# Supplementary material for: Bis(4-hy­droxy­phen­yl) 1,4-phenyl­enebiscarbamate
Source: IUCrdata. 2022 Sep 27;7(Pt 9):x220919. doi: 10.1107/S2414314622009191 (PMC9635426; doi:10.1107/S2414314622009191)
Supplement: Supplementary file 1 [file x-07-x220919-sup1.cif]

##############################################################################
#                                                                            #
# This CIF contains the data for a data article accepted for                 #
# publication in IUCrData. It conforms to the requirements of                #
# Notes for Authors for IUCrData, and has been                               #
# peer reviewed under the auspices of IUCrData.                              #
#                                                                            #
# Full details of the Crystallographic Information File format               #
# are given in the paper "The Crystallographic Information File (CIF):       #
# a New Standard Archive File for Crystallography" by S. R. Hall, F. H.      #
# Allen and I. D. Brown [Acta Cryst. (1991), A47, 655-685].                  #
#                                                                            #
# The current version of the core CIF dictionary is obtainable from          #
# ftp://ftp.iucr.org/pub/cif_core.dic.                                       #
#                                                                            #
# Software is freely available for graphical display of the structure(s)     #
# in this CIF. For information consult the CIF software page                 #
# http://www.iucr.org/resources/cif/software.                                #
#                                                                            #
# This file may be used for bona fide research purposes within the           #
# scientific community so long as proper attribution is given to the data    # 
# article from which it was obtained.                                        #
#                                                                            #
##############################################################################
data_I
_audit_creation_method     SHELXL-2018/3
_database_code_CSD     ?
_chemical_name_systematic
;
4-Hydroxyphenyl <i>N</i>-{4-[(4-hydroxyphenoxycarbonyl)amino]phenyl}carbamate
;
_chemical_name_common
;
Bis(4-hydroxyphenyl) 1,4-phenylenebiscarbamate
;
_chemical_formula_moiety     'C20 H16 N2 O6'
_chemical_formula_sum     'C20 H16 N2 O6'
_chemical_formula_iupac     'C20 H16 N2 O6'
_chemical_formula_weight     380.35
_chemical_melting_point     ?
_chemical_absolute_configuration     .
_space_group_crystal_system     monoclinic
_space_group_name_H-M_alt     'P 21/c'
_space_group_name_Hall     '-P 2ybc'
loop_
    _space_group_symop_operation_xyz
    'x, y, z'
    '-x, y+1/2, -z+1/2'
    '-x, -y, -z'
    'x, -y-1/2, z-1/2'
_cell_length_a     19.0804(17)
_cell_length_b     4.6758(3)
_cell_length_c     10.1189(8)
_cell_angle_alpha     90
_cell_angle_beta     101.169(7)
_cell_angle_gamma     90
_cell_volume     885.67(12)
_cell_formula_units_Z     2
_cell_measurement_reflns_used     8468
_cell_measurement_theta_min     2.58
_cell_measurement_theta_max     25.03
_cell_measurement_temperature     295.0(10)
_exptl_crystal_description     plate
_exptl_crystal_colour     colourless
_exptl_crystal_size_max     0.255
_exptl_crystal_size_mid     0.198
_exptl_crystal_size_min     0.025
_exptl_crystal_density_diffrn     1.426
_exptl_crystal_density_meas     ?
_exptl_crystal_density_method     ?
_exptl_crystal_F_000     396
_exptl_absorpt_coefficient_mu     0.066
_exptl_absorpt_correction_type     multi-scan
_exptl_absorpt_process_details
;
(X-AREA; Stoe & Cie, 2019)
;
_exptl_absorpt_correction_T_min     0.4502
_exptl_absorpt_correction_T_max     1.0000
_diffrn_ambient_temperature     295.0(10)
_diffrn_source     'Sealed X-ray tube'
_diffrn_source_power     0.039
_diffrn_source_voltage     65
_diffrn_source_current     0.600
_diffrn_radiation_type     AgK\a
_diffrn_radiation_wavelength     0.56083
_diffrn_radiation_monochromator     'Graded multilayer mirror'
_diffrn_measurement_device_type     'Stoe Stadivari'
_diffrn_measurement_device     'Eulerian four-circle diffractometer'
_diffrn_measurement_method     '\w scans'
_diffrn_detector     'Reverse-biased silicon diode array'
_diffrn_measurement_specimen_support     'Mitegen'
_diffrn_detector_area_resol_mean     5.81
_diffrn_reflns_number     15028
_diffrn_reflns_av_R_equivalents     0.0741
_diffrn_reflns_av_unetI/netI     0.0481
_diffrn_reflns_theta_min     2.576
_diffrn_reflns_theta_max     19.985
_diffrn_reflns_theta_full     19.664
_diffrn_measured_fraction_theta_max     0.996
_diffrn_measured_fraction_theta_full     0.996
_diffrn_reflns_limit_h_min     -23
_diffrn_reflns_limit_h_max     23
_diffrn_reflns_limit_k_min     -5
_diffrn_reflns_limit_k_max     5
_diffrn_reflns_limit_l_min     -12
_diffrn_reflns_limit_l_max     11
_diffrn_radiation_probe     x-ray
_refine_special_details
;
H atoms bonded to heteroatoms were refined freely, while H atoms of
aromatic CH groups were placed in calculated positions and refined as riding
to their carrier C atom.
;
_reflns_number_total     1678
_reflns_number_gt     984
_reflns_threshold_expression     'I > 2\s(I)'
_refine_ls_structure_factor_coef     Fsqd
_refine_ls_matrix_type     full
_refine_ls_R_factor_all     0.0855
_refine_ls_R_factor_gt     0.0511
_refine_ls_wR_factor_gt     0.1544
_refine_ls_wR_factor_ref     0.1649
_refine_ls_goodness_of_fit_ref     1.064
_refine_ls_restrained_S_all     1.064
_refine_ls_number_reflns     1678
_refine_ls_number_parameters     133
_refine_ls_number_restraints     0
_refine_ls_number_constraints     0
_refine_ls_hydrogen_treatment     mixed
_refine_ls_weighting_scheme     calc
_refine_ls_weighting_details
                      'w=1/[\s^2^(Fo^2^)+(0.0826P)^2^] where P=(Fo^2^+2Fc^2^)/3'
_atom_sites_solution_hydrogens     mixed
_atom_sites_solution_primary     dual
_atom_sites_solution_secondary     difmap
_refine_ls_shift/su_max     0.000
_refine_ls_shift/su_mean     0.000
_refine_diff_density_max     0.157
_refine_diff_density_min     -0.195
_refine_ls_extinction_method     none
_refine_ls_extinction_coef     .
loop_
    _atom_type_symbol
    _atom_type_description
    _atom_type_scat_dispersion_real
    _atom_type_scat_dispersion_imag
    _atom_type_scat_source
    'C' 'C' 0.0015 0.0009
                         'International Tables Vol C Tables 4.2.6.8 and 6.1.1.4'
    'H' 'H' 0.0000 0.0000
                         'International Tables Vol C Tables 4.2.6.8 and 6.1.1.4'
    'N' 'N' 0.0030 0.0019
                         'International Tables Vol C Tables 4.2.6.8 and 6.1.1.4'
    'O' 'O' 0.0056 0.0036
                         'International Tables Vol C Tables 4.2.6.8 and 6.1.1.4'
_computing_data_collection
;
X-AREA (Stoe & Cie, 2019)
;
_computing_cell_refinement
;
X-AREA (Stoe & Cie, 2019)
;
_computing_data_reduction
;
X-AREA (Stoe & Cie, 2019)
;
_computing_structure_solution
;
<i>SHELXT2018/2</i> (Sheldrick, 2015a)
;
_computing_structure_refinement
;
<i>SHELXL2018/3</i> (Sheldrick, 2015b)
;
_computing_molecular_graphics
;
XP in SHELXTL-Plus (Sheldrick, 2008) and Mercury (Macrae <i>et al.</i>,
2020)
;
_computing_publication_material
;
publCIF (Westrip, 2010)
;
loop_
    _atom_site_type_symbol
    _atom_site_label
    _atom_site_fract_x
    _atom_site_fract_y
    _atom_site_fract_z
    _atom_site_U_iso_or_equiv
    _atom_site_adp_type
    _atom_site_calc_flag
    _atom_site_occupancy
    _atom_site_disorder_assembly
    _atom_site_disorder_group
    C C1 0.47748(17) 0.1997(8) 0.4010(3) 0.0515(9) Uani d 1 . .
    H H1A 0.462350 0.335166 0.334332 0.062 Uiso calc 1 . .
    C C2 0.42963(15) 0.0948(7) 0.4754(3) 0.0429(8) Uani d 1 . .
    C C3 0.45239(16) -0.1062(8) 0.5758(3) 0.0476(8) Uani d 1 . .
    H H3A 0.420723 -0.177251 0.626969 0.057 Uiso calc 1 . .
    N N4 0.35804(14) 0.1974(7) 0.4457(3) 0.0519(8) Uani d 1 . .
    H H4 0.3413(19) 0.235(8) 0.365(4) 0.062 Uiso d 1 . .
    C C5 0.31708(16) 0.2435(7) 0.5367(3) 0.0431(8) Uani d 1 . .
    O O6 0.33018(11) 0.1848(5) 0.65433(18) 0.0521(7) Uani d 1 . .
    O O7 0.25538(11) 0.3727(6) 0.47506(19) 0.0613(8) Uani d 1 . .
    C C8 0.20244(17) 0.4238(8) 0.5511(3) 0.0462(8) Uani d 1 . .
    C C9 0.13914(17) 0.2829(8) 0.5162(3) 0.0487(8) Uani d 1 . .
    H H9A 0.133664 0.144948 0.448748 0.058 Uiso calc 1 . .
    C C10 0.08313(17) 0.3420(7) 0.5796(3) 0.0461(8) Uani d 1 . .
    H H10A 0.039714 0.247497 0.554220 0.055 Uiso calc 1 . .
    C C11 0.09221(16) 0.5420(7) 0.6806(3) 0.0398(7) Uani d 1 . .
    C C12 0.15670(17) 0.6839(7) 0.7167(3) 0.0479(8) Uani d 1 . .
    H H12A 0.162645 0.819364 0.785254 0.058 Uiso calc 1 . .
    C C13 0.21180(17) 0.6259(8) 0.6520(3) 0.0507(9) Uani d 1 . .
    H H13A 0.255094 0.721890 0.675983 0.061 Uiso calc 1 . .
    O O14 0.03802(12) 0.6086(5) 0.7487(2) 0.0505(6) Uani d 1 . .
    H H14 0.011(2) 0.464(10) 0.749(4) 0.076 Uiso d 1 . .
loop_
    _atom_site_aniso_label
    _atom_site_aniso_U_11
    _atom_site_aniso_U_22
    _atom_site_aniso_U_33
    _atom_site_aniso_U_12
    _atom_site_aniso_U_13
    _atom_site_aniso_U_23
    C1 0.0432(19) 0.073(3) 0.0396(15) 0.0162(17) 0.0118(14) 0.0108(15)
    C2 0.0348(17) 0.060(2) 0.0349(14) 0.0080(15) 0.0093(13) -0.0035(14)
    C3 0.0380(18) 0.066(2) 0.0420(16) 0.0044(16) 0.0162(14) 0.0038(15)
    N4 0.0366(16) 0.086(2) 0.0351(12) 0.0135(14) 0.0118(12) 0.0053(14)
    C5 0.0351(17) 0.058(2) 0.0359(15) 0.0054(15) 0.0059(13) -0.0010(15)
    O6 0.0419(13) 0.0833(19) 0.0320(11) 0.0149(12) 0.0097(9) 0.0029(10)
    O7 0.0401(13) 0.105(2) 0.0415(11) 0.0267(13) 0.0142(10) 0.0150(12)
    C8 0.0367(18) 0.067(2) 0.0364(15) 0.0132(16) 0.0117(13) 0.0128(15)
    C9 0.0443(19) 0.062(2) 0.0386(15) 0.0063(16) 0.0056(14) -0.0052(15)
    C10 0.0347(17) 0.054(2) 0.0502(17) -0.0009(15) 0.0100(14) -0.0042(15)
    C11 0.0373(17) 0.0401(19) 0.0446(15) 0.0056(14) 0.0145(13) 0.0050(14)
    C12 0.047(2) 0.047(2) 0.0518(18) -0.0047(16) 0.0141(15) -0.0109(15)
    C13 0.0343(17) 0.064(2) 0.0541(18) -0.0046(16) 0.0092(15) 0.0063(17)
    O14 0.0458(13) 0.0474(15) 0.0659(14) 0.0011(11) 0.0294(11) -0.0022(11)
_geom_special_details     ?
loop_
    _geom_bond_atom_site_label_1
    _geom_bond_atom_site_label_2
    _geom_bond_site_symmetry_2
    _geom_bond_distance
    _geom_bond_publ_flag
    C1 C2 . 1.381(4) ?
    C1 C3 3_656 1.384(4) ?
    C1 H1A . 0.9300 ?
    C2 C3 . 1.390(5) ?
    C2 N4 . 1.424(4) ?
    C3 H3A . 0.9300 ?
    N4 C5 . 1.336(4) ?
    N4 H4 . 0.84(3) ?
    C5 O6 . 1.199(3) ?
    C5 O7 . 1.362(4) ?
    O7 C8 . 1.404(3) ?
    C8 C9 . 1.361(5) ?
    C8 C13 . 1.377(5) ?
    C9 C10 . 1.377(4) ?
    C9 H9A . 0.9300 ?
    C10 C11 . 1.371(4) ?
    C10 H10A . 0.9300 ?
    C11 C12 . 1.383(4) ?
    C11 O14 . 1.385(3) ?
    C12 C13 . 1.369(4) ?
    C12 H12A . 0.9300 ?
    C13 H13A . 0.9300 ?
    O14 H14 . 0.85(4) ?
loop_
    _geom_angle_atom_site_label_1
    _geom_angle_atom_site_label_2
    _geom_angle_atom_site_label_3
    _geom_angle_site_symmetry_1
    _geom_angle_site_symmetry_3
    _geom_angle
    _geom_angle_publ_flag
    C2 C1 C3 . 3_656 121.0(3) ?
    C2 C1 H1A . . 119.5 ?
    C3 C1 H1A 3_656 . 119.5 ?
    C1 C2 C3 . . 119.5(3) ?
    C1 C2 N4 . . 118.3(3) ?
    C3 C2 N4 . . 122.2(3) ?
    C1 C3 C2 3_656 . 119.5(3) ?
    C1 C3 H3A 3_656 . 120.3 ?
    C2 C3 H3A . . 120.3 ?
    C5 N4 C2 . . 125.1(3) ?
    C5 N4 H4 . . 118(2) ?
    C2 N4 H4 . . 117(2) ?
    O6 C5 N4 . . 127.6(3) ?
    O6 C5 O7 . . 123.5(3) ?
    N4 C5 O7 . . 109.0(2) ?
    C5 O7 C8 . . 118.3(2) ?
    C9 C8 C13 . . 120.4(3) ?
    C9 C8 O7 . . 118.2(3) ?
    C13 C8 O7 . . 121.3(3) ?
    C8 C9 C10 . . 120.8(3) ?
    C8 C9 H9A . . 119.6 ?
    C10 C9 H9A . . 119.6 ?
    C11 C10 C9 . . 119.1(3) ?
    C11 C10 H10A . . 120.4 ?
    C9 C10 H10A . . 120.4 ?
    C10 C11 C12 . . 120.1(3) ?
    C10 C11 O14 . . 121.7(3) ?
    C12 C11 O14 . . 118.2(3) ?
    C13 C12 C11 . . 120.3(3) ?
    C13 C12 H12A . . 119.8 ?
    C11 C12 H12A . . 119.8 ?
    C12 C13 C8 . . 119.3(3) ?
    C12 C13 H13A . . 120.4 ?
    C8 C13 H13A . . 120.4 ?
    C11 O14 H14 . . 110(3) ?
loop_
    _geom_torsion_atom_site_label_1
    _geom_torsion_atom_site_label_2
    _geom_torsion_atom_site_label_3
    _geom_torsion_atom_site_label_4
    _geom_torsion_site_symmetry_1
    _geom_torsion_site_symmetry_2
    _geom_torsion_site_symmetry_3
    _geom_torsion_site_symmetry_4
    _geom_torsion
    _geom_torsion_publ_flag
    C3 C1 C2 C3 3_656 . . . 0.5(6) ?
    C3 C1 C2 N4 3_656 . . . -179.3(3) ?
    C1 C2 C3 C1 . . . 3_656 -0.5(6) ?
    N4 C2 C3 C1 . . . 3_656 179.3(3) ?
    C1 C2 N4 C5 . . . . -144.0(3) ?
    C3 C2 N4 C5 . . . . 36.2(5) ?
    C2 N4 C5 O6 . . . . -7.1(6) ?
    C2 N4 C5 O7 . . . . 172.8(3) ?
    O6 C5 O7 C8 . . . . -4.1(5) ?
    N4 C5 O7 C8 . . . . 175.9(3) ?
    C5 O7 C8 C9 . . . . -114.7(4) ?
    C5 O7 C8 C13 . . . . 69.9(4) ?
    C13 C8 C9 C10 . . . . 0.9(5) ?
    O7 C8 C9 C10 . . . . -174.5(3) ?
    C8 C9 C10 C11 . . . . -1.2(5) ?
    C9 C10 C11 C12 . . . . 0.7(5) ?
    C9 C10 C11 O14 . . . . -179.4(3) ?
    C10 C11 C12 C13 . . . . 0.0(5) ?
    O14 C11 C12 C13 . . . . -179.8(3) ?
    C11 C12 C13 C8 . . . . -0.3(5) ?
    C9 C8 C13 C12 . . . . -0.2(5) ?
    O7 C8 C13 C12 . . . . 175.1(3) ?
loop_
    _geom_hbond_atom_site_label_D
    _geom_hbond_atom_site_label_H
    _geom_hbond_atom_site_label_A
    _geom_hbond_site_symmetry_A
    _geom_hbond_distance_DH
    _geom_hbond_distance_HA
    _geom_hbond_distance_DA
    _geom_hbond_angle_DHA
    _geom_hbond_publ_flag
    C3 H3A O6 . 0.93 2.47 2.939(4) 111.2 no
    C13 H13A O6 1_565 0.93 2.63 3.451(4) 147.9 no
    O14 H14 O14 2_546 0.85(4) 1.91(5) 2.754(2) 172(4) yes
    N4 H4 O6 4_565 0.84(3) 2.13(4) 2.945(3) 163(3) yes
_shelx_space_group_comment     ?
_shelx_estimated_absorpt_T_min     0.983
_shelx_estimated_absorpt_T_max     0.998
_shelx_hkl_file
;
  -1  -2 -10   -0.03    9.60
   3  -1  -8   -5.73    4.73
  -6  -2  -8   14.02   12.57
  -8  -2  -7   25.36   12.45
  -3  -1  -6   28.02    9.29
 -11  -2  -5   34.81   12.40
 -15  -3  -5    3.25   11.68
 -12  -2  -4    0.82   10.69
 -16  -3  -4   10.01   12.30
  -9  -1  -1   54.67   10.29
 -10  -1   2   25.28    6.27
 -19  -3   2    3.72   10.51
 -19  -3   3   11.82   10.53
 -19  -3   4    4.80    9.57
   4  -2 -11    1.01    8.30
   0  -2 -10    4.15    9.49
  -3  -2  -9    9.15   10.05
   0  -1  -7    2.11    6.24
  -9  -2  -6    9.19   12.77
 -13  -3  -6    2.84   13.91
  -6  -1  -4   63.92   10.68
  -7  -1  -3   94.07   12.82
  -8  -1  -2   32.91    9.38
 -14  -2  -1   49.52   13.95
 -15  -2   2   48.46   11.09
 -15  -2   3   27.53    9.54
 -14  -2   6    6.19    6.13
   5  -2 -11   18.37    9.61
   1  -2 -10   46.00   12.68
   4  -1  -8    4.57    5.11
  -5  -2  -8   10.85    9.28
  -7  -2  -7    2.28    8.56
 -11  -3  -7    9.77   14.43
  -2  -1  -6    7.39    7.25
  -4  -1  -5    2.29    7.34
 -10  -2  -5   27.74   11.63
 -14  -3  -5   -5.43    8.56
 -11  -2  -4   14.21   11.31
 -15  -3  -4    5.33   12.10
 -16  -3  -3    3.01   11.71
  -9  -1   0   37.70    8.44
 -14  -2   0    6.61    9.04
 -18  -3   1   21.34   13.51
   6  -2 -11   13.62    9.18
  -2  -2  -9    2.35    8.90
  -4  -2  -8   10.46   10.41
  -9  -3  -8   -5.56   11.93
   1  -1  -7    5.01    5.74
  -8  -2  -6   67.88   15.38
 -12  -3  -6    1.12   12.77
  -5  -1  -4   24.06    8.78
  -8  -1  -1  115.13   12.41
  -9  -1   1  130.45   11.79
 -14  -2   1   19.36    9.43
 -18  -3   2   13.73   12.40
 -18  -3   3   -2.55   10.10
  -9  -1   4    6.41    3.70
 -18  -3   4   11.00   11.71
 -13  -2   7  130.89    9.53
 -17  -3   7    9.32    9.04
   7  -2 -11    2.67    7.92
   2  -2 -10   24.39   10.19
  -1  -2  -9   -2.42    8.04
   5  -1  -8   81.29    9.05
  -6  -2  -7    6.30    8.64
 -10  -3  -7    3.97   13.36
  -1  -1  -6  147.86   13.71
  -3  -1  -5  235.66   17.23
  -9  -2  -5  548.35   34.09
 -13  -3  -5   -7.60   11.40
  -6  -1  -3   14.02    6.83
 -15  -3  -3    8.11   13.02
 -13  -2  -1   30.49   10.19
  -9  -1   2  157.18   11.21
 -14  -2   2    7.83    8.63
 -12  -2   8   24.17    4.64
   8  -2 -11   14.53    8.68
   3  -2 -10   18.28    9.45
  -6  -3  -9    4.40   10.19
   6  -1  -8 1010.18   26.23
  -3  -2  -8   24.88   11.95
  -8  -3  -8    0.32   12.68
   2  -1  -7    3.51    6.00
  -5  -2  -7    3.87    9.52
  -7  -2  -6    3.46   10.20
 -11  -3  -6   -2.67   13.98
 -10  -2  -4   22.64   10.40
 -11  -2  -3   33.04   11.06
 -16  -3  -1   24.09   15.11
 -13  -2   0   57.45   12.61
 -17  -3   1   11.70   12.56
  -9  -1   3  653.20   18.74
 -14  -2   3   18.65    7.76
 -14  -2   4   54.68    9.79
 -12  -2   9   -0.08    0.23
   9  -2 -11    1.98    7.55
   0  -2  -9   53.89   12.17
  -5  -3  -9   -8.58   10.40
  -7  -3  -8   17.47   13.86
  -9  -3  -7    1.61   14.25
  -8  -2  -5   72.13   15.22
 -12  -3  -5   21.98   14.57
  -4  -1  -4  345.97   19.99
 -15  -3  -2    3.50   11.77
 -12  -2  -1    3.65    8.81
  -8  -1   0 1114.53   31.14
 -17  -3   2   28.16   13.27
 -17  -3   3    7.47   10.79
 -17  -3   5    0.46    9.44
  10  -2 -11    5.21    7.09
   4  -2 -10    6.88    8.53
  -2  -3 -10    8.67   11.15
   7  -1  -8   39.75    6.52
  -2  -2  -8   23.13   10.49
   3  -1  -7   15.19    6.33
   0  -1  -6   45.00    8.52
  -6  -2  -6  223.40   21.94
 -10  -3  -6    2.42   14.05
  -2  -1  -5   -3.10    5.91
  -9  -2  -4  102.43   16.41
  -5  -1  -3   72.29   10.68
 -10  -2  -3   39.69   12.36
  -6  -1  -2  105.64   11.86
 -11  -2  -2   17.23   10.60
  -7  -1  -1  319.93   18.08
 -13  -2   1    5.23    7.90
 -17  -3   4    3.89    9.20
 -13  -2   6    4.33    5.26
   5  -2 -10   -0.50    8.04
   1  -2  -9   20.12    9.24
  -4  -3  -9    6.19   11.88
  -6  -3  -8   28.80   15.29
  -4  -2  -7   24.25    9.62
  -8  -3  -7    0.83   13.73
 -12  -3  -4    6.91   14.16
 -14  -3  -2    2.16   13.14
 -15  -3  -1    7.98   11.46
 -12  -2   0   40.45   11.64
  -8  -1   1  135.26   11.06
 -16  -3   1   -2.71   10.87
 -13  -2   2   35.52    9.48
 -16  -3   7    5.38    8.65
  -1  -3 -10    2.80   10.91
   2  -2  -9   21.65    9.94
  -1  -2  -8    2.09    7.97
   1  -1  -6   21.51    7.23
  -5  -2  -6   20.26   10.71
  -9  -3  -6    4.04   13.92
  -7  -2  -5  124.39   16.37
  -3  -1  -4  620.18   24.93
 -15  -3   0    1.58   11.83
 -16  -3   2    8.45   10.06
 -13  -2   3   76.94   11.05
 -13  -2   4  153.14   13.74
 -13  -2   5   25.14    7.21
   6  -2 -10   28.65    9.51
  -3  -3  -9   -3.77   11.20
   8  -1  -8   51.54    6.40
  -5  -3  -8   27.40   14.73
   4  -1  -7    7.38    5.35
  -3  -2  -7   22.09   10.30
  -7  -3  -7   -7.06   12.80
  -1  -1  -5   21.71    7.27
  -8  -2  -4    3.14    7.63
  -9  -2  -3    0.10    9.83
 -10  -2  -2   87.93   15.15
 -11  -2  -1  110.52   15.01
 -14  -3  -1    0.07   12.48
  -7  -1   0   -2.45    5.98
 -12  -2   1    3.78    7.83
  -8  -1   2  932.65   23.74
 -16  -3   3   -2.78    9.33
 -16  -3   4   36.06   11.92
 -16  -3   5    3.55    9.54
 -16  -3   6    3.15    8.90
   0  -3 -10    2.94   10.13
   3  -2  -9    5.47    8.32
   0  -2  -8    6.36    8.07
  -8  -3  -6   36.88   16.13
  -6  -2  -5   26.76   11.14
 -11  -3  -4   14.87   12.33
  -4  -1  -3  512.63   22.06
 -12  -3  -3   29.79   15.44
  -5  -1  -2  246.79   16.16
 -13  -3  -2    3.66   12.83
  -6  -1  -1 1078.29   30.28
 -15  -3   1   35.62   13.16
 -15  -3   8    4.58    7.48
   7  -2 -10    9.03    7.61
   1  -3 -10   -5.62    8.93
  -2  -3  -9   16.21   13.20
   9  -1  -8    1.64    3.51
  -4  -3  -8    2.55   12.55
  -2  -2  -7   56.51   12.28
  -6  -3  -7   12.13   13.80
   2  -1  -6   71.84    9.20
  -4  -2  -6   -1.37    8.29
  -9  -3  -5   13.75   13.97
  -2  -1  -4   42.82    8.53
  -7  -2  -4  112.47   16.45
 -15  -4  -2   -2.28   10.87
 -11  -2   0  125.67   15.75
 -14  -3   0    9.82   12.17
 -12  -2   2   23.79    8.56
 -15  -3   2   -3.52    8.95
  -8  -1   3   72.85    6.93
  -8  -1   5  204.57    6.98
 -12  -2   7   39.14    6.22
   8  -2 -10    2.09    7.61
   4  -2  -9  168.96   16.88
   1  -2  -8   46.76   11.62
   5  -1  -7   22.29    5.79
   0  -1  -5  213.50   14.25
 -10  -3  -4   23.61   14.57
  -8  -2  -3  263.87   22.25
  -9  -2  -2   60.71   13.17
 -10  -2  -1   50.06   12.05
 -13  -3  -1   35.64   14.55
 -16  -4   0    0.95   11.79
 -12  -2   3   17.13    7.74
 -15  -3   3   82.47   15.64
  -8  -1   4  181.42    8.35
   2  -3 -10   12.84   10.86
  -1  -3  -9    4.83   12.05
  -3  -3  -8    6.19   12.49
  -1  -2  -7    1.61    7.74
  -5  -3  -7   67.43   17.60
  -3  -2  -6   15.95    9.53
  -7  -3  -6    3.81    9.79
  -5  -2  -5   -1.36    7.52
 -11  -4  -5    4.35   12.17
  -3  -1  -3  227.21   15.19
 -11  -3  -3    2.17   10.93
 -12  -3  -2   72.79   15.28
 -14  -4  -2    4.55   12.88
  -7  -1   1  254.61   13.75
 -11  -2   1  214.05   18.34
 -14  -3   1   10.44   11.22
 -12  -2   4   18.79    7.04
 -15  -3   4   17.27   10.30
 -12  -2   6  157.02   11.45
 -15  -3   7    4.11    8.53
   9  -2 -10   23.21    9.07
   0  -3  -9    9.96   12.23
  10  -1  -8    6.56    3.75
  -9  -4  -6   -1.99   12.74
  -8  -3  -5   17.12   14.24
  -6  -2  -4  107.49   15.69
 -13  -3   0   -7.98    9.39
 -12  -2   5    8.72    5.94
 -15  -3   5   16.71    9.84
 -15  -3   6   24.24   10.01
   3  -3 -10    1.47    9.87
   5  -2  -9   54.36   10.47
   2  -2  -8   47.24   10.56
  -2  -3  -8    7.32   12.32
   6  -1  -7   20.60    5.51
  -4  -3  -7   39.59   15.22
  -7  -4  -7    1.78   11.53
   3  -1  -6   40.66    7.21
  -6  -3  -6   -1.78   12.59
 -10  -4  -5   -4.32   10.80
  -1  -1  -4 1844.71   38.64
  -9  -3  -4    8.40   10.01
  -7  -2  -3   15.56   10.25
 -10  -3  -3   37.10   13.99
  -4  -1  -2  141.94   11.94
 -11  -3  -2   -3.10   11.80
  -5  -1  -1  170.03   12.88
  -9  -2  -1   34.95   10.82
 -12  -3  -1   35.83   14.46
  -6  -1   0  364.97   16.59
 -10  -2   0  216.54   18.81
 -15  -4   0   -0.51   11.01
 -11  -2   2  153.26   15.52
 -14  -3   2   31.09   11.63
 -16  -4   2   11.67   12.52
  10  -2 -10   17.77    8.29
   1  -3  -9    1.64   10.97
   0  -2  -7   24.26    9.18
  -2  -2  -6   61.45   12.58
  -8  -4  -6   14.09   14.33
   1  -1  -5   73.51    8.85
  -4  -2  -5   56.22   11.77
  -7  -3  -5    0.25   11.01
 -12  -4  -3    6.89   12.22
  -8  -2  -2    3.51    7.31
 -13  -4  -2   11.08   12.92
 -13  -3   1    9.58   10.23
 -15  -4   1   18.24   13.93
  -7  -1   2   21.42    5.60
 -14  -3   3   50.58   12.45
 -16  -4   3    7.80   11.66
   4  -3 -10   19.01   11.29
   6  -2  -9    3.41    7.16
   3  -2  -8   48.96   10.88
  -1  -3  -8    8.32   11.54
  -6  -4  -7   -5.02   10.74
  -5  -3  -6  223.64   25.01
  -5  -2  -4   34.78   11.29
  -8  -3  -4   16.16   13.88
 -14  -4   0    6.40   13.88
 -10  -2   1  243.64   18.79
 -11  -2   3   16.53    8.05
 -14  -3   4   24.19   10.82
 -14  -3   8   26.76    9.39
  11  -2 -10    2.05    6.90
   5  -3 -10   -1.89   10.35
   2  -3  -9   -4.33   10.32
  11  -1  -8   42.07    5.23
  -3  -3  -7   10.10   11.32
  -7  -4  -6  -12.21   12.01
 -10  -4  -4   21.73   14.95
  -2  -1  -3  278.55   15.84
  -6  -2  -3   15.21    9.79
  -9  -3  -3   15.39   12.23
 -11  -4  -3   10.22   15.65
 -10  -3  -2   21.91   12.46
 -12  -4  -2   18.00   16.05
 -11  -3  -1   19.31   11.76
 -13  -4  -1   -0.34   14.02
 -12  -3   0   38.99   11.87
 -13  -3   2    7.31   10.68
 -15  -4   2   17.52   13.27
 -14  -3   5   -4.95    8.88
 -14  -3   7    3.67    8.76
 -11  -2   8    0.61    4.39
   7  -2  -9   59.09   10.49
  -3  -4  -8   14.45   13.76
   7  -1  -7   14.50    4.61
   1  -2  -7   26.96    9.10
  -5  -4  -7    9.43   13.91
   4  -1  -6    4.97    4.80
  -1  -2  -6   -3.55    7.92
  -3  -2  -5  304.62   22.02
  -6  -3  -5   29.41   13.36
  -7  -2  -2   92.60   14.01
  -8  -2  -1   45.69   11.11
  -9  -2   0    3.96    7.90
  -6  -1   1   49.37    7.76
 -14  -4   1    6.89   13.36
 -15  -4   3   -0.26   12.19
 -11  -2   4    2.33    5.71
 -14  -3   6   16.09    9.57
  12  -2 -10   19.40    7.84
   6  -3 -10    5.59   10.98
   4  -2  -8    4.70    6.48
   0  -3  -8   53.15   14.93
  -2  -3  -7   -0.69   11.04
  -4  -3  -6   10.00   11.47
  -6  -4  -6   23.69   15.99
   2  -1  -5    8.56    5.60
   0  -1  -4    9.31    6.24
  -7  -3  -4  297.01   27.45
  -9  -4  -4   14.76   15.87
  -3  -1  -2 1582.32   34.26
 -13  -4   0   16.83   15.20
 -12  -3   1   -2.85    8.97
 -10  -2   2  128.01   13.57
 -13  -3   3   -3.19    7.79
   8  -2  -9   -1.33    7.13
   3  -3  -9   14.23   11.14
  -2  -4  -8    4.24   12.62
   2  -2  -7    6.52    8.15
  -4  -4  -7   70.54   19.39
  -4  -2  -4  259.97   20.27
  -8  -3  -3  101.83   17.64
 -10  -4  -3   -2.05   12.33
  -9  -3  -2  129.24   19.07
 -11  -4  -2   21.84   16.39
  -4  -1  -1   22.28    7.29
 -10  -3  -1   16.85   11.34
 -12  -4  -1   -0.91   13.69
  -5  -1   0  609.91   20.33
 -11  -3   0   50.89   13.86
 -14  -4   2    3.36   12.91
  -7  -1   3   74.50    6.47
 -15  -4   4    8.17   11.37
 -11  -2   5    8.31    5.35
 -11  -2   6   90.77    9.27
 -11  -2   7    8.00    4.89
  13  -2 -10   -1.90    6.35
   7  -3 -10   32.06   12.66
   5  -2  -8   15.73    8.05
   1  -3  -8    8.18   10.10
  -1  -3  -7   -2.37    9.83
   0  -2  -6   -1.92    7.52
  -3  -3  -6    4.18   10.57
  -2  -2  -5   56.09   12.11
  -5  -3  -5  108.50   18.01
  -7  -4  -5   -4.28   13.58
  -5  -2  -3    2.07    8.53
  -9  -2   1   -0.67    7.03
 -12  -3   2  116.48   16.54
 -13  -3   4    9.44    8.36
 -15  -4   5    0.46    9.27
 -13  -3   9   19.84    8.61
   4  -3  -9   76.55   15.47
  12  -1  -8    8.92    3.91
  -1  -4  -8    1.25   12.70
   8  -1  -7    6.29    4.03
  -3  -4  -7   -3.84   13.23
   5  -1  -6   -1.57    4.46
  -5  -4  -6   -0.50   14.10
  -6  -3  -4    8.54   11.28
  -8  -4  -4    5.34   14.30
  -1  -1  -3   24.76    7.27
  -9  -4  -3   -6.00   13.82
  -6  -2  -2   33.99   10.49
  -7  -2  -1   66.03   12.07
  -8  -2   0   35.47    9.98
 -12  -4   0   10.84   14.33
 -13  -4   1   16.52   12.84
 -10  -2   3   88.58   11.66
 -14  -4   3   16.67   13.42
 -13  -3   5   13.73    9.00
  14  -2 -10   20.08    7.47
   8  -3 -10   10.52   10.82
   9  -2  -9    3.97    7.05
   2  -3  -8   39.45   12.71
   3  -2  -7   24.36    9.12
  -4  -3  -5   18.61   12.14
  -6  -4  -5  -13.30   13.33
  -3  -2  -4  146.20   16.25
  -7  -3  -3   19.97   12.03
 -10  -4  -2    2.53   12.61
 -11  -4  -1   -0.80   11.28
 -10  -3   0   32.81   12.15
 -11  -3   1   -0.27    9.03
 -12  -3   3   63.43   13.89
 -14  -4   4    5.33   12.44
 -13  -3   6   -0.16    8.18
 -13  -3   7  127.66   14.80
 -13  -3   8    3.44    8.00
   5  -3  -9    2.85    9.62
   6  -2  -8   60.53   10.64
   0  -4  -8   -4.83   11.68
   0  -3  -7   -3.49   10.25
  -2  -4  -7    6.58   14.15
   1  -2  -6   -7.43    6.83
  -2  -3  -6   61.46   14.90
  -4  -4  -6   23.80   16.33
   3  -1  -5   21.54    5.98
  -1  -2  -5  182.49   17.41
   1  -1  -4  565.79   20.20
  -7  -4  -4   11.64   15.15
  -8  -3  -2   38.26   11.83
  -9  -3  -1  126.11   18.17
  -6  -1   2    9.70    4.95
 -13  -4   2    6.58   13.14
   9  -3 -10    1.42   10.53
  -5  -3  -4   46.60   14.04
  -4  -2  -3    0.43    6.75
  -8  -4  -3   49.81   18.06
  -2  -1  -2  108.57   10.44
 -11  -4   0    0.67   13.59
 -12  -4   1    2.34   12.98
  -9  -2   2   12.09    7.23
 -11  -3   2    3.76    8.95
 -13  -4   3   11.69   13.04
  -7  -1   4  626.48   14.34
 -10  -2   4    9.48    6.58
 -12  -3   4   24.79   10.51
 -14  -4   5   -1.42   10.16
  10  -2  -9   -0.56    5.98
   6  -3  -9   18.62   10.64
   3  -3  -8   10.95    9.83
   1  -4  -8   -4.57   11.48
   4  -2  -7   44.98   10.20
  -1  -4  -7   29.25   15.81
  -3  -4  -6    4.78   14.49
  -3  -3  -5  287.86   25.59
  -5  -4  -5   -2.45   11.71
  -6  -3  -3    4.27   10.25
  -5  -2  -2   15.37    9.17
  -9  -4  -2    7.75   12.66
 -10  -4  -1   27.09   12.84
  -8  -2   1    2.32    7.10
 -14  -4   6   12.42   10.28
   7  -2  -8   59.91   10.28
   9  -1  -7  165.51    9.72
   1  -3  -7   40.44   11.49
   6  -1  -6  151.41   10.24
  -1  -3  -6    1.23    9.72
  -2  -2  -4  250.62   19.05
  -6  -4  -4    3.74   12.46
  -7  -3  -2   35.08   12.95
  -3  -1  -1  819.12   23.00
  -6  -2  -1  109.49   13.24
  -8  -3  -1   -2.98    9.34
  -4  -1   0 1241.66   27.24
  -7  -2   0    0.98    7.50
  -9  -3   0   73.21   14.62
  -5  -1   1  220.73   11.74
 -10  -3   1   13.19    8.77
 -12  -4   2   42.97   15.75
 -13  -4   4   31.31   14.08
 -10  -2   5  120.36   11.14
 -12  -3   5    8.13    8.47
  11  -2  -9    6.51    6.78
   7  -3  -9    2.78    9.39
   4  -3  -8    4.29    8.90
   2  -4  -8   -3.33   11.28
   2  -2  -6   31.54    9.38
   0  -2  -5  223.08   18.44
  -4  -4  -5   26.02   16.46
  -4  -3  -4  136.33   18.87
   0  -1  -3   52.40    8.04
  -7  -4  -3    0.23   12.15
  -8  -4  -2    9.91   14.65
 -10  -5  -1    6.81   14.90
 -10  -4   0   12.21   14.01
 -11  -4   1   35.73   15.61
  -9  -2   3   12.93    7.41
 -11  -3   3    0.18    7.92
 -12  -3   6   70.05   12.88
   2  -3  -7    9.94    9.82
   0  -4  -7    8.82   14.07
   0  -3  -6   12.46   10.86
  -2  -4  -6   19.26   12.11
  -2  -3  -5    6.07   10.39
  -5  -4  -4    4.07   13.92
  -6  -5  -4   -2.27   14.59
  -3  -2  -3  439.57   24.74
  -5  -3  -3   57.22   14.30
  -9  -4  -1    8.83   11.02
 -10  -3   2   18.32   10.95
 -12  -4   3   84.80   17.17
 -13  -4   5    2.30   10.65
 -10  -2   6    6.58    5.25
 -12  -3   7   35.26   10.41
 -12  -3   9   21.90    9.27
   8  -3  -9    6.20   10.15
   8  -2  -8    8.12    6.57
   5  -3  -8    4.66   10.03
   3  -4  -8   -0.27   11.05
   5  -2  -7  306.99   19.79
   4  -1  -5   94.59    8.69
  -4  -5  -5   -4.64   14.08
   2  -1  -4   53.53    7.48
  -4  -2  -2  270.00   19.65
 -11  -5   1    2.66   12.83
  -8  -2   2  313.42   19.04
 -11  -4   2  115.59   20.30
 -11  -3   4   63.06   12.89
 -13  -4   6   11.43   12.67
 -12  -3   8   66.05   11.89
   1  -4  -7   -4.57   12.59
   3  -2  -6   21.61    8.52
  -1  -4  -6    1.92   13.86
   1  -2  -5  108.69   13.58
  -1  -2  -4  136.84   14.35
  -3  -3  -4   18.01   11.22
  -5  -5  -4   20.27   15.56
  -6  -4  -3    0.79   11.87
  -7  -4  -2   -4.65   13.00
  -7  -3  -1   -0.75   10.01
  -9  -5  -1    2.07   10.36
  -8  -3   0   60.61   14.04
 -10  -5   0   11.90   11.88
  -9  -3   1   -0.79    6.91
 -10  -4   1    9.77   13.09
 -12  -4   4   24.23   12.71
   4  -4  -8   -2.26   10.92
   3  -3  -7   10.93    9.86
   1  -3  -6   27.66   11.53
  -1  -3  -5   75.62   15.07
  -3  -5  -5    7.95   15.09
  -4  -4  -4    2.96   13.69
  -1  -1  -2 6725.50   63.96
  -5  -2  -1  158.66   14.90
  -8  -4  -1   23.15   13.66
  -9  -4   0   -0.88   10.73
  -7  -2   1  200.90   15.69
 -11  -5   2   16.80   14.34
 -10  -3   3   48.32   12.45
  -9  -2   4  224.16   15.18
 -11  -3   5   79.69   13.07
   6  -3  -8   16.36    9.94
   2  -4  -7    2.38   13.24
   0  -4  -6    9.53   14.24
  -2  -4  -5    5.57   13.83
  -2  -2  -3 1265.28   39.58
  -4  -3  -3   17.54   10.43
  -5  -4  -3   37.82   16.41
  -7  -5  -2    3.43   13.14
  -8  -5  -1  -11.50   12.54
  -9  -5   0    4.00   13.85
 -10  -5   1   43.78   17.25
 -11  -4   3   48.53   14.59
 -12  -4   5    0.86   10.50
  -4  -5  -4    4.98   12.09
   9   0 -12    6.97    9.06
   5   0  -9   -0.80    5.61
   4   0  -8  234.76   15.19
   3   0  -7   -4.14    4.64
  -1  -3  -6   -6.78    8.41
  -1  -4  -6   -6.01   13.95
   0  -1  -5  205.88   16.29
  -1  -2  -5  171.00   19.10
  -1  -5  -5    7.20   15.40
  -2  -3  -4   23.44   12.56
  -2  -4  -4   -1.78   11.93
  -1  -1  -3   26.15    8.78
  -2  -2  -3 1251.27   41.89
  -2  -5  -3    5.10   15.50
  -3  -3  -1   67.41   13.85
  -3  -4  -1   42.64   13.88
  -3  -3   0  166.12   17.52
  -3  -4   0   11.79   10.37
  -3  -3   1   22.67    9.27
  -3  -4   1   11.23    9.63
  -3  -4   2   23.01    9.69
  -1  -4   6   51.40    9.95
   6  -1 -11   84.01   16.22
   3  -3 -10   -3.48   12.75
   2  -3  -9    1.88   13.71
   1  -3  -8    9.78   14.21
   1  -4  -8    8.22   13.82
   0  -3  -7    2.33   11.44
   0  -4  -7   -2.94   15.00
  -2  -5  -2   33.79   16.67
  -2  -5   3   -1.18    9.35
  -1  -5   5    6.21   10.52
  -1  -3   6   10.54    4.79
   5  -2 -11   25.30   13.92
   1  -1  -6   25.80    8.89
   0  -2  -6    4.77   10.27
  -1  -3  -5   78.24   16.70
  -1  -4  -5   -1.17   12.33
  -1  -5  -4    9.52   14.88
  -2  -3  -3   -5.92   10.24
  -2  -4  -3    7.70   11.70
  -2  -2  -2   78.86   11.95
  -2  -5  -1    5.50   11.79
  -2  -5   0   -3.86   12.01
  -2  -5   1    8.48   12.49
  -2  -5   2   12.00   11.58
  -2  -2   3  132.15    9.56
  -2  -3   4    8.57    6.29
  -2  -4   4   35.61    9.90
   0  -4   7    3.45    6.58
   1  -4   8   10.19    6.12
   8   0 -11    1.01    8.39
   9   1 -10   -0.19    4.97
   4  -2 -10   -5.59   11.07
   4  -1  -9  117.81   16.07
   3  -2  -9    3.17   10.47
   2  -2  -8   62.42   14.65
   2  -1  -7   -2.27    8.48
   1  -2  -7   28.98   11.73
   1  -4  -7   -1.62   15.88
   0  -3  -6   16.80   12.83
   0  -4  -6   30.44   17.65
   0  -5  -5    1.96   14.72
  -1  -2  -4  117.04   15.99
  -1  -5  -3   11.52   16.25
  -1  -1  -2 6836.38   70.82
  -2  -4  -2   -0.14   10.70
  -2  -2  -1  578.12   26.23
  -2  -4   3    2.64    8.20
  -1  -5   4   17.15   11.56
   4  -3 -10   13.92   14.45
   3  -3  -9   15.68   15.89
   3  -1  -8   -4.63    6.62
   2  -3  -8   47.07   17.50
   2  -4  -8   10.63   13.85
   1  -3  -7   37.50   16.08
   0  -1  -4   23.50    8.69
  -1  -3  -4   81.38   16.60
  -1  -4  -4   17.41   13.70
   0  -5  -4   13.43   16.16
  -2  -3  -2   35.18   11.41
  -1  -5  -2   -7.22   13.93
  -2  -4  -1  128.37   19.19
  -2  -4   0   11.52   10.68
  -2  -2   2   10.60    6.09
  -2  -4   2    4.87    9.31
   0  -3   7    2.78    4.30
   7  -1 -11    5.22   11.03
   6  -2 -11    8.67   12.51
   7   0 -10  160.23   15.59
   2   0  -5    2.36    4.62
   0  -2  -5  257.66   22.33
   0  -4  -5    2.85   14.47
  -1  -4  -3   -4.30   12.77
  -2  -3  -1  200.13   19.98
  -1  -5  -1    4.59   13.97
  -2  -2   0  198.52   15.18
  -1  -5   0    1.29   12.81
  -2  -2   1  119.52   11.76
  -2  -4   1    1.93    8.69
  -1  -5   2    4.19   11.63
  -1  -1   3   -0.05    1.17
  -2  -3   3    0.58    6.42
  -1  -5   3    2.65    9.94
  -1  -2   5   80.05    4.94
  -1  -4   5    5.74    7.87
   5  -2 -10    8.33   12.29
   3  -4  -8    0.12   13.90
   2  -4  -7    3.06   16.07
   1  -2  -6   -1.48    9.85
   1  -4  -6   72.41   20.87
   0  -3  -5   38.73   14.34
   1  -5  -5   -6.07   11.78
  -1  -2  -3  965.75   36.76
  -1  -3  -3   -2.79   10.48
   0  -5  -3   -6.54   14.63
  -1  -1  -1  531.49   18.56
  -2  -3   0    9.61    9.18
  -2  -3   1    3.26    7.95
  -1  -5   1   -0.40   11.51
  -2  -3   2   34.17    9.78
   0  -5   5   -2.33   10.32
   6  -1 -10   42.14   13.22
   5  -3 -10   -1.43   14.90
   8   1  -9   37.97    6.25
   6   0  -9   -4.75    5.14
   4  -2  -9  163.48   21.39
   4  -3  -9   73.60   20.34
   3  -2  -8   40.79   13.56
   2  -2  -7   10.09   10.46
   2  -3  -7   -0.30   13.72
   3   0  -6   76.21    8.96
   1  -3  -6   14.74   12.87
   1  -1  -5   78.25   11.51
   0  -4  -4   -6.46   13.34
   1  -5  -4    1.73   15.81
   1   0  -3    3.54    3.94
  -1  -4  -2   34.37   12.68
   0  -5  -2   -0.48   14.66
  -1  -4   4   -3.67    6.79
   0  -5   4   10.00   10.77
  11   1 -11    2.21    6.26
   9   0 -11    0.27    9.23
   7  -2 -11   -2.09   11.92
   5  -1  -9    5.25    9.52
   5   0  -8   90.17   10.81
   3  -3  -8    5.01   12.17
   4   0  -7   -3.24    5.56
   2  -1  -6   67.47   12.33
   4   1  -5   80.45    3.40
   1  -4  -5   -7.64   14.27
   2  -5  -5    7.99   14.83
   0  -2  -4    2.22    9.48
   0  -3  -4    0.15   11.10
   0  -1  -3   50.93    9.93
  -1  -2  -2   13.87    9.33
  -1  -3  -2    7.59   10.86
  -1  -4  -1   15.86   11.83
   0  -5  -1  -16.32   12.36
  -1  -3   5   -1.00    4.63
   0  -4   6   12.73    8.75
   8  -1 -11    7.88   11.96
   6  -2 -10   23.16   14.57
   6  -3 -10    7.22   14.25
   4  -1  -8   10.34    8.23
   4  -4  -8   -7.18   13.81
   3  -1  -7   11.05    8.53
   3  -4  -7    2.92   16.17
   2  -4  -6   11.60   14.11
   0  -4  -3    4.86   11.65
   1  -5  -3   10.95   14.37
  -1  -1   0 3185.79   38.75
  -1  -4   0   10.74   10.63
   0  -5   0   -2.72   11.25
  -1  -4   1   30.53   11.37
   0  -5   1    0.05   11.77
  -1  -4   2    7.53    9.82
   0  -5   2   -1.16    9.68
  -1  -4   3    4.92    7.45
   0  -5   3    8.80   10.66
   1  -3   8    1.18    3.53
   5  -2  -9   44.85   14.35
   5  -3  -9    5.48   14.83
   1  -2  -5   93.89   15.44
   1  -3  -5    1.98    9.12
   1  -4  -4   -0.01   13.99
   2  -5  -4   -2.51   15.46
   0  -4  -2    2.74   11.67
   1  -5  -2   13.83   16.12
  -1  -3  -1  142.77   17.55
   1  -5   5    2.83   10.73
   8  -2 -11   27.95   13.91
   8   0 -10  171.39   16.47
   7  -1 -10   -2.31    9.36
   7   1  -8   40.73    5.58
   4  -2  -8   13.44   10.96
   4  -3  -8    4.46   12.32
   3  -2  -7   21.25   11.42
   3  -3  -7    1.16   12.10
   2  -2  -6   26.44   12.10
   2  -3  -6   -4.30    8.95
   2  -4  -5    9.43   15.71
   3  -5  -5   14.10   14.73
   0  -2  -3 1394.95   43.94
   0  -3  -3   18.07   10.60
  -1  -2  -1  299.77   19.28
   1  -5  -1   -0.33   13.97
  -1  -3   0   68.84   13.11
  -1  -1   1 4418.12   38.21
  -1  -3   4    6.61    6.29
   0  -4   5    0.67    7.40
   1  -4   7   22.82    7.92
   7  -3 -10   31.06   16.57
   5  -4  -8    9.06   15.54
   4  -4  -7   -2.28   15.88
   3  -4  -6   -2.72   12.86
   1  -1  -4  609.24   25.43
   1  -4  -3   15.72   14.50
   2  -5  -3   -7.01   14.92
   0  -4  -1    1.11   10.55
   1  -5   0   10.51   14.09
  -1  -3   1  268.92   20.50
   1  -5   4    2.06   10.65
  10   0 -11   -0.22    9.42
   9  -1 -11   -0.56   11.73
   7  -2 -10   21.81   13.98
   7   0  -9   -4.23    6.39
   6  -1  -9   46.63   11.86
   6  -3  -9   14.27   16.12
   6   1  -7   16.74    3.99
   4  -5  -5   -1.89   16.39
   1  -3  -4   -4.28    9.21
   2  -4  -4   37.98   16.19
   3  -5  -4    1.26   15.56
   0  -1  -2  321.46   16.68
   0  -3  -2   52.60   13.85
   2  -5  -2   -2.02   15.25
  -1  -2   0  226.77   16.48
   0  -4   0   79.03   15.81
   1  -5   1   -4.35   10.65
  -1  -3   2    5.31    7.13
   1  -5   2   -4.55    9.56
  -1  -3   3    0.60    6.58
   1  -5   3    8.33   10.83
   0  -4   4    3.46    7.59
   2  -4   8   -1.53    6.36
   9  -2 -11   -2.53   11.39
  10   1 -10   20.99    7.35
   6  -2  -9   -0.37   10.49
   5  -1  -8  108.83   14.81
   5  -3  -8    5.14   14.53
   6  -4  -8   17.98   16.36
   4  -3  -7   11.03   13.21
   5   1  -6    2.04    2.62
   3  -3  -6   38.38   14.93
   2  -1  -5   18.23    8.16
   2  -3  -5   12.88   10.59
   3  -4  -5   16.32   16.19
   2   0  -4  120.44    8.79
   1  -2  -4    3.82    7.90
   3  -5  -3   15.10   17.55
   1  -4  -2   15.94   12.98
   2  -5  -1   11.70   15.59
  -1  -2   1  662.07   24.12
   0  -4   1    0.15    9.03
   0  -4   2    0.77    8.16
   0  -4   3    3.13    8.54
  -1  -2   4    4.00    3.67
   8  -1 -10   26.87   12.60
   8  -3 -10   13.49   15.37
   6   0  -8   12.62    7.17
   5  -2  -8   15.40   11.71
   4  -1  -7    8.47    8.47
   4  -2  -7   38.37   13.13
   5  -4  -7    0.26   13.88
   3  -1  -6   52.15   10.80
   3  -2  -6   14.01   11.52
   4  -4  -6    9.33   14.50
   2  -2  -5    3.48    9.85
   4  -5  -4   13.01   16.90
   1  -3  -3   -2.33   10.60
   0  -2  -2  238.82   18.24
   0  -3  -1   15.19   10.51
   2  -5   0    2.73   13.94
   2  -5   5   11.71   11.77
   0  -3   6   13.40    5.10
   1  -4   6    2.74    7.53
   2  -3   9    6.79    3.60
  12   1 -11    9.72    8.02
   8  -2 -10   -5.19   11.98
   7  -3  -9   -2.68   14.98
   5  -5  -5   -0.42   13.54
   2  -4  -3    7.96   10.98
   3  -5  -2   -0.23   15.61
   1  -4  -1   21.12   11.01
   2  -5   1    4.09   13.28
  -1  -2   2  100.74    9.42
   2  -5   2    8.09   13.14
  -1  -2   3  407.73   15.25
   2  -5   3    5.72   12.47
   2  -5   4   -0.48   10.89
  10  -1 -11    5.90   11.76
  10  -2 -11    1.21   11.26
   9   0 -10   17.45    9.09
   9  -3 -10    0.08   13.93
   7  -1  -9  185.56   20.14
   7  -2  -9   58.05   17.04
   6  -3  -8   27.17   16.77
   7  -4  -8   -2.99   12.87
   5   0  -7    2.32    5.70
   5  -3  -7    8.16   14.22
   6  -4  -7    4.89   17.51
   5  -4  -6   -0.25   16.26
   3   0  -5    0.57    4.65
   3  -3  -5   11.72   12.31
   4  -4  -5   -6.73   14.73
   2  -3  -4   14.43   10.98
   3  -4  -4   49.10   17.35
   1  -1  -3   -3.22    7.13
   1  -2  -3  442.54   25.87
   4  -5  -3   15.30   17.86
   3  -5  -1    3.60   14.94
   0  -3   0   -5.92    8.09
   1  -4   0   -1.90    9.76
  11   0 -11    3.59   10.41
   4   0  -6  144.29   11.41
   4  -3  -6    2.57    9.92
   6  -5  -5  -14.67   15.02
   5  -5  -4   -5.03   13.40
   1  -3  -2    0.18    8.33
   2  -4  -2   -0.42    9.32
   0  -1  -1  134.57   10.74
   0  -2  -1  557.68   25.89
   3  -5   0   -0.58   12.42
   1  -4   1   -3.58    8.98
   0  -3   5   26.03    6.67
   1  -4   5    3.64    7.90
   9  -1 -10   -2.92   10.63
   9  -2 -10    7.19   13.36
   8  -3  -9    9.50   16.02
   6  -1  -8 1056.80   41.10
   6  -2  -8   89.01   17.25
   8  -4  -8  -10.86   14.27
   5  -2  -7  317.29   26.83
   2  -2  -4    8.86    9.72
   3  -4  -3   16.21   13.98
   4  -5  -2   -5.27   13.55
   2  -4  -1   -3.73   10.42
   0  -3   1    8.54    8.43
   3  -5   1   -0.64   13.04
   1  -4   2   13.18    9.77
   1  -4   3   -2.63    8.61
   1  -4   4   13.09    8.85
   3  -5   5   -7.39   11.17
   2  -4   7    1.45    7.77
  11  -1 -11   -6.26   11.26
   9   1  -9    0.98    4.89
   8   0  -9   -3.80    5.91
   7  -3  -8    1.35   14.77
   5  -1  -7   20.19    9.64
   7  -4  -7   -0.29   14.86
   4  -2  -6    4.42   10.65
   6  -4  -6   20.73   18.15
   3  -2  -5   62.61   13.96
   5  -4  -5   24.31   18.38
   7  -5  -5   -3.06   15.27
   2  -1  -4   67.10   11.03
   4  -4  -4   13.03   12.33
   6  -5  -4   17.31   16.91
   2  -3  -3    2.98    9.30
   5  -5  -3   34.63   19.63
   1   0  -2   23.55    4.26
   1  -3  -1  254.67   22.29
   4  -5  -1   22.13   17.16
   0  -3   2   49.45   10.16
   3  -5   2    3.90   12.43
   0  -3   3   17.63    7.95
   3  -5   3   15.88   12.64
   0  -3   4   -1.67    5.34
   3  -5   4   14.28   11.16
   8  -2  -9   -1.37   11.09
   9  -3  -9   12.79   16.28
   9  -4  -8    7.34   16.24
   6  -3  -7    9.94   11.33
   4  -1  -6   -3.62    7.11
   5  -3  -6    0.86   12.30
   3  -1  -5   18.34    8.26
   4  -3  -5  157.04   21.90
   3  -3  -4   12.20   11.01
   1  -2  -2  117.24   14.54
   3  -4  -2   10.38   12.90
   5  -5  -2   15.46   18.46
   0  -2   0 1210.48   34.46
   2  -4   0   17.79   11.76
   4  -5   0   17.94   15.99
  10   0 -10    4.56    9.80
  10  -2 -10    8.00   13.75
   8  -1  -9   45.01   12.30
   7  -2  -8   52.19   15.19
   8  -4  -7    2.68   16.80
   4  -4  -3    8.29   14.50
   6  -5  -3    1.68   16.92
   2  -3  -2   25.59   12.41
   1  -3   0   56.10   12.65
   2  -4   1  133.76   18.75
   4  -5   1   -6.40   13.21
   2  -4   6   24.49    9.39
   1  -3   7   -1.49    4.73
   3  -4   8   17.97    8.31
  12   0 -11   -0.58   10.88
  11   1 -10   74.39   10.59
  10  -1 -10    7.90   11.15
   7   0  -8  700.87   27.81
   8  -3  -8   26.79   16.71
   6  -2  -7   35.17   13.25
   7  -4  -6    6.89   16.74
   6  -4  -5   38.24   19.37
   5  -4  -4   19.76   15.08
   7  -5  -4   -1.84   13.37
   2  -2  -3  197.25   18.61
   3  -4  -1   25.09   14.69
   5  -5  -1    1.07   15.97
   2  -4   2   -2.92   10.00
   4  -5   2    8.11   13.39
   4  -5   3   11.71   14.13
   4  -5   4    2.05   11.81
   2  -4   5   -5.52    8.20
   4  -5   5    1.25   12.40
  13   1 -11    2.58    8.14
  12  -1 -11    6.35   12.65
   9  -2  -9   13.01   13.49
  10  -3  -9    3.83   15.32
   7  -1  -8   63.66   12.94
   7  -3  -7   14.11   13.54
   5  -2  -6    7.15   11.08
   6  -3  -6   10.93   13.46
   3  -2  -4    7.47   10.16
   4  -3  -4  105.79   18.88
   3  -3  -3  132.04   18.55
   1  -1  -2 1601.12   34.23
   4  -4  -2    8.02   14.48
   6  -5  -2   19.28   18.96
   5  -5   0    4.05   15.56
   0  -2   1  536.21   21.77
   1  -3   1  119.47   15.77
   2  -4   3    0.80    7.99
   2  -4   4    2.00    8.40
  11  -2 -10    2.67   13.66
   8   1  -8   55.18    7.27
   9  -3  -8   11.20   16.19
   6   0  -7    3.98    6.90
   6  -1  -7   25.00   11.35
   9  -4  -7   18.81   16.33
   8  -4  -6   10.32   18.77
   4  -2  -5  178.79   19.15
   8  -5  -4   12.15   17.43
   5  -4  -3   -2.81   12.77
   7  -5  -3    6.61   16.54
   1  -2  -1  714.96   29.10
   2  -3  -1   14.76   10.95
   0  -1   0    2.91    5.22
   3  -4   0    0.75   10.53
   5  -5   1    3.61   14.96
   9   0  -9   -0.72    6.57
   9  -1  -9    2.75    8.86
  11  -3  -9    8.01   15.89
   8  -2  -8    7.75   11.80
   8  -3  -7   37.45   18.17
   7  -4  -5   20.71   16.07
   6  -4  -4    3.35   12.14
   6  -5  -1   42.22   19.94
   3  -4   1   56.12   14.55
   1  -3   2   12.77    9.04
   5  -5   2   18.41   14.77
   1  -3   6   -2.01    4.83
   3  -4   7    4.51    8.55
  13   0 -11   -1.79   10.89
  13  -1 -11    0.44   11.60
  11   0 -10   94.87   15.30
  11  -1 -10   53.31   14.92
  10  -2  -9    7.27   12.47
   7  -2  -7   76.65   16.31
  10  -4  -7   -1.71   12.60
   5   0  -6  173.35   13.11
   5  -1  -6    0.80    7.80
   9  -5  -4   28.55   20.30
   2   0  -3   -6.08    4.23
   8  -5  -3   -6.60   15.50
   3  -3  -2   23.18   10.80
   7  -5  -2    3.22   15.11
   4  -4  -1    7.80   10.67
   6  -5   0   -5.63   15.39
   0  -2   2  243.46   14.21
   1  -3   3    7.60    7.77
   5  -5   3    7.31   13.17
   5  -5   4   15.29   13.88
  12  -2 -10   19.34   14.89
   8  -1  -8   57.44   13.80
  10  -3  -8    7.84   16.95
   6  -2  -6    7.27   11.27
   9  -4  -6    5.26   15.80
   6  -3  -5   62.19   17.28
   8  -4  -5   50.85   21.39
   3  -1  -4    6.62    6.49
   7  -4  -4   -9.75   15.59
   4  -3  -3   12.11   10.58
   6  -4  -3   19.20   15.35
   2  -2  -2   15.22    8.24
   5  -4  -2    5.17   10.93
   7  -5  -1    9.87   17.55
   2  -3   0    6.54    9.62
   6  -5   1    5.54   15.27
   3  -4   2   14.33   10.49
   1  -3   4   74.07   10.38
   1  -3   5   53.79    8.58
   3  -4   6    4.30    9.51
  12  -3  -9    5.75   16.18
   8   0  -8   74.94   11.73
   9  -2  -8   14.36   12.60
   9  -3  -7   11.58   16.64
  11  -4  -7   10.77   17.66
   4   0  -5   -4.43    4.55
   5  -2  -5    4.20   10.76
   3   0  -4   73.16    7.70
   4  -2  -4   11.61   10.57
   3  -2  -3  123.54   15.14
   9  -5  -3   48.93   21.26
   8  -5  -2    4.79   17.24
   1  -2   0  210.58   16.42
   4  -4   0   76.38   15.81
   6  -5   2   -4.83   13.13
   0  -2   3 1269.83   27.51
   3  -4   3    7.40    9.06
   3  -4   4   12.66    9.96
   3  -4   5   55.54   12.65
  12  -1 -10   13.19   13.46
  13  -2 -10    0.43   12.85
  10   1  -9    5.85    6.05
  10  -1  -9   -2.05    8.76
  11  -2  -9   -1.31   13.41
  11  -3  -8  101.12   24.66
   8  -3  -6   24.51   15.27
  10  -4  -6   -7.32   17.66
   3  -3  -1   37.34   12.82
   5  -4  -1   35.18   15.32
   7  -5   0   21.32   18.06
   2  -3   1  227.20   19.82
   4  -4   1    3.23   10.79
   6  -5   3    1.03   13.10
   6  -5   4    6.83   14.45
  14   0 -11   -6.07   11.34
  12   1 -10   14.67    8.82
  10   0  -9   -1.76    7.92
  13  -3  -9   24.12   16.54
   7  -1  -7   20.68   10.29
   8  -2  -7  329.60   28.96
  12  -4  -7    9.92   17.74
   7  -3  -5   95.99   20.11
   9  -4  -5   -0.85   15.45
   8  -4  -4   20.96   18.16
   7  -4  -3   29.60   18.42
  10  -5  -3    2.64   18.13
   4  -3  -2   -4.64   10.86
   6  -4  -2   33.59   16.96
   9  -5  -2   16.38   18.05
   8  -5  -1   11.35   16.71
   7  -5   1   31.38   17.99
   0  -2   4   -0.93    4.17
  12   0 -10   22.25   11.20
  10  -2  -8  118.61   20.63
  10  -3  -7   19.57   17.43
   6  -1  -6  171.68   17.50
   7  -2  -6  126.85   19.39
  11  -4  -6   -9.70   17.35
   6  -3  -4   14.09   11.28
   5  -3  -3  132.06   19.59
   2  -2  -1  119.17   14.75
   5  -4   0   70.94   17.15
   8  -5   0   19.04   17.70
   2  -3   2   20.44   10.15
   4  -4   2   12.85   11.24
   7  -5   2    0.76   13.53
   4  -4   7   71.71   13.86
   0  -2   8    0.21    0.21
  13  -1 -10   13.20   14.09
  14  -2 -10   22.92   15.83
  11  -1  -9    2.95   11.42
  12  -2  -9   -0.08   12.57
   9  -1  -8   -1.34    8.56
  12  -3  -8   55.88   21.90
   7   0  -7   -0.66    6.61
   9  -3  -6   88.82   21.15
   6  -2  -5   -1.32   10.77
  10  -4  -5   41.88   22.10
   9  -4  -4   16.67   19.17
  10  -5  -2   10.81   17.82
   6  -4  -1   17.00   14.47
   9  -5  -1    3.36   16.55
   3  -3   0  192.84   20.06
   0  -1   1  138.42    8.14
   1  -2   1  317.30   18.06
   4  -4   3   53.42   13.39
   7  -5   3    3.10   12.83
   4  -4   6    7.95   10.95
   9  -2  -7  211.14   24.78
  11  -3  -7    7.58   17.69
  12  -4  -6    4.73   16.96
   5  -1  -5  215.01   17.97
   8  -3  -5   17.30   14.74
   5  -2  -4   35.25   12.70
   4  -2  -3  121.22   16.56
   8  -4  -3    1.30   14.09
   3  -2  -2   47.92   10.63
   7  -4  -2   16.91   14.63
   4  -3  -1   18.57   12.18
   5  -4   1   14.18   12.42
   8  -5   1   -5.15   14.58
   2  -3   3    1.07    7.77
   4  -4   4    6.09    9.87
   4  -4   5    4.47   10.41
  13  -2  -9   -2.66   14.87
  11  -2  -8    3.20   13.98
  13  -3  -8    2.35   17.06
   8  -1  -7   19.43   10.61
  11  -4  -5   25.41   21.63
   4  -1  -4  355.22   21.08
   7  -3  -4  107.12   20.54
   3  -1  -3   11.67    8.53
   6  -3  -3    8.38   13.22
   5  -3  -2  210.44   23.81
  11  -5  -2    3.62   18.50
  10  -5  -1   31.19   18.86
   6  -4   0   44.09   15.88
   9  -5   0   10.76   16.77
   3  -3   1   68.20   13.77
   8  -5   2    7.61   14.39
  10  -3  -6    5.49   12.68
  10  -4  -4  122.34   25.77
  -1  -2 -10    0.06    8.16
  -5  -2  -9    7.67   11.00
  -8  -2  -8    5.95   12.27
  -1  -1  -7   41.86    8.80
 -10  -2  -7   19.53   14.13
  -4  -1  -6   50.43   10.84
 -12  -2  -6   22.09   14.88
 -15  -2  -4    0.02   11.16
 -16  -2  -3   15.99   12.97
 -11  -1  -2  220.10   18.85
 -13  -1   2    0.46    6.09
 -13  -1   3   70.23    9.62
 -12  -1   5    4.71    4.06
   0  -2 -10   -3.57    8.31
  -4  -2  -9   -0.02   10.09
  -7  -2  -8   31.06   13.84
   0  -1  -7    1.56    6.15
  -6  -1  -5   69.44   12.35
 -13  -2  -5    1.99   11.20
  -8  -1  -4   32.08    9.45
 -14  -2  -4   11.78   13.58
 -16  -2  -2    1.22   12.57
 -18  -2   5    1.15    8.68
 -11  -1   6   -1.76    2.61
 -17  -2   7    6.12    7.26
 -16  -2   8    5.06    5.67
   1  -2 -10   35.64   10.58
   1  -1  -7    4.86    5.59
  -9  -2  -7   57.74   15.94
  -3  -1  -6   27.54    8.70
 -11  -2  -6   38.07   14.06
  -9  -1  -3   40.87    9.97
 -15  -2  -3   10.88   10.34
 -11  -1  -1   14.03    7.52
 -12  -1   1   38.81    9.20
 -18  -2   4   13.37    9.11
   2  -2 -10    9.71    8.12
  -3  -2  -9    7.14    8.65
  -6  -2  -8    9.48   10.78
  -8  -2  -7   24.96   11.82
 -10  -2  -6   37.61   14.51
  -5  -1  -5   -2.93    6.66
 -12  -2  -5    6.98   10.70
  -7  -1  -4  159.70   15.11
 -13  -2  -4   12.95   12.65
 -12  -1   2  184.06   14.14
 -12  -1   3   -1.49    5.13
 -17  -2   6    3.15    6.75
   3  -2 -10   25.84    9.17
  -2  -2  -9    2.77    7.78
  -5  -2  -8   -1.05    8.29
   2  -1  -7   -1.14    4.58
  -2  -1  -6    3.45    5.99
  -8  -1  -3  383.25   21.85
 -14  -2  -3    5.32    8.74
 -15  -2  -2    3.70    8.62
 -10  -1  -1  141.27   14.25
 -17  -2   5   49.28   10.65
  -7  -2  -7    0.97   10.41
  -1  -1  -6  141.84   13.38
  -9  -2  -6   15.25   11.32
 -11  -2  -5   42.42   12.25
 -15  -3  -5    8.34   13.68
  -6  -1  -4   67.84   10.34
 -16  -3  -4   22.10   14.25
 -18  -3  -2   32.29   15.40
 -11  -1   1  161.74   13.83
 -17  -2   3   -0.28    7.42
 -17  -2   4    0.78    7.46
  -1  -2  -9    3.76    7.97
  -4  -2  -8   12.63    9.91
 -13  -3  -6    8.87   14.70
 -10  -2  -5   34.80   14.96
  -7  -1  -3  107.79   13.55
 -13  -2  -3   15.18   12.01
 -17  -3  -3   22.89   14.07
 -14  -2  -2   -0.06   11.34
 -15  -2  -1    3.10    8.97
 -10  -1   0   11.33    7.62
 -16  -2   1   20.95   11.30
 -11  -3  -7   -5.13   11.90
   5  -1 -10  138.20   17.29
   2  -2  -9   25.75   12.82
   1  -3  -9    1.51   15.01
   5   0  -8   80.83    8.96
   1  -2  -8   46.43   14.16
   0  -3  -8   46.62   18.54
   0  -2  -7   22.88   11.81
  -1  -3  -7   -0.06   14.37
  -3  -5  -5    8.08   16.66
  -4  -4  -3   41.44   18.52
  -4  -5  -3    9.85   17.70
  -4  -3  -2   -3.33   11.35
  -2  -1  -1 5177.08   60.82
  -5  -4   0   51.76   16.25
  -5  -5   0    6.24   15.83
  -5  -4   1   48.36   15.07
  -5  -5   1   -1.51   14.39
  -5  -4   2   -3.84    9.78
  -5  -5   2   29.76   15.92
  -3  -4   7   -2.90    8.49
   5  -2 -11   16.22   13.23
   4  -1  -9   92.51   13.84
   0  -4  -8    7.96   15.55
   4   0  -7   -1.27    4.40
  -1  -4  -7    4.44   17.18
   3   0  -6   72.44    7.66
  -2  -4  -6   12.53   17.26
   0  -1  -5  215.70   16.90
  -2  -2  -4  246.84   22.11
  -3  -3  -4   30.05   12.52
  -3  -2  -2  218.26   19.58
  -4  -5  -2    5.49   16.67
  -4  -3   4  104.82   12.57
  -4  -4   5    2.52    8.76
  -4  -5   5    4.52   11.15
  -2  -4   8    3.85    7.69
   7  -1 -11    7.31    9.69
   4  -2 -10    6.65   12.25
   3  -3 -10   -4.80   12.22
   3  -1  -8   -1.06    7.34
   2  -1  -7    5.51    8.44
   1  -1  -6   17.46    8.13
  -2  -3  -5    2.83   12.08
  -3  -4  -4   22.35   16.58
  -3  -5  -4    1.32   11.69
   1   0  -3   -1.32    3.21
  -1  -1  -3   42.93    9.59
  -4  -4  -2    7.86   12.76
  -4  -3  -1   70.34   15.16
  -4  -5  -1    8.69   15.71
  -2  -1   0 2166.27   34.08
  -2  -1   2 1286.16   18.44
  -3  -2   4    2.24    4.40
  -4  -5   4   -1.64   12.43
  -3  -3   6   31.93    7.08
   8   0 -10  203.11   14.40
   3  -2  -9   13.96   11.98
   2  -3  -9   -0.91   13.76
   1  -3  -8    7.00   14.12
   0  -3  -7   -3.97   11.18
  -1  -3  -6  -14.54   10.07
  -1  -2  -5  185.63   19.79
  -2  -4  -5   -0.63   15.04
  -2  -5  -5   -3.71   12.51
  -3  -3  -3   19.05   13.11
  -3  -5  -3   13.80   16.89
  -3  -2  -1  433.51   24.04
  -4  -4  -1   18.68   12.80
  -4  -3   0  237.08   21.55
  -4  -5   0   11.26   15.27
  -2  -1   1    0.96    4.14
  -4  -3   1    9.37    9.52
  -4  -5   1   16.47   13.54
  -4  -5   2    7.23   13.01
  -4  -3   3   -8.29    7.25
  -4  -5   3   18.65   12.88
  -4  -4   4    9.27    9.32
   6  -2 -11   24.38   13.86
   6  -1 -10   48.79   11.84
   2  -2  -8   27.97   11.72
   1  -4  -8    8.26   14.80
   1  -2  -7   47.90   12.79
   0  -4  -7    6.80   16.29
   0  -2  -6   -1.28    9.50
  -1  -4  -6   -6.35   14.89
  -2  -5  -4   -0.17   14.38
  -2  -2  -3 1260.65   42.61
  -3  -4  -3   -1.57   12.18
  -3  -5  -2    5.77   16.01
  -4  -4   0   56.72   14.91
  -4  -3   2   -7.66    6.84
  -4  -4   3   -1.40    9.15
  -3  -4   6    9.37    9.00
   4  -3 -10   12.72   13.61
  -1  -5  -5    2.61   15.69
   0  -1  -4    8.99    7.44
  -2  -3  -4   39.65   12.35
  -2  -4  -4    3.46   14.75
  -3  -3  -2    3.16   10.76
  -3  -4  -2   17.19   13.23
  -3  -2   0   61.87   10.16
  -4  -4   1    6.09    9.98
  -4  -4   2    9.31    9.77
  -3  -2   3  144.00   10.80
  -3  -5   5    6.92   11.58
   5  -2 -10   -4.91   10.30
   3  -3  -9   13.70   14.90
  -1  -3  -5   82.76   16.91
  -1  -4  -5   11.91   15.74
  -1  -2  -4  134.21   16.63
  -2  -5  -3   16.32   17.16
  -1  -1  -2 6840.93   70.06
  -3  -5  -1    7.02   13.10
  -3  -5   0   13.63   14.87
  -3  -2   1    5.62    7.15
  -3  -2   2   36.81    7.58
   2  -3  -8   38.72   13.53
   0  -3  -6   23.63   11.43
  -3  -3  -1   56.96   12.37
  20   0  -7    4.70   10.96
  17  -1  -7   11.33    9.80
  19   1  -6   12.12   13.24
  20   1  -6   -0.30   12.06
  15   0  -6   71.93   13.90
  21   2  -5    2.64   13.10
  16   2  -4   26.41   12.86
  11   1  -4   36.71   11.18
  19   3  -3    8.00   12.88
  12   2  -3    2.78    9.55
   9   2  -2   13.80    9.80
  16   4   0    3.32   12.25
   9   3   0   58.55   12.69
  13   4   1   10.61   12.52
   7   3   1    4.13    7.99
   3   2   1  410.43   18.05
   5   3   2  319.05   20.31
   7   4   4   -0.11    8.49
   1   3   5   61.74    7.09
   0   3   6   20.86    4.28
  19   0  -7   -1.92    9.57
  15  -3  -7    2.22    5.64
  18   1  -6   -9.32   11.18
  19   2  -5    4.96   13.86
  20   2  -5    6.87   11.16
  14   1  -5  136.76   18.15
  11   0  -5    1.33    7.29
  15   2  -4   12.39   10.15
   8   0  -4  212.64   15.71
  17   3  -3    8.50   14.55
  18   3  -3    1.44   12.59
   8   1  -3   73.58   11.86
  14   3  -2   45.25   13.49
  11   3  -1    7.98   10.17
  15   4   0   -2.79   11.56
  12   4   1   -7.46   10.93
  10   4   2   11.11   10.23
   8   4   3   34.42   11.76
   0   2   3 1292.22   21.05
   2   3   4   34.63    6.82
  16  -1  -7    4.98    8.67
  14   0  -6   74.83   13.57
  12  -1  -6   45.66    9.64
  18   2  -5    0.04   13.34
  14   2  -4   43.06   14.22
  11   2  -3    9.22   10.47
  13   3  -2    6.01   11.61
  14   4   0    5.83   12.78
   8   3   0   64.86   13.49
   5   4   5    1.96    8.33
   4   4   6    5.60    8.40
  18   0  -7    0.19   10.90
  17   1  -6   16.57   10.44
  11  -2  -6   75.63    8.40
  11  -3  -6   11.33    4.28
  17   2  -5   55.48   17.35
  13   1  -5    4.94    9.35
  10   1  -4  136.09   16.18
  16   3  -3    1.43   11.77
   8   2  -2  316.55   22.59
  16   4  -1   -3.70   11.56
  10   3  -1    8.30    9.96
   6   2  -1   23.86    9.15
  13   4   0   18.94   14.00
  11   4   1    1.22    9.90
   6   3   1  159.47   16.22
   9   4   2    2.68    8.91
   3   3   3    4.03    6.03
   6   4   4    0.10    7.52
   3   4   7    0.59    7.15
  17   0  -7   -1.26   10.21
  15  -1  -7   51.05   10.95
  14  -2  -7   31.29    8.44
  16   1  -6   12.72   12.93
  13   0  -6   -0.17    7.60
  10   0  -5   -0.91    6.93
   8  -2  -5  152.84    8.46
  19   3  -4    0.55   10.87
  13   2  -4  173.88   21.07
  15   3  -3   85.77   18.11
  10   2  -3   71.24   14.53
  12   3  -2  110.83   17.33
  15   4  -1    4.90   13.32
   4   2   0  307.38   17.93
   1   2   2    5.74    4.94
   7   4   3   15.33    9.83
  19  -1  -8   12.34   10.55
  20   1  -7    6.45   12.27
  14  -3  -7    9.47    5.85
  20   2  -6   10.07   14.04
  16   2  -5    1.29   11.34
  12   1  -5    1.65    9.41
  18   3  -4    2.95    9.92
  14   3  -3   56.54   17.21
   7   1  -3   77.14   10.88
   4  -1  -3    7.95    3.14
   5   1  -2  215.73   14.80
   9   3  -1    1.05    9.09
  12   4   0   10.96   12.83
   7   3   0  171.66   17.98
  10   4   1   12.86   10.94
   8   4   2   11.76   10.70
   4   3   2    5.90    6.67
  20   0  -8   37.71   15.28
  18  -1  -8   -2.90   10.45
  19   1  -7    1.56   12.67
  16   0  -7    0.21    9.32
  14  -1  -7    4.82    7.95
  19   2  -6   -4.35   12.02
  15   1  -6  329.56   27.07
  15   2  -5   74.53   17.51
  17   3  -4   -2.25   12.32
  12   2  -4   12.63   10.95
   9   1  -4    1.24    8.41
   5   0  -3    2.87    5.69
  11   3  -2   -2.40    8.21
  14   4  -1   13.51   13.20
   3   1  -1   66.46    8.92
   2   4   8    1.23    5.80
  18   1  -7   -4.63   12.47
  15   0  -7    4.08   10.41
  18   2  -6   -9.20   13.00
  14   1  -6   -8.99    9.19
  12   0  -6    2.60    7.96
  16   3  -4   51.05   16.83
   7   0  -4 2329.06   45.60
  13   3  -3   -1.70   10.72
   9   2  -3    8.22   10.20
  16   4  -2   -3.88   10.69
   7   2  -2   -0.92    6.59
  13   4  -1   13.67   14.38
  11   4   0   -4.07   11.43
   9   4   1   10.45   10.33
   5   3   1    0.61    7.35
   2   2   1  569.12   20.55
   6   4   3    3.19    8.37
   5   4   4   -2.95    6.57
   4   4   5   13.25    8.31
  19   0  -8   18.26   12.48
  17  -1  -8    2.19    9.41
  17   1  -7    7.69   13.44
  13  -2  -7   96.61   10.92
  17   2  -6    6.63   14.10
  14   2  -5  401.25   30.99
  11   1  -5   46.86   11.53
   9   0  -5   -0.54    6.77
  15   3  -4   25.29   16.30
  11   2  -4   -5.90    9.53
  12   3  -3   88.87   18.58
  15   4  -2   -4.05   11.98
  10   3  -2   -7.05    9.23
   3   0  -2   46.47    6.25
   8   3  -1   86.83   15.18
   5   2  -1  435.86   22.62
   0   1   1  137.05    6.40
   7   4   2    4.82    9.61
   3   4   6   -0.93    7.30
  18   0  -8   18.38   12.95
  13  -1  -7   24.03    8.99
  10  -2  -6    3.04    4.16
  18   3  -5   -4.11   10.88
  13   2  -5    8.42   11.96
  14   4  -2    1.27   14.50
  12   4  -1    3.41   12.98
  10   4   0   13.67   11.65
   6   3   0   -1.82    8.12
   2   3   3    4.23    6.16
  16  -1  -8   43.97   12.43
  16  -2  -8   -0.09    7.58
  16   1  -7   -7.81   10.37
  14   0  -7   -3.91    8.29
  16   2  -6    5.55   12.08
  13   1  -6    1.03    7.96
  11   0  -6   33.66   10.42
  17   3  -5   -3.78   12.38
  10   1  -5   17.15   10.33
  14   3  -4   10.71   12.67
   8   1  -4  190.37   17.07
  16   4  -3    8.06   14.62
   8   2  -3   15.80   10.49
   6   1  -3  203.99   15.75
   9   3  -2    8.77   10.62
   3   2   0   61.10    9.75
   8   4   1   28.47   11.52
   3   3   2   -3.18    6.29
   1   3   4   62.93    7.78
   2   4   7   -0.25    6.32
  19   1  -8    1.95   12.33
  17   0  -8   19.37   12.98
  19   2  -7    3.92   11.30
  13  -3  -7   80.10    8.21
  15   2  -6   45.51   16.83
  16   3  -5    1.51   14.99
  13   3  -4    8.89   14.01
  10   2  -4    7.66    9.33
  15   4  -3   -3.01   13.42
  11   3  -3    1.51    9.05
  13   4  -2   14.02   15.11
   6   2  -2    6.21    7.26
   4   1  -2  486.47   21.31
  11   4  -1   40.47   13.29
   7   3  -1   59.51   13.56
   9   4   0    0.03    9.86
   4   3   1   66.38   11.96
   5   4   3   30.95   10.11
   4   4   4    7.24    7.72
  18   2  -7   -7.26   11.70
  15   1  -7   62.02   16.77
  13   0  -7   -3.75    7.86
  12   1  -6   70.57   14.58
  15   3  -5   10.26   15.69
  12   2  -5    5.19    9.43
   7   4   1  114.97   17.52
   6   4   2   72.83   13.38
   3   4   5   69.52   11.13
   0   3   5   21.21    4.68
  18   1  -8    3.71   12.21
  16   0  -8   31.04   12.60
  15  -1  -8   45.30   11.83
  15  -2  -8   -6.34    7.15
  17   2  -7   -2.11   14.10
  12  -2  -7   47.78    8.18
  18   3  -6   -4.66   10.97
  14   2  -6    7.66   13.81
   8   0  -5    0.06    6.60
  12   3  -4   24.35   14.19
   9   2  -4  225.69   22.35
   6   0  -4  136.35   12.37
  14   4  -3   22.44   16.57
  10   3  -3   54.33   13.65
  12   4  -2   35.92   14.77
   8   3  -2   -0.87    9.83
  10   4  -1    1.06   12.37
   5   3   0   -0.96    8.11
   1   1   0 3295.62   36.87
  18  -1  -9    5.32   10.59
  17   1  -8    2.82   13.39
  14   1  -7    8.95   11.32
  17   3  -6    5.57   13.40
  10   0  -6    5.35    7.92
  14   3  -5   -0.74   14.30
  11   2  -5   10.06   11.63
   9   1  -5   10.63    9.65
   7   1  -4  704.02   30.40
   7   2  -3   12.66    8.73
  11   4  -2  136.94   22.56
   6   3  -1   16.28   10.27
   8   4   0   29.96   12.26
  18   0  -9   13.80   13.48
  15   0  -8    5.41    9.72
  16   2  -7   35.07   16.53
  12   0  -7   -1.69    7.65
  16   3  -6   -6.92   13.41
  13   2  -6    4.59   12.29
  11   1  -6   -1.92    7.41
  15   4  -4   11.43   14.09
  11   3  -4   60.83   16.56
  13   4  -3   -0.75   12.80
   9   3  -3   -7.32    9.80
   5   1  -3  380.37   21.36
   4   0  -3   -0.68    5.33
   5   2  -2  543.58   27.32
   9   4  -1   11.58   12.06
   9   5   2   -4.99   11.14
   5   4   2    9.13    9.34
   8   5   3    1.06   10.19
   4   4   3   42.14   11.50
   2   4   6   29.93    8.21
  17  -1  -9   -2.40    9.95
  18   2  -8   -0.45   13.44
  16   1  -8   44.60   16.52
  14  -1  -8   36.15   10.61
  15   2  -7   51.82   17.89
  13   1  -7   16.24   11.64
  13   3  -5   17.44   13.76
  10   2  -5  116.88   18.62
  12   4  -3   95.83   21.54
   7   3  -2    3.05   10.40
   2   1  -1    5.42    6.43
  10   5   1    3.50   11.34
   6   4   1   63.66   13.50
   3   4   4    5.69    7.75
  17   0  -9    1.49   12.64
  14   0  -8  173.56   19.93
  14  -2  -8   20.51    8.07
  15  -3  -8   -2.11    5.86
  15   3  -6   40.21   16.83
  12   2  -6  165.83   23.07
  14   4  -4    7.50   14.65
   8   2  -4   53.20   12.63
  10   4  -2    3.85   10.03
   7   4   0   -2.06    9.22
   4   3   0  251.61   19.83
   3   3   1   50.06   10.12
   1   2   1  280.79   14.61
   2   3   2   25.59    7.90
  18   1  -9    6.35   12.85
  17   2  -8   -3.15   12.50
  15   1  -8   70.96   17.91
  17   3  -7   -5.77   14.17
  14   2  -7   36.00   16.74
  12   1  -7    9.78   10.87
  11   0  -7    2.12    8.85
  14   3  -6   12.05   16.13
  10   1  -6    2.78    8.35
   9   0  -6   39.20   10.09
   9  -2  -6   24.04    4.98
  12   3  -5   12.84   12.87
   8   1  -5  228.94   19.62
   7   0  -5    3.17    6.56
   7  -2  -5   42.88    4.40
  13   4  -4   29.28   17.87
  10   3  -4  162.65   21.15
   5  -1  -4   16.93    4.38
  11   4  -3   34.27   16.91
   8   3  -3   72.87   15.78
   6   2  -3    3.74    7.76
   8   4  -1    4.96   11.13
   5   3  -1   20.20   10.57
   2   2   0  202.04   14.57
   9   5   1    1.86   11.23
   8   5   2   -0.33   10.17
   0   2   2  214.34   10.77
   7   5   3    6.19   11.88
   1   3   3   12.25    6.10
   6   5   4    8.00   12.06
  16   0  -9    8.28   13.00
  16  -1  -9   -4.30    7.53
  16   2  -8    3.30   14.17
  16   3  -7   -0.43   12.99
  11  -2  -7    5.05    5.44
  11   2  -6   89.87   17.86
  15   4  -5    2.84   12.23
   9   2  -5   73.51   15.97
   6   1  -4   53.99   10.31
   9   4  -2   -6.30   11.94
   3   1  -2  353.40   18.23
  10   5   0    7.37   12.62
   5   4   1    4.45    9.85
   2   4   5   -1.64    6.51
  17   1  -9   17.50   15.34
  16  -2  -9   -2.41    8.11
  14   1  -8   36.46   15.33
  13   0  -8    8.20    9.29
  13   2  -7  118.31   21.62
  13   3  -6    0.93   15.03
  14   4  -5    9.79   14.94
  11   3  -5   82.42   19.49
  12   4  -4    8.01   15.84
   9   3  -4   35.95   14.14
   7   2  -4   21.33   11.46
   5   0  -4  861.84   26.68
  10   4  -3   45.72   17.47
   6   3  -2   58.21   14.17
   4   2  -2    9.67    8.76
  11   5  -1   -0.85   13.81
   6   4   0   35.01   12.40
   4   4   2    4.86    7.64
  16   1  -9    3.17   13.47
  15  -1  -9    6.25    9.11
  15   2  -8   -8.71   13.86
  13  -2  -8   27.33    8.57
  15   3  -7    7.54   14.44
  11   1  -7    6.20   10.23
  12  -3  -7   22.80    4.82
   9   1  -6   68.66   14.23
   7   3  -3   25.84   12.56
   7   4  -1    1.43   10.48
   9   5   0    0.45   11.63
   8   5   1  -10.10   10.60
   7   5   2   -4.88   10.05
   6   5   3   -7.39   10.69
   3   4   3   -1.78    6.59
   0   3   4   -0.90    4.42
  15   0  -9   -3.82    8.99
  13   1  -8    6.84   11.34
  12   2  -7   43.88   16.96
  10   0  -7   -2.61    7.10
  12   3  -6   70.31   20.04
  10   2  -6    9.82   11.81
   8   0  -6   18.97    9.30
  13   4  -5    2.70   14.11
  10   3  -5   51.28   16.54
   7   1  -5  326.83   23.21
  11   4  -4    2.89   15.39
   5   2  -3   19.75   10.47
   4   1  -3    5.83    7.16
   8   4  -2   13.13   10.61
  10   5  -1   40.31   16.24
   5   5   4    3.52   11.69
   1   4   7   16.51    5.66
  15   1  -9    3.06   12.96
  14   2  -8   18.81   16.20
  12   0  -8  174.71   18.86
  14   3  -7   -1.64   15.29
   8   2  -5  151.54   19.08
   8   3  -4  109.90   18.91
   9   4  -3   58.68   18.13
  11   5  -2   16.35   14.22
   4   3  -1   12.87   10.16
   8   5   0   16.31   15.22
   5   4   0   67.68   15.16
   3   3   0  162.37   16.41
   7   5   1    8.25   13.69
   2   3   1  204.32   16.71
  -1   2   3  427.32   10.66
   2   4   4    1.17    7.12
  17   0 -10   11.70   11.16
  16   2  -9   -0.57   13.26
  14   0  -9    1.50    8.97
  15  -2  -9   12.03    8.80
  14  -3  -8   28.63    6.54
  10   1  -7   44.75   13.09
  14   4  -6    7.05   14.45
  11   3  -6    7.26   15.28
  12   4  -5   15.22   16.66
   6   0  -5    3.92    6.33
  10   4  -4  105.82   22.32
   6   2  -4   59.44   13.95
   5   1  -4   15.96    8.90
   7   4  -2    9.41   11.91
   5   3  -2  180.32   19.27
   9   5  -1    6.16   12.97
   6   4  -1   25.24   12.23
   4   4   1    0.25    7.81
   6   5   2   -9.53    9.28
   1   3   2    9.07    7.16
  15   3  -8   -3.10   14.74
  13   2  -8   33.31   16.90
  12   1  -8   14.89   11.77
  13   3  -7   87.50   20.79
  11   2  -7   11.42   10.76
   9   2  -6   27.50   13.06
   8   1  -6  490.67   29.68
   9   3  -5    8.79   14.12
   6  -1  -5  159.93   10.65
   8   4  -3    0.19   13.39
   6   3  -3   14.95   10.33
  10   5  -2    4.24   13.04
   3   4   2   20.55    8.60
   5   5   3   11.18   11.35
   4   5   5   -1.00    9.89
   1   4   6   -0.85    5.81
  16   0 -10   15.21   11.19
  16  -1 -10    8.08    9.73
  15   2  -9   12.29   14.21
  14   1  -9   -4.53    8.70
  11   0  -8    3.81    9.43
   9   0  -7    0.07    8.53
  13   4  -6    7.63   13.04
  11   4  -5   17.85   17.15
   6   1  -5  176.41   17.54
   7   3  -4   94.38   17.91
   3   2  -2   53.17   11.14
   8   5  -1    2.72   13.97
   2   2  -1  109.62   13.08
   7   5   0   15.34   13.96
   6   5   1   -2.52   12.26
  16   1 -10   10.34   13.11
  13   0  -9    2.97    8.82
  14   3  -8   39.73   16.45
  12   2  -8   41.68   17.29
  11   1  -8   60.75   14.84
  12  -2  -8   22.66    7.55
  12   3  -7   20.37   15.11
  10   2  -7   -1.23   11.31
  10  -2  -7    3.05    4.99
  12   4  -6    6.17   14.37
  10   3  -6   14.37   13.82
   9   4  -4   26.38   14.96
   4   2  -3   96.96   14.58
   3   0  -3   -1.71    5.10
   9   5  -2    6.89   13.60
   5   4  -1   25.29   12.11
   4   4   0   47.15   13.65
   1   2   0  206.82   14.45
   5   5   2    7.20   11.47
   2   4   3   -0.13    6.41
   4   5   4    3.71   11.10
  15   0 -10    4.56   12.25
  14   2  -9   47.60   18.29
  13   1  -9   63.14   17.04
  14  -2  -9   49.87   10.58
   9   1  -7  197.00   20.26
   8   2  -6   30.93   13.44
   7   0  -6  498.09   24.89
  10   4  -5    8.22   15.98
   8   3  -5   18.65   11.65
   5   2  -4   33.14   12.08
  10   5  -3    1.65   13.19
   7   4  -3   24.27   15.20
   5   3  -3  117.75   18.28
   6   4  -2   23.68   11.42
   4   3  -2    1.29    9.81
   2   1  -2 1348.09   32.78
   3   3  -1   31.10   10.80
   2   3   0    0.26    8.58
   3   4   1   40.42   11.79
   0   3   3   29.35    6.87
   1   4   5    0.57    6.71
  15   1 -10    4.96   12.46
  13   3  -8    9.65   13.54
  11   3  -7   -8.04   11.75
  11   4  -6   -7.03   15.02
   9   3  -6   72.76   18.55
   7   1  -6  173.23   18.92
   8   4  -4   11.81   15.23
   6   3  -4   19.80   13.03
   4   0  -4  233.42   14.49
   3   1  -3   11.29    7.32
   8   5  -2    0.11   12.93
   7   5  -1    8.17   13.76
   1   1  -1 4297.29   49.68
   6   5   0   -1.32   13.53
   0   2   1  524.81   18.72
   4   5   3   14.71   11.26
  13   2  -9   -7.29   14.17
  12   1  -9   14.13   12.09
  12   0  -9   -1.99    8.16
  11   2  -8   12.09   14.57
  10   1  -8    7.36   10.54
  10   0  -8    8.08    8.37
   9   2  -7  196.80   23.88
   8  -2  -6   32.09    4.81
   9   4  -5    2.82   15.29
   6   2  -5    8.37    9.48
   4   1  -4  335.19   20.95
   5   5   1   -6.64    9.79
   1   3   1  116.73   13.16
   2   4   2   14.19    8.54
   3   5   5   -1.82    9.50
  14   1 -10   11.16   13.14
  14   0 -10    0.01   10.00
  12   3  -8   38.41   17.22
  12   4  -7   -5.15   14.59
  10   3  -7   11.78   15.88
   8   1  -7   10.34   10.26
   8   0  -7   -0.11    7.37
   7   2  -6   97.73   17.48
   7   3  -5  110.74   18.44
   5   1  -5  203.11   18.32
   5   0  -5   -3.34    5.56
   6   4  -3   34.02   14.34
   5   4  -2   -1.69   10.44
   4   4  -1   -5.40    9.00
   4   5   2    2.54   11.40
   1   4   4   17.12    7.77
  12   2  -9    1.54   14.41
  10   2  -8  114.18   20.65
  10   4  -6   -2.45   13.60
   8   3  -6    6.71   13.25
   7   4  -4    3.81   12.99
   8   5  -3   -3.74   13.08
   4   3  -3    2.26   10.87
   3   2  -3  173.17   17.65
   7   5  -2    2.94   13.96
   3   3  -2   16.66   10.68
   6   5  -1   43.89   16.54
   5   5   0    7.74   13.68
   3   4   0    3.05    8.87
   0   1   0    4.62    4.57
   3   5   4   17.12   11.65
  14   2 -10    3.60   11.68
  13   1 -10   21.92   14.43
  13   3  -9    9.65   14.88
  11   1  -9   -2.48   11.21
  11   0  -9    0.06    9.47
  13  -2  -9   -1.75    7.27
  11   3  -8   74.27   21.82
  11   4  -7   24.77   17.46
   9   3  -7   -1.75   14.55
   8   2  -7  288.35   28.06
   6   1  -6  161.19   17.94
   6   0  -6  218.56   17.33
   8   4  -5   26.58   15.52
   9   5  -4    2.94   12.48
   5   3  -4   10.31   11.86
   4   2  -4    4.67    9.98
   2   2  -2    8.15    7.14
   2   3  -1   11.83    9.35
   2   4   1  107.39   15.40
  13   0 -10   12.63   10.95
   9   1  -8    6.73   10.44
   9   0  -8  174.28   17.87
  11  -2  -8   -0.76    5.18
  13  -3  -8    3.95    4.18
   9   4  -6   -4.49   15.20
   6   3  -5   58.74   14.85
   5   2  -5   13.15    9.59
   5   4  -3    4.84   11.64
   4   4  -2    6.01   10.77
   1   2  -1  691.98   27.05
   4   5   1   -0.39   10.10
   0   3   2   56.02    8.81
   3   5   3    9.72   11.10
   1   4   3    0.94    6.80
  13   2 -10   -0.90   11.74
  12   3  -9   13.64   15.42
  11   2  -9    6.53   12.72
  10   3  -8    9.61   16.38
   9   2  -8    8.42   13.91
  10   4  -7    0.14   14.26
   7   1  -7   18.46   11.28
   7   3  -6  133.03   20.74
   6   2  -6   -0.37   10.88
   7   4  -5    6.50   15.53
   8   5  -4   -8.98   12.85
   6   4  -4    3.13   11.91
   7   5  -3    6.80   13.90
   6   5  -2   14.60   15.23
   5   5  -1    5.39   13.30
   3   4  -1    9.00   10.27
   1   3   0   49.52   10.74
  12   1 -10   26.46   14.53
  10   1  -9    6.69   12.09
   8   3  -7   17.65   16.12
   7   2  -7   65.09   16.18
   7   0  -7   -2.35    7.12
   8   4  -6    8.68   16.26
   3   1  -4   -2.78    7.77
   4   5   0   29.81   13.80
   2   4   0    6.41   10.36
   3   5   2   12.76   11.19
   1   4   2   38.10   10.56
  -1   2   2  108.24    7.85
  14   0 -11   -1.68    9.01
  12   2 -10   20.28   15.28
  12   0 -10   11.08   10.79
  11   3  -9    4.07   13.35
  10   2  -9    8.28   14.46
  10   0  -9    7.08    8.73
   8   1  -8   49.02   13.49
   9   4  -7   22.07   17.01
   9  -2  -7  160.23   10.21
   5   3  -5   25.84   13.56
   4   1  -5   88.05   13.40
   5  -1  -5  191.53   10.94
   7   5  -4    8.83   15.24
   4   3  -4   96.28   16.78
   6   5  -3   -2.61   14.07
   3   3  -3  107.82   16.32
   2   1  -3  378.61   19.86
   2   3  -2   20.06   10.99
   0   2   0 1197.42   31.15
   2   5   5    4.56    9.32
   9   3  -8   -3.72   12.58
   8   2  -8    7.16   12.39
   8   0  -8   78.46   13.68
   6   3  -6   11.54   11.29
   5   1  -6   -2.65    8.51
   6   4  -5   43.60   18.32
   4   2  -5  175.82   20.28
   5   4  -4   16.11   15.35
   3   2  -4   -1.49    7.44
   3   0  -4   76.31   10.08
   4   4  -3   -0.16   11.36
   2   2  -3  162.72   17.11
   5   5  -2   29.97   15.95
   3   4  -2   20.07   11.99
   1   1  -2 1577.71   34.92
   4   5  -1   15.32   14.06
   3   5   1   19.64   11.75
   0   3   1    7.63    7.38
   2   5   4   -4.37    9.50
  13   1 -11   -3.23   11.29
  11   2 -10    2.35   13.85
  11   1 -10   62.12   16.89
  14  -2 -10   10.83    8.64
  10   3  -9    5.56   15.10
   9   1  -9   -0.55   11.01
  12  -2  -9   -1.06    7.08
   7   3  -7   -0.35   12.14
   6   1  -7   13.89   10.66
   7   4  -6   -2.85   14.56
   5   2  -6    4.50    9.51
   6  -1  -6  132.92   10.98
   4   0  -5   -2.12    5.52
   1   2  -2   98.24   13.38
   2   4  -1    3.32   10.76
   1   3  -1  236.24   20.05
   1   4   1   -0.46    8.28
   2   5   3   -0.56   10.64
  -1   3   4    3.96    3.91
  13   0 -11    4.34    9.93
  11   0 -10   98.02   16.58
   9   2  -9   -5.70   10.99
   8   3  -8   22.11   17.49
   8   4  -7    3.63   14.09
   6   2  -7   20.45   10.95
   5   0  -6  144.12   14.07
   7   5  -5    0.38   14.33
   6   5  -4   -0.27   14.09
   5   5  -3    7.47   15.28
   2   0  -3    3.37    5.22
   3   5   0   18.10   12.70
   2   5   2    7.94   11.51
   0   4   4    5.86    6.80
   0   4   5   -2.54    5.95
  12   1 -11    3.27   11.81
  10   2 -10    2.78   14.17
  10   1 -10   19.99   13.48
   9   3  -9   -0.21   15.52
   9   0  -9   -3.41    7.42
   9   4  -8    2.11   12.63
   7   2  -8   47.62   16.56
   7   1  -8   46.47   13.29
   6   0  -7    0.95    7.22
   6   4  -6   -5.46   14.63
   5   3  -6   -4.59   11.62
   4   3  -5  153.74   20.44
   4   4  -4    2.63   12.35
   3   3  -4    0.33    9.46
   3   4  -3    0.72   11.04
   2   3  -3   -2.34   10.22
   4   5  -2    9.97   14.08
   1   4   0    1.72    9.64
   0   4   3    7.37    7.37
   8   2  -9    3.00   13.31
   8   1  -9   44.06   13.93
  10  -2  -8   77.30    8.90
   7   4  -7    4.54   16.02
   6   3  -7    5.84   10.81
   3   2  -5   71.51   14.89
   2   4  -2   -4.69    9.50
   1   3  -2    1.90    9.38
   3   5  -1   -2.59   10.53
   0   2  -1  552.66   24.11
   0   1  -1  139.27   10.62
   0   3   0    6.01    7.54
   2   5   1    5.34   11.42
  -1   3   3   -1.76    4.56
  12   0 -11   -5.54    9.58
  10   0 -10    6.75   10.53
   8   4  -8   -6.82   13.55
   7   3  -8   -3.37   12.63
   7   0  -8  652.53   31.50
   5   2  -7  287.46   26.90
   5   1  -7   21.05   11.21
   4   2  -6    3.88    9.17
   4   1  -6    1.07    8.71
   6   5  -5    7.59   11.39
   3   1  -5    9.46    7.38
   5   5  -4   -5.68   13.05
   2   2  -4    7.87    8.34
   2   1  -4   76.42   12.30
   4   5  -3    5.59   15.00
  -1   2   1  672.85   20.31
   0   4   2    1.66    7.78
  11   1 -11    3.41   11.63
   9   2 -10   13.99   15.29
   9   1 -10    1.83   11.60
  13  -2 -10   -1.27    7.51
   8   3  -9   -0.62   13.38
   6   2  -8   69.96   17.00
   6   1  -8  991.84   43.63
   6   4  -7   -0.62   15.97
   5   4  -6    6.20   16.09
   4   3  -6    4.64   12.22
   4   4  -5   -3.96   13.86
   3   3  -5    2.49   11.31
   3   4  -4   47.79   17.15
   1   2  -3  443.33   25.74
   3   5  -2   -4.16   12.89
   1   4  -1   26.20   11.43
   2   5   0    7.00   11.44
  -1   3   2   10.30    6.36
   1   5   4    5.49   10.00
   9   3 -10    6.22   15.04
   7   2  -9   46.24   17.09
   8   0  -9   -2.50    7.46
   7   4  -8    1.49   15.36
   6   3  -8   27.10   17.34
   5   3  -7    0.23   10.22
   5   5  -5    4.90   14.17
   4   5  -4    1.66   14.21
   2   3  -4   15.79   10.64
   2   4  -3    0.30   11.26
   1   1  -3    1.19    6.50
   2   5  -1    6.53   12.81
   0   3  -1   15.00    9.25
   0   4   1   -2.05    8.02
   1   5   2   -0.85   11.01
   1   5   3    0.79   10.53
   1   5   5    5.00    8.82
  10   2 -11   -3.11   10.66
  10   1 -11   16.88   13.13
  11   0 -11    4.29   10.34
   7   3  -9   -4.88   15.08
   7   1  -9  176.24   21.20
  11  -2  -9    5.98    6.78
   4   0  -6  138.12   14.12
   3   5  -3    1.44   14.10
   1   3  -3   -2.97    9.87
   1   4  -2   19.07   11.70
   0   2  -2  228.77   18.02
   1   5   1   -0.26   10.87
  -1   3   1  246.88   16.93
   8   3 -10    6.49   13.91
   8   2 -10   10.67   13.23
   8   1 -10    9.86   11.55
   9   0 -10   13.55    9.76
   5   2  -8   26.74   14.58
   5   4  -7   -5.41   15.16
   4   2  -7   38.41   13.82
   5   0  -7   -2.96    6.75
   4   4  -6    0.99   15.33
   3   2  -6   16.83   10.41
   7  -2  -6  109.46    6.02
   3   4  -5    5.01   13.34
   2   2  -5   -2.35    9.99
   3   0  -5   -6.49    5.41
   2   5  -2   -1.57   12.83
   0   4   0   61.64   12.84
  -1   2   0  229.62   14.90
   9   2 -11    3.11   12.08
   6   2  -9    8.93   12.63
   6   4  -8   23.84   15.23
   5   3  -8    3.81   15.02
   5   1  -8   87.89   15.77
   6   0  -8   11.48    8.37
   4   3  -7    3.76   10.58
   4   1  -7   15.25   10.58
   3   3  -6   20.99   12.04
   3   1  -6   56.37   12.43
   5  -1  -6   -0.26    4.79
   4   5  -5   15.03   15.34
   2   3  -5   14.11   12.26
   2   1  -5   21.14    9.52
   3   5  -4    1.46   14.28
   2   4  -4   26.67   12.64
   1   2  -4    0.94    9.48
   0   3  -2   57.39   13.17
   1   5   0    3.33   11.01
   9   1 -11    0.36   12.05
  10   0 -11   -1.00    9.72
   7   2 -10   31.19   16.63
   6   3  -9   19.15   17.39
   6   1  -9   62.54   15.00
   7   0  -9    4.01    8.05
   1   3  -4   -2.09   10.63
   2   0  -4  124.43   11.09
   2   5  -3   -6.24   13.61
   1   4  -3   13.47   12.28
   0   1  -2  307.34   16.11
   1   5  -1   -6.57   11.70
   0   4  -1   -9.57    8.29
  -1   3   0   60.66   10.88
   7   3 -10   24.63   14.32
   7   1 -10    4.89   10.94
   8   0 -10  165.83   19.84
  12  -2 -10   19.35    8.08
   5   4  -8   15.43   15.20
   4   4  -7   16.32   15.50
   3   4  -6    0.64   12.42
   2   4  -5    4.79   13.05
   4  -1  -5   91.87    7.79
   1   1  -4  544.48   25.70
   0   3  -3   24.23   12.08
   0   2  -3 1286.05   41.86
  -1   2  -1  285.21   18.00
  -1   4   2    9.97    8.07
  -1   4   3    9.05    7.08
   8   2 -11   18.13   13.34
   5   3  -9    1.33   15.56
   5   2  -9   49.25   16.97
   4   3  -8    1.92   14.51
   4   2  -8    2.10   10.80
   9  -2  -8    7.00    5.29
   3   3  -7   14.13   11.68
   3   2  -7   27.71   11.45
   2   3  -6   -0.28   11.59
   2   2  -6   22.09   10.73
   3   5  -5   21.54   16.32
   2   5  -4   18.87   16.10
   1   4  -4    1.51   12.09
   1   5  -2   17.32   14.44
   0   4  -2   17.34   11.31
  -1   3  -1  134.41   15.71
   0   5   1    3.48   10.92
  -1   4   1   31.42   10.41
   0   5   2   -4.44    9.73
   0   5   3   -7.06   10.31
   8   1 -11    6.75   12.70
   9   0 -11   -4.24   10.56
   6   3 -10   12.13   15.06
   6   2 -10   15.28   15.20
   4   4  -8   -5.22   13.18
   4   1  -8   -1.49    9.15
   5   0  -8   89.74   13.96
   3   4  -7    3.57   16.09
   3   1  -7   13.83   10.55
   4   0  -7   -2.10    7.95
   1   3  -5    6.79    9.58
   1   2  -5  107.95   15.74
   0   5   0   -3.60   10.65
  -1   4   0    5.96    9.68
  -1   1   0 3226.01   34.94
   0   5   4    5.16    9.78
  -1   4   4    2.18    5.81
   7   2 -11   -1.28   12.75
   5   1  -9    5.32   10.44
   6   0  -9    2.24    7.81
   2   4  -6   25.84   15.15
   2   1  -6   77.20   13.64
   3   0  -6   70.85   10.68
   2   5  -5    5.77   14.69
   0   3  -4    1.06   10.77
   0   2  -4   -8.08    8.82
   1   5  -3   13.32   15.05
   0   4  -3    0.35   11.00
   0   1  -3   50.91   10.58
   1   0  -3   -3.88    4.99
  -1   3  -2    6.37    9.64
  -1   2  -2    6.00    8.26
   0   5  -1   -1.38   11.83
   6   1 -10   51.56   14.91
   7   0 -10  168.96   19.83
   4   3  -9   79.78   21.53
   4   2  -9  154.50   22.63
  10  -2  -9    7.05    6.32
   3   3  -8   -5.27   14.20
   3   2  -8   58.44   16.96
   2   3  -7   12.64   13.85
   2   2  -7   10.86   11.16
   1   1  -5   69.95   12.39
   1   5  -4    2.66   14.65
   0   5  -2   -0.26   13.25
  -1   4  -1    1.23    9.03
   7   1 -11   11.47   13.12
   5   3 -10   -4.52   11.16
   5   2 -10   -5.23   13.11
   3   4  -8   -6.50   13.52
   2   4  -7   -9.28   14.68
   1   3  -6   12.70   10.98
   1   2  -6    8.47   11.48
   2   0  -5    3.90    6.37
   0   4  -4    7.64   12.37
   3  -1  -4    2.36    3.54
  -1   3  -3   13.59   11.27
  -1   4  -2   24.60   12.07
  -2   3   1    7.82    7.03
  -2   3   2   26.16    6.98
   0   5   5    9.62    8.51
   6   2 -11   27.27   15.06
   8   0 -11   -0.09    9.61
  11  -2 -10    4.10    7.23
   4   1  -9  108.09   17.66
   3   1  -8    6.50    9.60
   1   4  -6   57.28   19.54
   1   5  -5    0.38   14.17
   0   3  -5   40.61   12.85
   0   2  -5  220.13   21.67
   0   5  -3    3.20   13.90
  -1   2  -3  932.42   35.89
  -1   1  -1  539.71   18.28
  -2   3   0    2.11    7.00
  -1   5   1    1.45   11.27
  -1   5   2    6.84   11.02
  -1   4   5    0.75    4.92
   9   0 -12    9.26   11.23
   4   3 -10   12.93   15.00
   5   1 -10  114.57   19.70
   3   3  -9   13.65   16.46
   3   2  -9   12.81   14.24
   5   0  -9   -3.34    8.60
   2   3  -8   41.00   17.78
   4   0  -8  222.59   19.53
   1   3  -7   28.41   14.92
   2   1  -7    2.15    9.45
   0   4  -5    4.93   14.27
   0   5  -4   -3.12   14.53
  -1   3  -4   49.66   14.49
   0   1  -4   12.47    7.22
  -1   4  -3    3.20   11.14
  -1   5  -1   -6.46   12.52
  -2   3  -1  177.50   17.43
  -1   5   0   15.20   11.83
  -2   4   1    5.88    8.24
  -2   2   1  111.08    9.50
  -2   3   3    6.53    4.61
   5   2 -11    9.84   13.64
   6   1 -11   79.33   18.24
   4   2 -10    5.60   13.97
   6   0 -10   27.65   10.75
   2   4  -8   -3.42    9.55
   2   2  -8   50.59   13.92
   1   4  -7   -8.88   14.60
   1   2  -7   28.55   12.92
   3   0  -7   -1.23    6.80
   0   3  -6   16.44   13.09
   1   1  -6   22.19   10.23
   4  -1  -6    1.13    4.77
  -1   4  -4   13.68   13.29
   1   0  -4   20.40    7.82
  -1   5  -2   11.53   13.52
  -2   3  -2   15.40   10.27
  -2   4  -1  138.96   18.92
  -2   4   0    8.33    8.50
  -2   2   0  196.89   13.44
  -2   4   2   -2.16    6.92
  -2   2   2    8.19    4.08
  -1   5   3   -6.84    9.86
   7   1 -12    8.57   11.99
   7   0 -11    1.71    9.98
   0   4  -6    6.15   15.30
   0   2  -6   -4.80   10.47
   2   0  -6   51.97   10.50
   0   5  -5   15.00   15.55
  -1   2  -4  120.92   15.39
  -1   5  -3    9.49   14.78
  -2   4  -2    0.20    9.85
  -1   1  -2 6737.22   70.91
  -2   2  -1  592.67   24.62
   8   0 -12   -4.57   10.24
   3   3 -10   -0.95   11.74
   4   1 -10    3.99   10.91
   2   3  -9   -5.42   14.33
   3   1  -9   67.84   15.12
   1   4  -8   12.51   15.05
   1   3  -8   -3.33   14.19
   2   1  -8   -4.67    8.68
  -1   4  -5    7.31   14.22
  -1   3  -5   54.04   13.84
   0   1  -5  215.13   18.45
  -2   3  -3  -10.62    9.19
  -2   2  -2   74.95   11.96
  -2   4   3    4.98    6.76
  -1   5   4   -0.31    9.43
   4   2 -11    4.08   12.80
   5   1 -11   36.44   15.30
   3   2 -10   22.64   14.05
   2   2  -9   15.96   11.38
   1   2  -8   38.23   15.38
   0   4  -7    3.79   16.01
   0   3  -7   -0.43   11.53
   1   1  -7    9.81   10.10
  -1   2  -5  176.74   19.85
  -1   5  -4    1.37   13.91
  -2   4  -3    7.34   11.43
  -1   1  -3   39.06   10.17
  -2   5  -1    1.64   11.96
  -2   5   0    0.14   11.79
  -2   5   1    8.06   11.91
   6   1 -12   27.85   14.14
   2   3 -10   19.37   15.21
   5   0 -10  356.33   26.27
   1   3  -9    5.84   15.30
   4   0  -9   -0.62    7.67
   9  -2  -9    0.70    5.64
   3   0  -8   23.60   10.27
   8  -2  -8    4.19    4.18
   0   2  -7   18.36   10.45
  -1   4  -6    1.08   14.70
  -1   3  -6    7.31   10.43
  -1   5  -5    2.24   13.75
   1   0  -5    5.46    7.28
  -2   4  -4   13.57   14.11
  -2   3  -4   45.62   12.27
  -2   2  -3 1213.17   40.73
  -2   5  -2    9.32   13.40
  -2   5   2    4.78   11.38
   7   0 -12   14.02   12.16
   6   0 -11   -0.97    9.71
  10  -2 -10    4.87    6.79
   0   4  -8    1.58   13.76
  -1   2  -6   -7.13    9.69
   0   1  -6   25.63   10.56
  -2   4  -5   11.99   14.83
  -2   3  -5   -3.16   10.61
   3  -1  -5   15.82    4.62
  -1   1  -4 1792.13   45.31
  -2   5  -3   -8.53   13.29
  -3   4  -1   53.64   13.96
  -3   3  -1   59.52   12.00
  -3   4   0    9.63    9.64
  -3   3   0  197.94   16.90
   5   1 -12   24.26   15.61
   3   2 -11   -5.68   11.49
   4   1 -11   41.08   15.84
   2   2 -10   18.74   13.71
   3   1 -10    5.39   10.99
   1   2  -9   22.15   14.99
   2   1  -9   16.36   11.32
   0   2  -8    2.05   11.30
   1   1  -8    6.00    9.78
  -1   4  -7   20.20   16.88
  -1   3  -7  -12.02   10.36
   2   0  -7   -2.01    6.91
  -2   5  -4   -6.70   12.81
  -2   2  -4  232.48   20.15
  -3   4  -2   18.29   11.67
  -3   3  -2    1.80    9.37
   0   0  -2 2402.54   30.32
  -3   4   1   17.82    9.18
  -3   3   1   20.20    7.56
  -2   5   3    4.75   10.96
  -2   4   4   36.75    7.07
   1   3 -10    5.77   14.13
   0   3  -9   27.69   17.59
  -2   4  -6   27.72   16.99
  -2   3  -6   53.43   15.83
  -2   5  -5   -0.41   13.39
  -2   2  -5   54.76   14.11
  -3   4  -3   -1.21   10.66
  -3   3  -3   13.04   11.08
  -3   5  -1    8.21   12.72
   5   0 -11    3.53   10.06
   3   0  -9    9.81    8.65
  -1   4  -8    2.91   13.88
  -1   3  -8    3.42   14.74
  -1   2  -7   -4.80    7.98
   0   1  -7    0.06    9.44
   1   0  -6   29.17    8.49
  -1   1  -5   26.40    8.85
  -3   4  -4   20.54   11.56
  -3   3  -4   26.01   12.15
  -3   5  -3   18.50   15.11
   0   0  -3    2.09    5.42
  -3   5  -2    4.32   13.20
  -3   5   0   15.89   11.81
  -3   5   1    2.82   10.58
  -3   4   2   20.17    7.74
  -3   3   2   15.17    6.42
   4   1 -12   23.09   13.66
   6   0 -12    5.09   10.32
   2   2 -11    3.35   11.42
   3   1 -11   52.75   16.42
   1   2 -10   62.59   17.62
   2   1 -10   40.75   13.92
   0   2  -9   47.62   16.87
   1   1  -9   12.42   11.11
   2   0  -8   19.87    9.06
  -2   4  -7    3.15   13.60
  -2   3  -7    6.43   14.30
  -2   2  -6   53.22   14.45
  -3   4  -5   79.10   19.82
  -3   3  -5  273.75   26.44
  -3   5  -4    4.03   13.61
  -3   2  -2  214.57   17.38
  -3   2  -1  402.18   20.63
   0   3 -10   -3.87   10.97
  -1   3  -9   -7.99   14.63
  -2   4  -8   12.58   14.62
  -1   2  -8   10.34   12.08
   0   1  -8  131.05   18.02
  -3   4  -6    0.87   14.81
  -1   1  -6  166.03   17.88
  -3   5  -5   -1.95   11.88
   0   0  -4  581.70   21.56
  -4   4  -3   47.97   14.67
  -3   2  -3  408.65   24.33
  -4   4  -2   16.15   11.20
  -2   1  -2  100.21   11.33
  -4   4  -1    6.71    9.30
  -2   1  -1 5168.79   54.99
  -3   2   0   66.81    9.11
  -3   5   2    6.82   11.53
   1   2 -11   -4.56   11.96
   4   0 -11   10.39   12.03
   0   2 -10    1.41   13.96
  -2   3  -8   13.30   15.56
  -2   2  -7   57.03   15.13
   1   0  -7    2.13    7.46
  -3   3  -6   -1.43   10.61
  -4   4  -4    4.91   12.00
  -3   2  -4  144.68   16.68
  -4   3  -3   12.04   11.09
  -2   1  -3  274.15   17.50
  -4   5  -2   -1.32   12.63
  -4   3  -2    4.77    9.42
  -4   5  -1    5.33   12.53
  -4   3  -1   68.29   12.52
  -4   4   0   51.54   11.76
   3   1 -12    5.04   11.69
   5   0 -12   93.69   17.20
   2   1 -11   14.08   13.32
  -1   3 -10   -4.44   13.70
   1   1 -10   34.60   14.23
   3   0 -10  224.13   21.37
  -1   2  -9    1.05   12.99
   2   0  -9    0.39    8.99
  -3   4  -7    3.66   14.87
  -3   3  -7    2.20   13.67
  -1   1  -7   48.45   13.05
  -4   4  -5   18.77   15.49
  -3   2  -5  302.02   24.87
   0   0  -5   -1.94    5.84
  -4   5  -4   -2.93   12.58
  -4   3  -4  141.91   19.34
  -2   1  -4   33.70    8.90
  -4   5  -3   -0.79   13.34
  -4   5   0   30.87   14.33
  -4   3   0  255.72   18.24
  -4   4   1    5.57    7.88
  -2   3  -9    8.96   15.26
   0   1  -9    8.23   10.75
  -3   4  -8   20.56   16.74
  -2   2  -8   34.26   14.16
  -4   4  -6    4.47   15.65
  -3   2  -6    9.37   11.16
  -4   5  -5   -6.14   12.33
  -4   3  -5   30.10   13.73
  -2   1   0 2230.67   29.81
  11   3  -8   68.08   18.32
  13   2  -8   19.92   12.70
  17   1  -8    8.23    9.82
   7   4  -7   -5.61   13.24
   8   3  -7   37.45   13.87
   5   3  -6   12.93   11.64
   2   5  -5   -0.25   13.08
   2   4  -5    6.23   13.48
  16  -1  -5   38.97    6.52
   0   5  -4   16.37   14.51
   0   4  -4    3.39   12.33
   2   2  -4    0.95    8.79
  -1   3  -3   10.11   10.24
  -3   2  -1  409.66   19.82
  -6   5   0   -3.71    9.36
  -6   4   0   30.74    9.72
 -10   4   4   98.70   10.03
  16   1  -8   34.65   13.00
   9   2  -7  194.68   21.58
  12   1  -7    2.32    8.09
   4   4  -6   -5.10   11.28
   9   1  -6   59.35   12.44
   4   2  -5  182.55   18.60
   4   1  -4  332.98   20.08
  -2   5  -3   -9.99   12.10
  -2   4  -3    6.81   10.35
   0   2  -3 1328.52   40.99
   2   1  -3  384.26   19.88
  -3   3  -2   -6.10    7.58
  -5   5  -1   13.23   11.84
  -5   4  -1   -2.98    7.68
  16   2  -9    5.26   10.63
   9   4  -8    8.91   12.26
  10   3  -8   18.90   11.83
  12   2  -8   17.83   11.93
   6   4  -7    1.49   12.61
   7   3  -7    4.66   11.33
   6   2  -6    1.28    9.99
  21  -1  -6    6.83    6.67
   1   5  -5   -3.95   12.48
   2   3  -5    1.76   10.18
   6   1  -5  160.76   16.03
   0   3  -4   -2.96    9.95
  12  -1  -4   23.75    4.47
  -4   5  -2    7.27   11.22
  13   3  -9   16.12   11.69
  15   2  -9   12.60   12.02
   8   4  -8    0.37   13.61
   9   3  -8   -6.54   12.69
  15   1  -8   41.51   12.07
   8   2  -7  298.04   26.08
  11   1  -7   17.16   10.68
   3   4  -6   -6.75   13.23
   4   3  -6    7.32    9.52
   1   4  -5    0.17    9.63
  -1   5  -4   -3.15   12.04
  -1   4  -4   13.49   12.02
  -3   5  -3   11.47   15.95
  -4   4  -2   10.58   10.12
  -2   2  -2   66.20   10.92
  -6   3   0   -4.70    6.35
  -7   3   1   37.25    7.86
  -8   3   2    3.77    4.90
  12   3  -9   23.64   14.04
  11   2  -8   -3.51    8.13
   5   4  -7   -1.41   11.87
   6   3  -7   -5.89    8.54
   8   1  -6  487.26   27.61
  20  -1  -6   -0.89    5.98
   0   5  -5    0.67   13.13
   3   2  -5   69.16   14.32
  15  -1  -5   13.19    5.13
   1   2  -4    4.10    9.03
  -3   4  -3   -4.46    9.24
  -2   3  -3    1.67    7.63
   0   1  -2  327.54   16.19
  -6   5  -1   -9.01   11.40
  -7   5   0   14.88   10.74
  -8   5   1   12.88   10.83
  -9   5   2    8.47   10.93
  11   3  -9    4.77   12.82
  14   2  -9   42.05   15.26
   7   4  -8   -5.27   10.58
   8   3  -8   22.13   15.60
  10   2  -8   90.86   17.98
  14   1  -8   44.02   12.20
   2   4  -6   15.27   15.58
   3   3  -6   40.96   14.29
   5   2  -6   -0.07    8.35
   0   4  -5   -5.26   12.31
   1   3  -5   11.12   10.97
  -2   5  -4    7.12   13.51
  -5   5  -2    5.27   13.87
  -6   4  -1   51.50   12.88
  -5   3  -1    3.64    7.41
  -7   4   0    0.32    7.91
  -8   4   1    2.64    6.80
 -10   5   3    1.20    9.33
  13   2  -9    2.77   12.38
  18   1  -9    8.98    9.83
   6   4  -8   21.63   15.20
  13   1  -8   11.23   10.89
  20   0  -8   54.52   13.38
   4   4  -7    7.52   13.04
   5   3  -7   -3.11   10.52
   7   2  -7   67.71   14.13
  10   1  -7   24.74   10.28
  19  -1  -6    0.72    5.99
   5   1  -5  191.11   17.28
  -2   4  -4   -8.34    9.81
  -1   3  -4   66.02   14.67
   3   1  -4    3.24    7.88
  -4   5  -3    4.66   15.41
  -1   2  -3  967.49   35.10
  -5   4  -2    4.89   10.44
  -4   3  -2   -4.02    7.94
  -5   2   0  236.61   13.72
  -6   2   1   14.20    5.08
  -9   4   2    2.35    6.91
  -9   3   3   -0.08    3.57
  10   3  -9    1.52   11.98
  17   1  -9    2.20   10.29
   7   3  -8    1.07   13.37
   9   2  -8   12.08   12.77
   1   4  -6   45.82   17.33
   4   2  -6    7.81   10.97
   7   1  -6  181.56   18.31
  -1   5  -5    1.65   12.76
   2   2  -5   -2.16    9.42
   1   1  -3    8.51    8.45
  -4   2  -1   60.94    9.85
  -4   1   1  500.79    9.28
   9   3  -9    6.48   13.88
  12   2  -9    1.18   12.42
  16   1  -9   -3.74   11.16
   5   4  -8   -3.77   11.92
  12   1  -8   17.19   11.57
   3   4  -7    4.09   12.79
   4   3  -7   15.92   12.93
   6   2  -7   43.44   13.83
   9   1  -7  174.79   18.92
   2   3  -6    3.42   10.66
  -1   4  -5    1.24   12.99
   0   3  -5   48.46   14.01
  -3   5  -4   12.84   13.75
   0   2  -4    2.51    9.29
  -4   4  -3   33.72   12.59
  -3   3  -3    5.50    9.86
  -7   5  -1   25.38   12.79
  -8   5   0    6.88   11.62
  -3   1   0   32.99    5.36
 -10   4   3   33.61    8.41
  11   2  -9   11.80   13.32
   6   3  -8   13.31   12.99
   8   2  -8    9.33   11.83
  18  -1  -6   -0.76    5.81
  -2   5  -5    4.35   12.76
   8   0  -5   -3.07    6.14
  -3   4  -4   -1.43   10.57
  -2   3  -4   38.37   12.70
   9  -1  -3  680.52   10.48
  -6   5  -2    3.69   11.96
  -3   2  -2  191.58   15.81
  -9   5   1   -0.81   10.65
  -7   2   2    0.22    2.85
  14   2 -10   24.34   13.74
   8   3  -9    6.56   14.19
  15   1  -9    4.87   10.96
   4   4  -8   -0.95   12.66
  11   1  -8   61.31   14.61
   2   4  -7    6.85   14.44
   3   3  -7   13.12   12.72
   0   4  -6   15.92   15.20
   1   3  -6    8.54   11.76
   3   2  -6   30.18   12.73
   6   1  -6  163.92   17.51
   4   1  -5   98.66   12.93
  14  -1  -5  123.24    8.75
  -5   5  -3    4.43   12.35
  -7   4  -1  101.88   15.49
  -6   3  -1  154.51   15.86
  -2   1  -1 5133.33   52.51
  -8   4   0   18.28    9.66
  -7   3   0  152.55   14.04
 -10   5   2   22.53   11.30
  10   2  -9   -0.70   12.09
  14   1  -9   -0.91   10.75
   5   3  -8    4.92   12.08
   7   2  -8   61.68   16.79
   5   2  -7  307.83   26.06
   8   1  -7    9.05    9.95
  10   0  -6    1.86    7.24
  -2   4  -5  -11.78   11.94
  -1   3  -5   61.02   14.92
   1   2  -5  108.51   15.39
  -4   5  -4    6.62   12.53
   2   1  -4   80.74   11.19
  -5   4  -3   33.76   12.47
  -2   2  -3 1152.08   38.40
  -6   4  -2   86.76   15.25
  -5   3  -2  307.85   22.40
  -1   1  -2 6840.09   70.49
  -9   4   1    7.50    8.02
  13   2 -10    3.61   13.05
   7   3  -9    4.62   12.51
   3   4  -8   -3.01   12.86
   1   4  -7   -2.67   14.47
  -1   4  -6   -5.56   13.42
  -3   5  -5    3.17   12.58
  -4   4  -4    2.57   10.94
  -1   2  -4  126.38   16.21
  11  -1  -4   32.95    4.36
  -4   3  -3   15.28   10.19
  -7   5  -2   -7.93   11.26
  -8   5  -1   -4.77   11.23
  -8   3   1   77.54    9.62
   9   3 -10    0.87   13.40
  12   2 -10   18.05   13.50
   9   2  -9    6.41   13.39
  13   1  -9   49.05   13.75
   4   3  -8    3.11   14.55
  10   1  -8   16.87   10.32
   2   3  -7    1.06    9.61
   4   2  -7   32.90   13.08
   0   3  -6   24.21   13.12
   2   2  -6   22.23   12.39
   5   1  -6    1.26    8.70
  17  -1  -6    9.12    6.06
  -5   5  -4    4.44   14.83
  -3   3  -4   28.51   11.84
  -6   5  -3   -4.32   11.10
   0   1  -3   66.79   11.17
  -9   5   0    8.98   10.95
  16   1 -10    4.42   11.31
   6   3  -9   21.75   14.83
   2   4  -8   -1.07   13.39
   6   2  -8   61.80   14.66
   0   4  -7   10.61   15.50
   7   1  -7   21.57   10.90
   9   0  -6   27.29    9.01
  -4   5  -5   -8.76   11.70
  -3   4  -5   63.21   15.40
  -2   3  -5    4.54   10.71
   0   2  -5  235.11   21.91
   3   1  -5   14.84    7.92
   7   0  -5   -1.35    5.48
 -10   5   1   40.96   13.52
 -10   4   2   -1.62    5.97
 -11   4   4   -0.40    4.69
   8   3 -10    7.18   11.99
  11   2 -10   -6.54   11.10
   5   3  -9   -3.54   14.63
   8   2  -9    6.26    9.89
  12   1  -9   14.46   11.04
   3   3  -8    3.42   14.25
   9   1  -8   -1.03    8.94
   1   3  -7   19.17   13.77
  -2   4  -6   24.77   15.87
   5   0  -4  894.06   26.30
  -6   4  -3    0.28    9.50
  -7   4  -2   -0.56    8.52
  -4   2  -2  262.55   18.03
  -8   4  -1   18.01   10.07
  -5   2  -1  147.69   12.71
  -9   3   2    4.20    4.55
   7   3 -10   12.76   14.50
  10   2 -10    8.46   13.89
  15   1 -10   -2.15   10.20
  11   1  -9    1.47   11.28
   1   4  -8   -6.72   12.45
   5   2  -8    6.13   11.71
   3   2  -7   22.42   10.80
   6   1  -7   23.63   11.40
  11   0  -7   -0.57    7.16
  -1   3  -6  -17.96   10.96
   1   2  -6    1.89   10.67
   4   1  -6    4.52    9.19
  16  -1  -6   13.02    5.97
  -4   4  -5   24.74   14.75
  13  -1  -5   -0.54    3.50
  -6   5  -4    2.19   14.34
  -5   4  -4   -1.95    9.96
   1   1  -4  592.14   26.26
  -7   5  -3    3.59   10.99
  -5   3  -3   57.32   13.06
  -3   2  -3  389.25   23.10
  -8   5  -2    1.85   10.38
  -6   3  -2  172.85   17.42
  -9   5  -1    9.26   11.31
  -7   3  -1   14.71    8.75
  -9   4   0    2.49    7.31
 -11   5   2    3.39    9.35
  14   1 -10   -7.32   10.92
   4   3  -9   65.63   20.29
   7   2  -9   63.22   16.57
   2   3  -8   37.52   16.86
   8   1  -8   45.48   12.94
  -1   4  -7   11.62   13.70
  -4   3  -4  129.07   17.75
  -2   2  -4  231.69   19.76
   6   3 -10   -5.34   13.21
   9   2 -10   21.26   15.06
  10   1  -9    3.14   10.07
   0   4  -8    3.55   13.67
   4   2  -8   10.45   12.30
  13   0  -8    5.82    8.33
   0   3  -7   -3.42    9.26
   2   2  -7    0.65   10.45
  20  -1  -7   12.30    6.51
  -3   4  -6   -4.90   11.14
   8   0  -6   18.02    8.60
  -3   3  -5  233.20   23.04
  -1   2  -5  162.56   19.12
   2   1  -5   17.16    8.25
   6   0  -5    9.50    7.28
 -10   5   0   10.14   11.50
  -8   3   0   48.96    9.18
 -10   4   1   -0.93    7.29
   8   2 -10    1.67   13.45
  13   1 -10    9.38   12.49
   3   3  -9   17.08   16.72
   6   2  -9   -8.47   10.19
   7   1  -8   64.32   14.43
  -2   4  -7   12.43   14.97
   5   1  -7   13.82   10.81
  10   0  -7   -0.72    6.23
  -2   3  -6   64.12   16.89
   0   2  -6   -1.14   10.33
  -6   4  -4    4.23   10.62
  -8   5  -3   -1.18   11.40
  -7   4  -3   16.44   10.74
   3   0  -3    1.55    5.36
  -8   4  -2    1.98    8.65
  -2   1  -2  108.41   11.24
 -11   4   3   39.95    7.76
   5   3 -10    2.66   11.62
  12   1 -10   18.83   12.96
   9   1  -9    2.97   10.02
  -1   4  -8    8.39   14.24
   1   3  -8    7.47   12.59
  -1   3  -7   -9.42   12.46
  19  -1  -7    1.57    5.99
  -4   4  -6   14.92   14.89
   3   1  -6   47.52   12.19
  15  -1  -6  281.00   13.77
  -5   4  -5   -2.59    8.65
  -5   3  -4   30.15   11.82
   0   1  -4   15.35    9.23
  -6   3  -3   11.02    9.51
  -1   1  -3   35.93    8.76
  -9   5  -2    2.84   10.08
  -9   4  -1   15.16    9.51
  -3   1  -1  852.52   22.44
 -11   5   1    7.95   10.39
  -7   2   1  178.96    9.93
  10   2 -11   -2.21   10.72
   4   3 -10   30.88   16.37
   7   2 -10    8.07   14.35
   2   3  -9    2.51   14.63
   5   2  -9   64.17   16.59
   3   2  -8   40.14   13.23
  12   0  -8  182.21   17.51
  -3   4  -7   -3.97   13.39
   1   2  -7   37.43   13.53
  -4   3  -5   33.28   13.18
  -3   2  -4  125.90   16.28
   4   0  -4  253.90   15.10
  -4   2  -3   -0.08    6.41
  -7   3  -2   12.28    8.49
  -5   2  -2   17.32    7.88
 -10   5  -1    3.30   11.12
  -9   3   1    1.74    4.88
   9   2 -11    1.78   11.74
  11   1 -10   51.70   15.86
   8   1  -9   44.61   13.90
   0   3  -8   56.00   18.43
   4   1  -7   13.71   10.75
   9   0  -7   -1.02    6.82
  18  -1  -7    0.68    5.90
  -3   3  -6    0.74   11.28
   7   0  -6  520.09   24.85
  -2   2  -5   54.10   12.45
   1   1  -5   70.02   11.70
  12  -1  -5    3.32    3.60
  -7   4  -4   -3.36    9.91
  10  -1  -4  148.75    7.21
  -8   3  -1    3.48    7.39
  -6   2  -1   93.50   10.99
 -10   4   0   17.63    9.66
   3   3 -10    6.22   13.90
   6   2 -10   17.67   15.31
  10   1 -10   10.41   13.10
   1   3  -9   -5.77   14.26
   4   2  -9  172.15   23.16
  14   0  -9   -5.18    8.52
  -2   4  -8    6.13   12.03
   2   2  -8   41.75   15.78
  11   0  -8   11.01    7.93
  -2   3  -7    6.77   13.90
  -5   4  -6   11.40   14.46
  -1   2  -6    4.86    9.06
   2   1  -6   88.61   14.56
  -6   4  -5   -1.84   12.07
   5   0  -5   -1.98    5.86
  -8   4  -3   49.21   13.24
  -9   4  -2   11.43   11.06
 -11   4   2  121.96   12.14
   8   2 -11   29.39   15.17
  13   1 -11    3.79   11.26
   7   1  -9  206.24   22.99
  -1   3  -8   -1.03   13.98
  -4   4  -7   48.47   17.43
   0   2  -7   13.82   11.75
  17  -1  -7   18.43    6.98
  14  -1  -6   -3.19    4.47
  -5   3  -5   89.75   16.87
  -6   3  -4   12.48   10.16
  12   1 -11   20.05   12.57
   2   3 -10    3.06   14.30
   5   2 -10   -3.16   13.86
   9   1 -10    3.43   12.06
   3   2  -9    7.69   14.08
  13   0  -9    3.58    8.32
  -3   4  -8    5.86   13.35
  10   0  -8   14.60    9.35
   3   1  -7   19.95   11.18
   8   0  -7   -0.91    7.20
  -4   3  -6   12.90   12.31
   6   0  -6  248.02   18.63
  -3   2  -5  276.28   23.65
  -4   2  -4  274.71   21.92
  -7   3  -3   -0.45    8.18
  -5   2  -3   -1.87    7.35
 -10   4  -1   16.79   10.13
  -9   3   0   54.15    9.06
  -4   1   0 1319.35   21.99
 -11   4   1   45.44   10.39
 -10   3   3   42.34    4.35
   7   2 -11    5.23   11.47
   0   3  -9   27.21   16.49
  12   0  -9   -4.08    8.93
  -5   4  -7    1.84   13.41
  -3   3  -7    3.12   11.61
  -6   4  -6   -2.14   12.68
  -2   2  -6   60.58   13.94
  -7   4  -5   11.73   13.24
   0   1  -5  224.14   18.62
  -8   4  -4    8.64   11.74
  -2   1  -3  284.10   17.67
  -8   3  -2   37.03   10.06
  -7   2   0   -1.79    4.54
   6   2 -11   16.74   14.22
  11   1 -11   13.04   12.28
   1   3 -10   -1.89   13.76
   4   2 -10    6.01   15.03
   8   1 -10   29.46   14.43
  15   0 -10   -1.03   10.14
   2   2  -9   20.52   15.15
   6   1  -9   61.52   15.36
  -2   3  -8    6.83   12.82
   4   1  -8    0.52    9.81
  -1   2  -7   -1.84    8.42
  16  -1  -7    1.33    5.92
   1   1  -6   15.17    8.87
   3   0  -4   90.11   10.49
  -9   4  -3    3.84    9.41
   2   0  -3   -7.28    5.22
  -6   2  -2   34.59    8.89
  -3   1  -2 1628.14   35.69
  10   1 -11    8.23   12.33
  14   0 -10    2.23    9.64
  -1   3  -9    6.44   14.91
  11   0  -9   -0.22    8.82
   0   2  -8    3.09   11.60
   9   0  -8  212.99   19.01
  -4   3  -7   62.96   18.04
   2   1  -7   14.10   10.93
   7   0  -7    2.21    7.71
  -5   3  -6  179.76   22.86
  13  -1  -6   10.45    4.85
  -6   3  -5   36.84   13.30
   4   0  -5    1.44    6.27
  11  -1  -5   48.65    5.95
  -7   3  -4  247.78   22.98
 -10   4  -2   -1.38    8.78
  -9   3  -1   98.96   12.67
 -11   4   0    6.98    8.11
 -10   3   2   -0.41    3.81
   5   2 -11   15.77   14.23
   0   3 -10    2.51   14.11
   3   2 -10   11.27   15.31
   7   1 -10    2.84   11.22
   1   2  -9    6.98   14.42
   5   1  -9    4.01   10.73
  -3   3  -8    9.34   14.76
   3   1  -8   10.19   10.58
  -6   4  -7   -4.04   12.11
  -7   4  -6   -1.72   12.07
  -3   2  -6    3.19   10.16
   5   0  -6  141.62   14.43
  -8   4  -5    7.62   12.78
  -4   2  -5   53.74   13.87
  -9   4  -4    7.00   12.09
  -5   2  -4   35.54   11.47
  -8   3  -3   85.20   14.10
   1   0  -2   21.92    5.57
   9   1 -11   -5.93   11.42
  13   0 -10   14.70   11.14
  -2   3  -9   -0.80   14.04
  10   0  -9   -4.50    8.60
  -1   2  -8    7.83   12.03
   8   0  -8   69.17   12.59
  19  -1  -8    4.13    6.44
  -2   2  -7   59.03   14.06
  15  -1  -7   55.06    8.02
   0   1  -6   41.78   12.26
  -1   1  -5   14.97    8.32
  -2   1  -4   42.51   10.58
 -10   4  -3    2.97   11.44
  -6   2  -3   10.35    8.46
 -11   4  -1   -6.17    8.42
  -7   2  -1   54.79    8.69
 -10   3   1   10.29    5.57
   4   2 -11    3.37   13.51
   8   1 -11   -0.88   12.20
  -1   3 -10   -4.23   13.56
   2   2 -10   19.33   14.19
   6   1 -10   42.54   15.94
   4   1  -9  106.60   18.05
  -4   3  -8    6.95   14.54
  18  -1  -8    0.95    6.29
  -5   3  -7   43.28   16.64
   1   1  -7   15.12   10.98
   6   0  -7    6.48    8.12
  -6   3  -6    7.00   11.54
  -7   3  -5    2.29   10.04
  -3   1  -3  235.94   17.11
  -9   3  -2  121.03   14.66
  -4   1  -1   30.21    6.64
   3   2 -11   -5.18   11.65
  12   0 -10   26.81   11.38
  -3   3  -9   -4.51   13.59
   0   2  -9   63.55   17.04
   9   0  -9    0.45    9.28
   2   1  -8   -0.90    9.50
  -7   4  -7    8.76   11.42
  -3   2  -7   21.13   12.52
  -8   4  -6   -1.82   11.48
  -4   2  -6   -2.10    9.54
  12  -1  -6   62.32    7.32
  -9   4  -5    9.27   12.46
  -5   2  -5   -2.45    9.64
   3   0  -5   -1.51    6.14
  -8   3  -4   24.06   11.04
   2   0  -4  125.06   12.01
   9  -1  -4    7.28    3.21
   8  -1  -3   78.65    3.35
 -11   4  -2   21.63   11.38
  -7   2  -2   94.61   12.57
 -10   3   0   19.62    7.20
 -12   4   2   24.39    7.57
 -12   4   3   54.98    6.87
   7   1 -11   -1.74   12.93
  14   0 -11   -2.72   10.14
  -2   3 -10   -0.20   14.05
   1   2 -10   53.29   16.90
   5   1 -10  125.65   20.85
  11   0 -10   81.62   15.50
   3   1  -9   85.10   17.03
  -2   2  -8   43.40   15.18
   7   0  -8  696.93   33.19
  17  -1  -8    3.90    6.82
  14  -1  -7   12.98    5.94
  -1   1  -6  138.44   17.43
   4   0  -6  137.36   14.48
 -10   4  -4   10.12   11.88
  -6   2  -4  120.42   15.99
  -9   3  -3   24.94   10.03
 -12   4   1   -0.40    7.19
   2   2 -11    8.94   12.72
  -4   3  -9   11.38   13.83
  -1   2  -9    0.45   11.05
  -5   3  -8   21.52   15.99
   1   1  -8   14.28   11.13
   0   1  -7    2.12    8.47
   5   0  -7   -2.10    7.66
  -7   3  -6   15.91   12.31
  -8   3  -5    8.72   11.69
  -2   1  -5    3.93    7.27
  10  -1  -5   17.70    4.55
 -11   4  -3    7.08   11.35
   1   0  -3   -1.83    5.80
  -4   1  -2  138.77   12.33
 -10   3  -1    9.96    7.48
 -12   4   0    9.35    8.84
  -8   2   1   -0.06    3.65
  -8   2   2  278.69    7.90
   6   1 -11   83.27   19.61
  13   0 -11    1.36    9.25
   0   2 -10   11.03   15.16
   4   1 -10   16.33   12.87
  10   0 -10    6.47    9.17
   2   1  -9   -3.44   11.68
   8   0  -9   -2.18    7.91
  -3   2  -8   27.33   13.73
   6   0  -8   10.77    8.90
  16  -1  -8   46.94    9.05
  -4   2  -7   27.24   12.86
  13  -1  -7   23.43    6.67
  -9   4  -6    3.89   12.71
  -5   2  -6    3.53   10.32
 -10   4  -5   -0.02   11.04
  -3   1  -4  579.20   26.92
  -7   2  -3   12.71    8.58
 -12   4  -1   -2.57    8.45
  -8   2   0   30.55    6.73
   1   2 -11    4.17   12.56
   5   1 -11   42.73   16.95
  12   0 -11    4.39   10.30
  -2   2  -9    1.21   13.91
  -6   3  -8   14.35   15.40
   3   0  -6   66.07   11.48
  11  -1  -6    1.99    4.25
  -6   2  -5   22.25   11.01
   2   0  -5    2.17    6.61
 -11   4  -4   -6.82   11.16
  -9   3  -4    7.31    9.68
 -10   3  -2    9.25    7.61
  -8   2  -1   35.20    8.10
   7   1 -12    3.64   11.73
  11   0 -11    7.49   11.75
  -1   2 -10  -11.28   13.63
   3   1 -10  -10.78    9.88
   9   0 -10    6.62    9.65
  -5   3  -9   10.12   12.33
   7   0  -9   -5.57    7.95
   0   1  -8  129.13   18.87
   5   0  -8   90.48   15.16
  15  -1  -8   52.58    9.29
  -1   1  -7   39.80   11.92
   4   0  -7    0.87    8.18
  -8   3  -6   16.57   13.57
  -2   1  -6    8.12    8.42
  -3   1  -5  240.07   20.21
  -7   2  -4  110.51   15.66
 -10   3  -3   41.54   12.05
  -4   1  -3  486.02   22.75
 -12   4  -2   24.11   11.18
   6   1 -12   13.05   12.94
   0   2 -11   -4.65   11.82
   4   1 -11   63.23   18.74
   8   0 -10  192.06   21.74
  -3   2  -9    6.16   14.24
   1   1  -9   24.63   11.54
  18  -1  -9    4.99    7.21
  -4   2  -8   13.69   14.03
  14  -1  -8   45.88    8.95
  -5   2  -7   16.53   12.04
  12  -1  -7    4.86    4.97
  -6   2  -6  205.42   22.20
 -11   4  -5   -5.16   12.60
  -9   3  -5    7.38   10.69
   1   0  -4   31.04    7.60
 -12   4  -3   10.55   11.30
  -8   2  -2    7.05    7.01
  10   0 -11   -7.02    9.78
  -2   2 -10   -0.23   14.68
   2   1 -10   41.67   14.83
  -6   3  -9    1.78   13.58
   6   0  -9   -0.98    8.68
  17  -1  -9   -0.48    7.41
  -7   3  -8   22.32   15.08
  -1   1  -8   22.68   12.14
  -8   3  -7   -7.29   12.26
  -2   1  -7   -8.02    9.29
   3   0  -7   -4.34    7.70
   2   0  -6   56.74   11.07
  10  -1  -6    5.13    4.98
  -7   2  -5   97.84   15.72
   9  -1  -5    0.52    3.81
 -10   3  -4   20.90   10.68
  -4   1  -4  352.77   22.11
   0   0  -2 2481.33   33.36
 -11   3   0   38.98    8.23
 -11   3   1   -0.31    4.50
   5   1 -12   16.06   12.80
  -1   2 -11   -1.49   12.25
   3   1 -11   71.03   19.06
   9   0 -11   -3.53   10.68
   7   0 -10  165.72   20.14
   0   1  -9   -4.66   10.55
  16  -1  -9    0.61    7.29
  -5   2  -8   -7.63   11.89
   4   0  -8  224.39   20.57
  13  -1  -8   19.65    7.77
  -9   3  -6    5.71   12.48
  -3   1  -6   16.76   11.10
   1   0  -5   -2.78    6.60
 -12   4  -4    1.65    9.98
   8  -1  -4  179.76    8.06
  -8   2  -3  264.36   20.23
  -5   1  -2  244.63   15.57
 -11   3  -1    8.17    7.08
  -5   1  -1  169.70   11.24
 -13   4   0   11.42    9.02
  -5   1   0  626.94   15.74
 -13   4   1    1.55    7.15
   4   1 -12   20.37   13.34
  -3   2 -10   86.29   20.72
   1   1 -10   28.15   13.56
  -4   2  -9   -1.70   11.64
   5   0  -9   -4.85    8.30
  -8   3  -8    7.72   13.22
  -6   2  -7    6.63    9.64
  11  -1  -7   15.47    5.99
  -7   2  -6    0.53   10.06
 -10   3  -5   28.51   12.25
  -8   2  -4   -0.45    8.55
   0   0  -3   -6.74    4.65
 -13   4  -2    4.32   10.25
 -11   3  -2    1.78    6.74
 -13   4  -1    2.56    8.44
 -11   3   2    0.19    3.79
  -2   2 -11    3.89   11.38
   2   1 -11    2.85   12.07
   8   0 -11   -7.52   10.04
   6   0 -10    5.11   10.49
  -1   1  -9    4.43   11.24
  15  -1  -9    1.46    7.43
  -2   1  -8    7.34   10.86
   3   0  -8   31.79   11.06
  12  -1  -8   11.95    6.92
  -9   3  -7   10.69   13.50
  -3   1  -7   25.52   11.62
   2   0  -7    8.03    8.90
 -13   4  -3    2.50   10.30
 -11   3  -3    5.46    8.10
  -5   1  -3   61.34    9.71
 -13   4   2    5.78    5.88
   3   1 -12    0.28   11.62
   1   1 -11   -5.80   13.13
   7   0 -11    1.57   11.57
  -4   2 -10    4.57   13.09
   0   1 -10   -3.59   10.55
  -5   2  -9  -13.82   12.98
   4   0  -9    2.26    9.11
  14  -1  -9   10.59    8.23
  -6   2  -8   24.99   15.13
  10  -1  -7   22.53    6.77
 -10   3  -6   -3.69   11.64
  -4   1  -6   51.56   13.36
   1   0  -6   32.76    8.97
   9  -1  -6   50.11    7.64
  -8   2  -5   47.04   12.97
 -11   3  -4    3.51    8.92
  -5   1  -4   19.58    9.24
  -9   2  -2   47.17   10.36
  -9   2  -1   28.77    7.80
   9   0 -12    0.45   10.30
   5   0 -10  411.36   30.04
  -2   1  -9    1.16   12.33
  13  -1  -9   68.58   11.30
  -3   1  -8   -0.57   10.27
  11  -1  -8   39.86    8.72
  -7   2  -7    8.41   11.06
 -11   3  -5   -3.24    9.33
  -5   1  -5   -3.13    8.57
   0   0  -5    1.44    7.22
   8  -1  -5  249.13   11.94
 -13   4  -4   16.37   10.93
  -9   2  -3    7.16    8.19
  -9   2   0    2.04    4.61
  -5   1   1  252.65    6.54
   2   1 -12   14.54   12.17
   8   0 -12    1.09   10.22
   0   1 -11   -5.73   13.03
   6   0 -11   -4.55   10.89
  -5   2 -10    7.60   13.20
  -1   1 -10   44.67   15.59
  16  -1 -10    5.77    8.64
  -6   2  -9    3.16   13.92
   3   0  -9   -0.14    9.06
  -7   2  -8   17.94   14.45
   2   0  -8   17.11    9.96
 -10   3  -7    2.67   10.12
  -4   1  -7  134.34   18.51
   1   0  -7    0.59    8.73
  -8   2  -6   54.56   13.32
  -9   2  -4   68.02   13.07
 -12   3  -2   47.86   11.06
 -12   3  -1   29.37    8.60
   1   1 -12   14.00   14.28
   4   0 -10   10.20   11.41
  15  -1 -10    5.63    8.63
  -8   2  -7   23.29   13.95
 -11   3  -6    5.44   12.21
  -5   1  -6   38.90   12.78
   0   0  -6    4.00    8.35
  -9   2  -5  459.68   29.96
 -14   4  -3   -0.35   10.13
 -12   3  -3   21.92    9.59
  -6   1  -3   18.39    8.11
  -1   0  -3   -0.80    6.59
 -14   4  -2   -0.53    9.87
  -6   1  -2  104.48   11.31
 -14   4  -1    1.75    8.63
 -14   4   0   -0.68    7.67
 -12   3   0   28.19    7.38
  -9   2   1    5.46    4.01
  -1   1 -11    1.32   13.23
   5   0 -11   17.44   12.74
  -6   2 -10    6.80   13.81
  -2   1 -10   39.89   14.00
   3   0 -10  243.06   25.15
  14  -1 -10    3.10    8.43
  -7   2  -9    3.22   14.01
  -3   1  -9    6.07   11.28
   2   0  -9    6.47    9.85
  -4   1  -8   68.10   14.61
   1   0  -8   51.23   12.66
 -11   3  -7    8.87   12.48
  -9   2  -6   19.14   11.75
 -12   3  -4    9.55    9.41
  -6   1  -4   54.88   11.44
  -1   0  -4 2285.93   45.91
   7  -1  -4  687.80   15.69
  -1   0  -2 9999.00   69.41
  -6   1  -1 1088.63   26.73
   6   0 -12   -4.14   10.60
   4   0 -11    4.08   11.96
  -8   2  -8    3.36   13.19
  -5   1  -7   12.82    9.29
   0   0  -7    5.34    7.55
 -12   3  -5   15.42   12.12
  -6   1  -5   77.67   13.00
  -1   0  -5   -0.26    6.00
   7  -1  -5  319.29   13.99
 -10   2  -3   19.37    8.83
 -10   2  -2   81.26   12.11
 -14   4   1   21.18    7.89
 -12   3   1    0.03    4.78
   5   0 -12  118.03   20.12
  -2   1 -11   38.08   15.64
  -7   2 -10   -3.79   12.74
  -3   1 -10   -8.83   12.09
   2   0 -10   86.63   17.87
  -4   1  -9   19.77   12.95
   1   0  -9    1.98    9.80
  -5   1  -8   30.32   13.45
   0   0  -8   33.11   11.62
  -9   2  -7   42.70   15.67
 -12   3  -6   -1.58   10.64
  -6   1  -6    4.45    9.66
  -1   0  -6    0.90    6.92
 -10   2  -5   38.15   12.36
 -10   2  -4   25.65   10.31
 -10   2  -1   54.91    9.25
   3   0 -11    1.78   12.26
  -8   2  -9    2.37   12.69
  -9   2  -8   -7.57   12.51
  -6   1  -7    2.49    9.88
  -1   0  -7   -0.39    8.88
 -10   2  -6   22.28   13.17
 -13   3  -4    2.52    8.88
 -13   3  -3    8.60    8.25
 -15   4  -2   -0.52    9.58
 -13   3  -2   -4.79    7.66
 -13   3  -1   29.19    9.00
   4   0 -12   32.32   14.68
  -3   1 -11   -6.18    8.27
   2   0 -11   -4.76   12.01
  -4   1 -10   48.26   16.96
   1   0 -10    7.62   11.25
  10  -1 -10   32.90   10.59
  -5   1  -9    9.35   13.65
   0   0  -9    9.07   10.34
   9  -1  -9    1.32    6.91
 -10   2  -7   16.33   13.65
 -13   3  -5    6.54   11.46
  -7   1  -5  111.16   15.83
  -2   0  -5    5.66    8.05
  -7   1  -4  154.40   15.64
  -2   0  -4  468.73   22.08
  -7   1  -3   83.25   11.81
   7  -1  -3   81.27    3.59
 -15   4  -1    0.97    8.79
 -10   2   0  192.82   12.47
  -6   1   0  396.78   13.27
   3   0 -12    0.95   11.73
  -9   2  -9    6.76   11.33
   8  -1  -9   48.90   11.16
  -6   1  -8   43.67   14.05
  -1   0  -8   64.03   13.02
   7  -1  -8   57.07   11.00
  -7   1  -6   22.43    9.78
  -2   0  -6 1998.91   52.81
 -11   2  -4    7.83    8.86
 -11   2  -3   34.52    9.74
  -2   0  -3   -0.48    5.33
  -7   1  -2    4.67    6.15
 -15   4   0    0.72    8.10
 -13   3   0   -2.74    5.82
  -4   1 -11   -2.00    9.98
   1   0 -11   -1.61   12.42
  11  -1 -11   -0.38    8.68
  -5   1 -10   28.12   15.70
   0   0 -10   76.00   17.60
   9  -1 -10   -1.53    7.44
  -6   1  -9    1.59   13.01
  -1   0  -9    7.41   10.59
 -10   2  -8   10.03   13.45
  -7   1  -7   14.60    9.73
  -2   0  -7   -9.77    6.59
   6  -1  -7   15.49    7.01
 -11   2  -6   31.78   12.75
 -11   2  -5   47.36   11.99
   6  -1  -4   59.01    5.94
 -11   2  -2   20.96    7.83
 -14   4   2    0.44    5.18
   2   0 -12   62.20   16.80
  -5   1 -11    0.37   11.67
  10  -1 -11    6.63    8.64
   8  -1 -10    9.33    9.90
 -10   2  -9   26.13   15.18
   7  -1  -9  165.06   16.65
  -7   1  -8   12.38   12.74
   6  -1  -8 1064.97   36.67
 -11   2  -7   10.12   13.22
  -3   0  -6    2.46    9.44
 -14   3  -5   -4.08    9.49
  -8   1  -5    6.37    9.50
  -3   0  -5   -6.19    7.30
 -14   3  -4   -2.09    9.45
  -8   1  -4   42.80   11.06
 -14   3  -3   15.79    9.77
 -14   3  -2    3.75    8.93
  -2   0  -2 2831.73   39.07
  -7   1  -1  330.98   15.63
   1   0 -12    9.82   11.42
   0   0 -11   -0.27   10.42
   9  -1 -11    2.57    8.76
  -6   1 -10    9.43   12.51
  -1   0 -10   11.68   10.27
   7  -1 -10   11.39    9.93
  -7   1  -9    5.26   13.70
  -2   0  -9   -4.66   10.86
   6  -1  -9   58.80   12.35
 -11   2  -8    5.16   12.20
  -8   1  -7   86.45   16.65
  -3   0  -7    1.43    9.24
   5  -1  -7   26.38    8.11
  -8   1  -6   16.48    9.29
   5  -1  -6   -0.87    5.13
  -3   0  -4   19.07    7.11
  -8   1  -3  389.15   22.12
 -11   2  -1   80.49   10.11
 -12   3   2   80.25    6.25
   0   0 -12    1.92   11.50
  -1   0 -11    0.06   12.53
   8  -1 -11    4.28    9.32
  -8   1  -8   11.13   13.06
  -3   0  -8   39.91   12.87
   5  -1  -8   90.81   12.69
 -12   2  -6   20.43   13.06
 -12   2  -5   13.71   10.40
 -12   2  -4    1.25    8.26
 -12   2  -3   62.73   11.84
  -3   0  -3    2.81    7.18
  -8   1  -2   29.96    7.86
 -14   3  -1    2.89    7.27
 -15   4   1    6.31    6.73
   7  -1 -11   -7.19   10.35
  -7   1 -10    2.09    9.16
   6  -1 -10   37.78   11.41
  -8   1  -9   -6.86   12.81
  -3   0  -9   10.11   11.19
   5  -1  -9   -0.49    7.53
 -12   2  -8    3.99   12.14
   4  -1  -8    2.80    8.09
 -12   2  -7   11.93   12.27
  -4   0  -7   -4.65    8.52
   4  -1  -7   12.59    7.56
  -9   1  -6   31.61   12.22
  -4   0  -6    8.97    9.66
   4  -1  -6    4.89    5.79
 -15   3  -5   12.33   10.68
  -9   1  -5    5.78    9.17
  -4   0  -5   -1.10    7.75
 -15   3  -4   13.99   11.00
  -9   1  -4   38.87   11.12
 -15   3  -3   11.21   10.31
 -12   2  -2    1.80    7.01
 -13   3   1    3.64    4.80
 -10   2   1  209.43   10.24
  -2   0 -11    1.75   12.59
   6  -1 -11   82.61   16.71
  -8   1 -10    7.72   12.08
  -3   0 -10   44.18   16.29
   5  -1 -10  116.85   16.35
   4  -1  -9  100.74   15.45
  -9   1  -8   17.05   13.63
  -4   0  -8    0.68    9.79
  -9   1  -7   44.66   12.84
 -15   3  -2    2.78    8.20
 -16   4   0   -0.32    7.60
 -11   2   0  109.78   10.14
   7  -1 -12    1.34    9.02
  -3   0 -11    3.25   12.90
   4  -1 -10    4.42   10.41
  -9   1  -9    9.14   14.24
  -4   0  -9    9.54   12.66
   3  -1  -8    7.09    7.76
 -13   2  -7   -0.81   11.20
   3  -1  -7   11.47    7.71
  -5   0  -6    1.61    9.30
   3  -1  -6   32.01    8.75
 -13   2  -4    7.30    8.71
  -9   1  -3   49.53    9.41
 -14   3   0   12.04    6.86
   6  -1 -12   15.66   11.21
   5  -1 -11   38.18   12.62
  -9   1 -10   21.39   14.11
  -4   0 -10    9.07   13.56
   3  -1  -9   83.76   14.04
  -5   0  -8  128.12   18.64
 -10   1  -7   35.27   14.69
  -5   0  -7    3.94    7.69
 -10   1  -6  397.45   29.06
 -10   1  -5   96.25   15.26
  -5   0  -5   -3.30    7.81
 -13   2  -3   20.93    8.98
  -4   0  -3   -0.43    7.13
  -3   0  -2  302.16   14.13
 -12   2  -1    0.57    5.72
  -8   1  -1  117.54   10.28
  -7   1   0    6.72    4.43
   5  -1 -12   12.26   11.15
  -4   0 -11   11.74   12.09
   4  -1 -11   66.64   15.40
   3  -1 -10   -2.63    9.01
 -10   1  -9   68.73   18.15
  -5   0  -9    0.83   10.28
   2  -1  -9    4.81    8.69
 -10   1  -8    0.69   11.22
   2  -1  -8   -0.72    7.36
   2  -1  -7   -1.56    6.95
   2  -1  -6   65.17   10.88
   3  -1  -5   25.32    6.57
 -10   1  -4  399.44   25.37
  -5   0  -4   26.01    9.02
   6  -1  -3  234.68    6.69
 -13   2  -2   -1.38    6.90
  -9   1  -2  321.02   18.60
 -15   3  -1    6.01    7.60
   4  -1 -12   22.36   12.35
   3  -1 -11   44.93   14.59
  -5   0 -10   59.19   17.24
   2  -1 -10   34.25   12.36
  -6   0  -8   19.88   12.10
 -14   2  -7   13.26   11.06
 -11   1  -7   -3.73   11.76
  -6   0  -7   -2.86    7.20
 -11   1  -6  185.77   22.02
  -6   0  -6   21.43   10.63
 -14   2  -4    2.86    8.59
 -10   1  -3    5.84    7.69
 -16   3  -2    2.58    8.24
  -2   0  -1   -1.43    3.13
   3  -1 -12   12.10   11.57
  -5   0 -11   -5.83    9.01
   2  -1 -11   11.35   12.15
  -6   0 -10   32.06   16.12
 -11   1  -9    1.87   12.26
  -6   0  -9    8.04   11.04
   1  -1  -9    9.42    9.55
 -11   1  -8   52.95   17.12
   1  -1  -8    7.16    8.64
   1  -1  -7    0.85    7.63
  -6   0  -5    3.71    7.09
   2  -1  -5   19.94    6.64
 -14   2  -3   18.84    9.93
  -5   0  -3    2.54    7.46
 -16   4   1    4.66    6.38
   2  -1 -12   19.48   12.46
  -6   0 -11    8.74   13.14
   1  -1 -11   -4.32   11.35
   1  -1 -10   13.05   11.45
  -7   0  -9   -4.84   11.98
   0  -1  -9    5.61    9.60
  -7   0  -8   -3.23   11.56
   0  -1  -8  148.85   17.26
  -7   0  -7   -8.95   10.06
 -15   2  -6   24.64   12.63
  -7   0  -6   26.29   11.02
   1  -1  -6   22.25    8.29
 -11   1  -4   48.10   11.51
  -6   0  -4  153.34   15.35
  -4   0  -2  194.97   12.74
 -13   2  -1   24.78    7.57
 -15   3   0    3.95    6.54
 -12   2   0   38.23    7.23
  -7   0 -10   -0.80   12.04
   0  -1 -10    1.04   11.00
 -12   1  -8    5.12   12.71
 -12   1  -7   50.88   14.60
   0  -1  -7   -0.98    6.47
  -7   0  -5    0.86    8.55
   1  -1  -5   73.60   10.52
 -15   2  -4    0.77    8.29
 -11   1  -3   42.49   10.48
 -14   2  -2   -0.20    7.16
 -10   1  -2  123.92   12.81
  -9   1  -1   53.43    7.98
 -14   3   1   -0.25    4.43
   1  -1 -12   13.69   11.70
   0  -1 -11    5.64   11.91
  -1  -1 -10   50.74   15.09
  -8   0  -9    0.93   13.22
  -1  -1  -9   -0.24    9.33
  -8   0  -8  125.84   20.38
  -1  -1  -8   43.22   11.89
  -8   0  -7    0.17   10.84
  -1  -1  -7   41.84   11.28
  -8   0  -6    1.95    9.00
   0  -1  -6   54.25    9.78
   5  -1  -3  364.48    9.68
 -17   3  -2    0.08    8.09
  -6   1   1   51.62    3.93
  -1  -1 -11    9.24   12.28
  -8   0 -10   -0.79    8.56
  -2  -1  -9    3.37    9.79
 -13   1  -8   -4.51   10.71
  -2  -1  -8    2.91    9.06
 -13   1  -7    8.29   13.05
 -16   2  -6    3.40   11.59
  -1  -1  -6  151.88   15.44
 -16   2  -5    3.32   10.62
 -12   1  -4    6.70    7.09
  -7   0  -4  261.86   18.96
   2  -1  -4   83.75    8.78
 -15   2  -3    7.22    8.02
  -6   0  -3    3.03    5.68
  -8   1   0 1139.72   24.17
  -2  -1 -11   26.22   13.87
  -9   0 -10   52.86   16.28
  -2  -1 -10   59.18   15.97
  -9   0  -9    5.94   13.51
  -9   0  -8   -5.88   12.03
  -9   0  -7    4.49   10.28
  -2  -1  -7    4.37    8.69
 -13   1  -5   13.16   10.32
  -8   0  -5   -4.40    6.77
   0  -1  -5  200.32   15.16
 -16   2  -4   -0.72    9.06
 -11   1  -2  202.87   16.52
  -5   0  -2   18.54    7.31
  -3   0  -1    2.34    4.59
  -3  -1 -10    6.54   12.50
  -3  -1  -9    4.52   11.20
  -3  -1  -8   -1.56    8.94
 -14   1  -7   12.72   12.66
  -9   0  -6  201.94   20.22
  -2  -1  -6    9.39    8.68
 -13   1  -4    2.82    8.47
  -8   0  -4   24.75    9.67
   1  -1  -4  554.62   20.41
 -12   1  -3    8.25    7.84
 -14   2  -1   43.43    9.01
 -10   1  -1  131.48   11.85
  -3  -1 -11   -0.34   10.81
  -4  -1 -10   65.33   17.10
 -10   0  -9   -0.96   11.25
  -4  -1  -9   14.17   12.66
 -10   0  -8   95.06   18.20
 -10   0  -7    1.69   11.79
  -3  -1  -7   37.37   10.08
 -14   1  -6    4.52   11.56
  -9   0  -5   -1.25    8.79
  -1  -1  -5   17.45    6.98
 -16   2  -3    5.21    7.94
  -7   0  -3    0.92    5.74
 -18   3  -2   46.39   12.42
 -13   2   0   40.70    7.14
  -4  -1 -11    3.76   11.48
  -4  -1  -8   91.38   14.94
 -15   1  -7    1.40   10.84
  -4  -1  -7  147.62   17.63
 -10   0  -6   11.54    9.29
  -3  -1  -6   21.57   10.21
 -14   1  -5   -4.51    7.15
 -17   2  -4    1.33   10.20
   0  -1  -4   18.85    7.13
  -6   0  -2  460.91   20.07
 -11   0  -9   -3.98    9.56
 -11   0  -8  300.07   28.58
  -2  -1  -5    1.63    5.99
   1   2  -9    1.53   10.73
 -10   1  -7   29.87   17.08
  -8   1  -7  115.59   21.53
  -7   1  -7   -2.57   11.46
  -6   1  -7    8.75   11.98
  -5   1  -7   17.56   12.22
 -16   1  -6    6.28   15.49
   1   1  -6   20.87    9.67
  -9   0  -3    1.06    9.87
 -15   0  -2   49.79   14.80
  -3   0  -2  308.19   16.57
 -18   0  -1    5.59   10.62
 -20   0   0    7.91   11.74
 -21   0   1   -1.26    9.91
 -22   0   2    1.43   10.98
 -23   0   3    1.73   11.59
   9   3  -9    5.85    7.71
   2   2  -9   11.87   10.71
  11   3  -8   74.68    8.17
 -12   1  -7   62.55   20.25
 -11   1  -7    8.34   13.50
  -4   1  -7  133.70   18.11
  -3   1  -7   38.73   12.94
 -17   1  -6   -0.31   14.02
 -12   0  -3    9.21   11.29
 -11   0  -3   -9.61    9.77
 -10   0  -3   -3.19    8.10
  -8   0  -3   10.28    8.44
  -7   0  -3   -2.80    6.82
  -6   0  -3    0.76    8.19
 -16   0  -2    5.96   11.10
 -19   0  -1   -0.95   11.54
 -22   0   1   -7.04   11.79
 -23   0   2   14.44   12.14
  -7   2 -10   -8.66   11.63
  -6   2 -10    8.02   13.64
  -5   2 -10   10.47   13.79
  -4   2 -10    3.92   13.50
  -3   2 -10   85.97   19.93
 -14   1  -7   20.78   17.49
 -13   1  -7   21.25   15.87
  -2   1  -7   -0.40    9.63
   2   1  -6   78.75   11.75
 -14   0  -3    0.51   10.62
 -13   0  -3   -3.07    7.74
  -5   0  -3   12.22    9.61
 -18   0  -2   20.43   13.18
 -17   0  -2   62.52   15.97
 -20   0  -1    2.72   12.31
 -21   0   0    4.11   11.34
   7   3 -10   21.72   11.11
  -2   2 -10   -3.37   12.51
   3   2  -9    4.69    8.27
   6   2  -8   64.22   10.50
   8   2  -7  254.55   13.76
 -15   1  -7   14.14   14.23
  -1   1  -7   33.92   11.83
 -16   0  -3   -6.42   10.48
 -15   0  -3    7.42    9.80
  -4   0  -3   -1.90    8.63
 -19   0  -2   -3.21   12.66
  -2   0  -2 2889.25   42.62
 -21   0  -1    2.92   13.56
 -22   0   0   -1.86   10.73
 -23   0   1   -4.93    9.14
  -1   2 -10   -5.26   11.53
   0   2 -10    7.90   12.09
 -12   1  -8   11.09   16.20
 -11   1  -8   38.34   19.33
 -10   1  -8   -5.52   14.90
  -9   1  -8   21.70   14.54
  -8   1  -8   20.75   13.92
  -7   1  -8    6.02   14.16
  -6   1  -8   54.13   17.22
  -5   1  -8   37.77   14.69
   0   1  -7   11.96    9.47
 -13   0  -4   36.15   14.16
 -12   0  -4   55.12   15.27
 -11   0  -4  273.24   24.72
 -10   0  -4  264.44   23.95
  -9   0  -4    9.84    9.61
  -8   0  -4   11.42   11.07
  -7   0  -4  253.03   21.98
 -17   0  -3  -16.47   11.91
 -20   0  -2    6.27   13.94
 -22   0  -1   -1.10   12.19
   1   2 -10   32.25   13.73
   4   2  -9  172.78   17.87
 -13   1  -8    9.66   13.58
  -4   1  -8   80.65   17.03
  -3   1  -8   -3.12   10.00
 -15   0  -4   -3.09   11.49
 -14   0  -4   10.33   10.68
  -6   0  -4  135.80   16.04
 -19   0  -3    3.42   13.89
 -18   0  -3   -0.39   13.70
  -3   0  -3    4.38    6.85
 -21   0  -2    0.82   12.13
   8   3 -10    1.63    8.43
   2   2 -10   14.53   12.47
  10   3  -9    7.55    6.83
  -2   1  -8   21.55   11.46
   1   1  -7    2.88    8.11
 -17   0  -4   28.88   16.56
 -16   0  -4    3.22   10.40
  -5   0  -4   22.51    9.03
 -20   0  -3   -8.08   12.51
  -2   2 -11  -13.92   10.41
 -11   1  -9   -1.05   14.90
 -10   1  -9   96.38   21.91
  -9   1  -9   -4.72   14.80
  -8   1  -9   -0.06   14.91
  -7   1  -9    2.33   14.50
   7   2  -8   52.38    9.19
  -1   1  -8   34.97   12.11
   5   1  -5  197.28   11.12
 -15   0  -5    3.99   14.59
 -14   0  -5    1.49   12.51
 -13   0  -5   -7.16   11.19
 -12   0  -5   -0.22    9.53
 -11   0  -5    5.76    9.74
 -10   0  -5    5.50    9.27
  -9   0  -5    6.69    9.91
  -8   0  -5   -1.58   10.92
  -7   0  -5   -1.26   10.35
 -19   0  -4   16.24   15.25
 -18   0  -4   79.40   20.72
  -4   0  -4  243.52   18.68
 -21   0  -3    6.39   12.59
  -2   0  -3   -5.24    7.41
  -1   0  -2 9934.63   72.03
  -1   2 -11   -7.40   10.57
   3   2 -10   20.10   12.00
  -6   1  -9    0.52   11.80
  -5   1  -9    4.74   12.47
  -4   1  -9   31.24   15.24
   0   1  -8   93.05   16.05
   2   1  -7    5.44    7.60
 -17   0  -5    7.13   15.38
 -16   0  -5  -11.10   13.95
  -6   0  -5   -7.58    9.14
   6   1  -4   46.99    4.23
 -20   0  -4   10.06   13.88
  -3   0  -4   13.16    9.22
   0   2 -11   -1.40   10.39
   9   3 -10   -3.18    7.68
  -3   1  -9    2.03   11.19
 -13   0  -6   13.42   15.83
 -12   0  -6  282.24   30.25
 -11   0  -6  245.47   27.39
 -10   0  -6   12.48   14.78
  -9   0  -6  216.83   24.65
 -18   0  -5    2.76   13.51
  -5   0  -5    0.06    7.72
   1   2 -11    9.31   11.36
   4   2 -10   11.67   10.22
  -9   1 -10    3.01   15.20
  -8   1 -10    2.75   12.64
  -2   1  -9   -1.67   10.07
   1   1  -8   13.06    9.30
   3   1  -7   22.11    9.06
 -16   0  -6   -1.27   14.59
 -15   0  -6   10.58   16.38
 -14   0  -6   -1.41   12.73
  -8   0  -6   -1.56    9.04
  -7   0  -6   37.72   13.84
 -19   0  -5    4.36   12.12
  -4   0  -5   -2.93    8.67
  -2   0  -4  453.54   23.37
  -1   0  -3   -0.73    6.83
   2   2 -11   -1.70   10.23
  -7   1 -10   -1.75   13.26
  -6   1 -10   -0.61   14.25
  -5   1 -10   22.65   16.45
  -1   1  -9    4.45   10.33
   9   2  -7  165.92    9.73
 -17   0  -6    5.11   12.12
  -6   0  -6   20.43   12.33
  -3   0  -5   -5.56    8.07
  -4   1 -10   25.68   15.82
  11   3  -9    5.17    5.86
   0   1  -9    8.02   10.07
   8   2  -8    2.35    5.85
   2   1  -8   -3.54    7.09
 -16   0  -7    5.74   14.18
 -15   0  -7   -8.34   11.43
 -14   0  -7   -5.17   14.73
 -13   0  -7   -5.70   12.69
 -12   0  -7   -1.72   12.90
 -11   0  -7   -3.44   12.11
 -10   0  -7   -7.85   11.64
  -9   0  -7    3.26   12.51
  -8   0  -7    6.29   12.20
  -5   0  -6   -3.24    8.14
   3   2 -11    3.10    9.86
  -3   1 -10   -1.53   12.56
   7   2  -9   48.12   10.24
  -7   0  -7    6.15   11.96
  -4   0  -6    8.07    8.99
  -2   0  -5   -8.98    7.52
  -1   0  -4 2317.98   47.34
   0   0  -2 2400.43   32.37
   4   2 -11    1.95   10.38
  -2   1 -10   59.20   14.71
   1   1  -9   11.31    9.73
   3   1  -8    1.05    7.84
 -14   0  -8   12.97   16.38
 -13   0  -8    6.22   14.31
 -12   0  -8   61.81   21.32
 -11   0  -8  315.66   34.08
 -10   0  -8   77.12   21.47
  -6   0  -7   -0.34    8.82
  -5   0  -7   -5.81    9.74
  -3   0  -6   -9.97    9.33
   0   0  -3   -3.90    5.98
  -5   1 -11    2.30   11.22
  -4   1 -11    4.17   13.12
  -1   1 -10   38.22   14.89
  -9   0  -8   10.42   13.69
  -8   0  -8  147.73   23.73
  -7   0  -8   -0.12   12.37
  -4   0  -7   -0.55    9.87
  -1   0  -5    6.84    8.07
  -3   1 -11   -1.31   12.09
   0   1 -10    1.80   10.05
   2   1  -9    5.66    8.66
 -12   0  -9   -5.61   13.27
  -6   0  -8    9.92   12.81
  -2   0  -6 2171.85   57.01
   6   1  -5  155.38    8.76
   0   0  -4  629.08   24.21
 -17  -1  -1   29.02   12.64
 -16  -1  -1    0.46    8.66
 -15  -1  -1    4.36    8.74
 -14  -1  -1   11.32   10.29
 -18  -1   0    3.96    9.83
 -16  -1   0   22.56    9.65
 -15  -1   0   -1.41    6.90
 -14  -1   0  117.94   14.70
 -17  -1   1  101.20   13.93
 -16  -1   1   24.78    9.19
 -15  -1   1  204.70   16.76
  -2   1 -11   18.89   14.05
   1   1 -10   10.63   11.77
   8   2  -9    4.13    6.79
 -11   0  -9   -1.44   11.48
 -10   0  -9    2.50   13.84
  -9   0  -9   -8.68   14.60
  -8   0  -9   -2.92   14.64
   4   1  -8    5.47    7.56
  -5   0  -8  129.71   20.29
  -3   0  -7   -0.26    8.31
 -19  -1  -2  113.45   20.08
 -18  -1  -2   38.26   13.64
 -17  -1  -2    6.70   10.78
 -16  -1  -2   11.21   10.89
 -15  -1  -2   60.46   14.19
 -14  -1  -2    5.40    9.55
 -13  -1  -2    0.76    8.99
 -20  -1  -1   42.20   15.13
 -19  -1  -1   52.39   13.78
 -18  -1  -1    0.87    9.38
 -13  -1  -1    6.05    8.70
 -12  -1  -1   -1.69    7.68
 -20  -1   0    7.59   11.28
 -19  -1   0    3.93    9.54
 -13  -1   0  115.95   13.72
 -12  -1   0    7.78    8.21
 -20  -1   1    5.42    9.76
 -19  -1   1   14.35   10.26
 -18  -1   1  169.58   17.33
 -14  -1   1    3.66    6.95
 -17  -1   2  201.76   16.50
  -1   1 -11    3.92   12.46
   7   2 -10    9.67    9.05
   3   1  -9   58.90   12.19
  -7   0  -9   -3.87   13.73
   9   2  -8    8.27    5.70
  -4   0  -8    5.67   11.23
  -2   0  -7   -1.36    9.67
  -1   0  -6    2.29    8.95
   0   0  -5   -1.26    6.82
 -19  -1  -3   -4.79   12.76
 -18  -1  -3   -0.70   12.36
 -17  -1  -3   26.57   13.56
 -16  -1  -3   20.28   12.65
 -15  -1  -3   -4.03    8.02
 -14  -1  -3   10.23   11.10
 -13  -1  -3   22.40   11.61
 -12  -1  -3   11.22   10.69
 -21  -1  -2   12.97   13.34
 -20  -1  -2    5.90   12.33
 -12  -1  -2   48.60   12.68
 -11  -1  -2  216.24   19.93
 -22  -1  -1   -5.65   10.74
 -21  -1  -1   -3.94   10.56
 -11  -1  -1   23.39    9.25
 -22  -1   0    2.43   11.75
 -21  -1   0   10.06   10.74
 -22  -1   1   22.43   11.60
 -21  -1   1   13.18   10.68
 -13  -1   1   -4.02    6.23
 -20  -1   2   25.63   10.86
 -19  -1   2    7.08    8.77
 -16  -1   2   17.93    7.22
 -15  -1   2    3.59    6.30
   0   1 -11    1.95   12.18
   2   1 -10   30.37   12.94
  -9   0 -10   52.64   18.48
  -6   0  -9    3.31   11.91
  -5   0  -9   11.75   14.16
 -19  -1  -4    2.16   12.98
 -18  -1  -4  -10.03   12.19
 -17  -1  -4    2.93   13.71
 -16  -1  -4    1.19   12.87
 -15  -1  -4   20.73   11.43
 -14  -1  -4   33.44   13.96
 -13  -1  -4   14.88   11.98
 -12  -1  -4   -0.72   10.40
 -20  -1  -3   -8.14   11.15
 -11  -1  -3   36.47   12.73
 -10  -1  -2  130.88   15.96
 -10  -1  -1  132.11   14.31
 -11  -1   0  139.64   13.52
 -12  -1   1   38.50    8.44
 -22  -1   2   43.52   13.11
 -21  -1   2   16.58   10.03
 -14  -1   2   38.99    8.05
  -8   0 -10   -5.96   12.32
  -7   0 -10   17.16   15.81
  -4   0  -9   14.41   13.85
  -2   0  -8   20.80   11.45
  -1   0  -7    0.29    9.26
   6   1  -6  153.48   10.62
   0   0  -6    5.80    8.32
 -18  -1  -5   -0.71   12.90
 -17  -1  -5   13.07   14.84
 -16  -1  -5    0.59   14.13
 -15  -1  -5    0.56   13.88
 -14  -1  -5   -6.14   13.22
 -13  -1  -5   14.69   13.24
 -12  -1  -5    5.20   11.86
 -11  -1  -4   54.29   14.44
 -10  -1  -4  398.14   29.07
   1   0  -3   -1.54    6.06
 -10  -1  -3    3.00    8.10
  -9  -1  -2  355.68   22.93
 -10  -1   0    9.52    7.36
 -11  -1   1  158.24   12.56
 -13  -1   2   -0.60    5.55
 -20  -1   3    3.86    8.23
 -19  -1   3    0.77    6.94
 -18  -1   3    2.97    6.69
 -17  -1   3   45.80    8.70
   1   1 -11   -1.22    9.98
   3   1 -10   -0.60    9.60
  -6   0 -10   44.95   18.38
   4   1  -9  105.76   14.14
  -3   0  -9   -2.92   10.36
 -17  -1  -6   11.47   14.49
 -16  -1  -6   25.49   16.50
 -15  -1  -6    6.68   15.31
 -14  -1  -6    4.26   15.29
 -13  -1  -6   13.49   15.63
 -11  -1  -5   27.02   13.62
 -10  -1  -5   85.19   17.15
   1   0  -4   25.64    7.74
  -9  -1  -4   38.62   13.49
  -9  -1  -3   43.98   11.05
  -9  -1  -1   53.71   10.35
 -22  -1   3   -2.78    8.66
 -21  -1   3    4.31    8.60
 -16  -1   3   37.26    7.91
   2   1 -11   17.77   12.69
   8   2 -10    3.37    7.81
  -5   0 -10   73.29   19.63
  -1   0  -8   48.56   13.12
   0   0  -7    1.92    8.80
 -12  -1  -6   55.61   16.59
 -11  -1  -6  206.25   25.50
   1   0  -5   -1.47    6.22
  -9  -1  -5   -6.97    9.80
  -8  -1  -4   48.33   13.28
  -8  -1  -3  406.57   25.65
  -8  -1  -2   24.72    9.55
  -9  -1   0   41.91    8.72
 -12  -1   2  175.45   11.84
 -15  -1   3  414.19   17.31
  -6   0 -11    9.51   13.98
  -4   0 -10   -3.86   13.24
   9   2  -9    0.46    6.54
  -2   0  -9    3.92   10.88
   6   1  -7   12.14    5.95
 -15  -1  -7    3.01   11.82
 -14  -1  -7    5.05   13.21
 -13  -1  -7   26.84   17.65
 -12  -1  -7   37.88   17.98
   1   0  -6   33.34    9.48
 -10  -1  -6  488.95   34.87
  -9  -1  -6   46.46   15.51
  -8  -1  -5   16.85   12.08
  -7  -1  -3  109.68   14.76
  -8  -1  -1  107.89   12.27
 -10  -1   1  185.14   12.61
 -14  -1   3  162.58   10.78
   1   1 -12   10.75   11.73
   3   1 -11   49.35   15.19
  -5   0 -11    1.59   13.01
   4   1 -10   18.62   10.17
  -3   0 -10   35.11   15.95
  -1   0  -9    1.56   10.15
   0   0  -8   34.13   11.37
 -13  -1  -8   20.20   15.97
  10   2  -7    4.06    2.70
 -11  -1  -7    4.08   12.75
 -10  -1  -7   25.67   16.16
  -8  -1  -6   11.07   11.97
  -7  -1  -5  107.91   17.50
  -7  -1  -4  165.87   17.83
  -7  -1  -2   11.97    8.57
 -21  -1   4   -0.59    7.03
 -20  -1   4   26.24    8.16
   2   1 -12   16.24   12.03
  -4   0 -11   -5.00   12.30
  -2   0 -10   22.69   14.62
 -12  -1  -8    2.61   15.53
 -11  -1  -8   48.57   19.60
 -10  -1  -8  -11.83   14.08
   1   0  -7   -2.01    7.85
  -9  -1  -7   68.72   16.29
  -8  -1  -7  105.29   20.51
  -7  -1  -6   35.54   13.42
  -6  -1  -4   69.86   13.64
  -6  -1  -3   18.78    9.61
  -7  -1  -1  338.69   18.94
  -8  -1   0 1114.61   29.91
 -11  -1   2    6.00    4.75
 -22  -1   4    4.04    7.75
 -19  -1   4   22.35    7.30
 -18  -1   4    0.44    6.02
   8   2 -11   17.91    9.97
  -3   0 -11   -2.94   12.56
  -1   0 -10   20.67   12.85
   0   0  -9    3.25    9.62
   1   0  -8   50.23   12.26
  -9  -1  -8    7.58   15.11
  -7  -1  -7    6.63   11.89
  -6  -1  -6   10.54   11.34
   2   0  -5    3.16    6.20
  -6  -1  -5   57.26   12.98
   2   0  -4  131.06   11.42
  -6  -1  -2   92.61   12.52
  -9  -1   1  124.76   10.08
 -13  -1   3   74.14    7.36
 -17  -1   4  288.66   13.45
   3   1 -12    9.72   12.88
   4   1 -11   66.87   14.45
  -2   0 -11   -3.87   13.06
   5   1 -10  124.60   16.36
 -11  -1  -9    5.75   12.51
 -10  -1  -9   79.45   20.30
  -8  -1  -8   10.37   15.20
  -6  -1  -7    4.68   11.42
   2   0  -6   49.10    9.89
  -5  -1  -5   -1.37    9.70
  -5  -1  -4   19.66   10.23
   9   2 -10   17.16    8.20
   0   0 -10   63.22   15.75
   1   0  -9    2.06    9.04
  -9  -1  -9    1.21   15.14
  -8  -1  -9    5.65   15.51
  -7  -1  -8   10.79   11.19
   2   0  -7    3.39    7.81
  -5  -1  -6   53.76   14.35
  -5  -1  -3   67.07   11.00
  -6  -1  -1 1069.98   30.70
 -16  -1   4   55.81    6.49
   4   1 -12   15.63   11.92
   5   1 -11   38.88   12.69
  -1   0 -11   16.42   14.13
  -9  -1 -10   21.23   16.62
  -7  -1  -9    7.29   15.11
  10   2  -8  108.08    7.87
   2   0  -8   16.06    9.24
  -6  -1  -8   55.02   14.88
  -5  -1  -7   17.78   10.50
   7   1  -6  170.97    9.95
  -5  -1  -2  236.56   17.19
  -7  -1   0    1.80    5.71
 -10  -1   2   40.35    5.82
   0   0 -11    5.66   12.58
   1   0 -10    8.24   10.76
  -8  -1 -10    5.77   13.61
  -6  -1  -9   -7.52   13.54
  -5  -1  -8   38.27   14.94
   7   1  -7   10.62    5.18
  -4  -1  -7  175.33   21.13
  -4  -1  -6   65.08   13.68
   7   1  -5  331.40    9.92
  -4  -1  -4  326.53   21.96
  -8  -1   1  151.52   10.33
 -12  -1   3   -0.92    3.60
   9   2 -11   -1.38    8.12
  -7  -1 -10    4.21   14.35
  -6  -1 -10   18.12   16.27
   2   0  -9    2.14    8.77
  -5  -1  -9   21.81   15.42
   7   1  -8   52.98    8.77
  -4  -1  -8   75.87   16.98
   3   0  -7   -7.32    7.49
   3   0  -6   70.44   10.38
  -4  -1  -3  507.54   24.50
 -15  -1   4   16.01    4.21
   5   1 -12   26.34   12.94
   0   0 -12    1.74   11.81
   1   0 -11    1.34   12.05
   2   0 -10   73.10   15.47
  -5  -1 -10   39.24   17.88
  10   2  -9   -2.26    5.36
  -4  -1  -9   21.16   14.76
   3   0  -8   30.77   10.77
  -3  -1  -7   44.21   13.37
  -3  -1  -6   33.48   10.99
   3   0  -5   -6.81    4.83
  -3  -1  -5  238.82   19.97
 -17  -2  -5   -2.64   12.11
 -16  -2  -5   -1.62   12.92
  -3  -1  -4  623.79   29.02
 -18  -2  -4   12.80   13.40
 -17  -2  -4    0.08   12.73
 -16  -2  -4   -1.82   13.11
 -19  -2  -3    8.38   12.23
 -18  -2  -3   37.28   15.51
 -17  -2  -3   25.49   14.64
 -16  -2  -3   13.15   12.89
 -20  -2  -2   -2.51   10.38
 -19  -2  -2   11.69   13.00
 -18  -2  -2   45.72   15.12
 -22  -1   5    6.52    5.88
   7   1  -9  145.03   13.85
   3   0  -9    6.29    9.71
  -3  -1  -8   -4.17   10.36
 -16  -2  -6   15.36   12.88
 -15  -2  -6   35.47   16.10
 -14  -2  -6    4.54   14.26
 -15  -2  -5   -5.73   11.10
 -14  -2  -5    0.99   13.34
 -15  -2  -4    0.26    9.61
 -14  -2  -4   17.32   12.96
 -15  -2  -3   14.14   11.52
 -14  -2  -3    9.90   11.05
  -4  -1  -2  137.97   13.64
 -17  -2  -2   -5.14    9.11
 -16  -2  -2    2.66    9.76
  -5  -1  -1  172.52   12.67
 -20  -2  -1   -2.35   11.32
 -19  -2  -1   75.11   16.06
  -6  -1   0  390.25   16.82
 -21  -1   5    7.02    5.15
   1   0 -12    6.28   12.17
   2   0 -11    1.75   11.38
  -5  -1 -11    0.47   13.81
  -4  -1 -10   38.87   14.53
  -3  -1  -9   11.17   13.61
  -2  -1  -7   14.02   11.13
 -14  -2  -7   10.40   14.05
 -13  -2  -7    3.48   13.75
  -2  -1  -6   18.23   10.84
 -13  -2  -6    0.69   12.09
 -12  -2  -6   15.96   15.21
  -2  -1  -5   -9.58    8.07
 -13  -2  -5    6.04   11.66
 -12  -2  -5    3.66   11.87
 -13  -2  -4    6.53   12.67
 -12  -2  -4    8.95   11.46
  -3  -1  -3  216.27   17.16
 -13  -2  -3   27.95   12.27
 -15  -2  -2    3.64    9.58
 -18  -2  -1    1.33   10.13
 -17  -2  -1   56.36   13.37
 -20  -1   5    0.42    4.41
   6   1 -12   14.75   12.23
  -4  -1 -11    6.45   12.49
  10   2 -10    9.20    6.69
   3   0 -10  221.53   22.02
  -3  -1 -10   -0.93   13.91
  -2  -1  -9   12.92   12.34
  -2  -1  -8    5.30    8.97
 -12  -2  -8   12.61   14.59
 -12  -2  -7   26.50   15.69
 -11  -2  -7   16.87   16.31
 -11  -2  -6   24.61   15.93
 -11  -2  -5   48.71   15.62
  -2  -1  -4   53.89   11.28
 -11  -2  -4    1.10   10.52
 -12  -2  -3   86.94   15.91
 -14  -2  -2   -1.99    8.87
 -13  -2  -2   -5.06    8.18
 -16  -2  -1  190.04   20.07
 -15  -2  -1    6.75   10.10
 -21  -2   0   -1.76    8.74
 -20  -2   0   10.43   10.24
 -19  -2   0   -0.31   10.28
 -18  -2   0    8.94   10.59
  -9  -1   2  162.56    8.88
   2   0 -12   69.62   16.59
   3   0 -11    0.51    9.63
  -3  -1 -11    1.29   12.82
  -2  -1 -10   35.65   16.59
   4   0  -9    1.54    8.72
   4   0  -8  216.54   18.17
 -11  -2  -8   -4.59   11.60
   4   0  -7    2.10    6.61
  -1  -1  -7   48.44   13.42
 -10  -2  -7   17.11   16.14
   4   0  -6  154.61   13.54
  -1  -1  -6  123.76   16.41
 -10  -2  -6   38.05   16.56
 -10  -2  -5   16.19   13.02
 -11  -2  -3   35.54   12.13
 -14  -2  -1   58.04   13.16
 -17  -2   0    2.06    8.70
  -7  -1   1  267.44   12.30
 -19  -1   5   -0.57    3.68
  10   2 -11   -0.33    7.04
   4   0 -10   -5.24    9.66
  -1  -1  -9    2.97   11.00
 -10  -2  -9   17.81   15.44
  -1  -1  -8   23.46   10.65
 -10  -2  -8   -7.34   14.14
  -9  -2  -8    5.86   15.52
  -9  -2  -7   52.26   18.11
  -9  -2  -6   15.06   14.45
  -1  -1  -5   16.14    9.52
  -9  -2  -5  515.07   34.60
 -10  -2  -4   31.48   11.55
  -3  -1  -2 1610.33   37.34
 -12  -2  -2   -7.18    7.82
 -13  -2  -1   26.69   10.78
 -16  -2   0    2.77    7.38
 -21  -2   1    0.30   10.14
 -20  -2   1    5.97    9.66
 -11  -1   3    3.67    3.16
 -14  -1   4    3.87    2.73
   3   0 -12    5.68   10.98
  -2  -1 -11   28.64   15.06
  -1  -1 -10   33.88   14.73
   8   1  -9   41.87    8.72
  -9  -2  -9   -6.65   13.45
   8   1  -8   43.81    7.65
  -8  -2  -8   -6.20   14.36
  -8  -2  -7   22.36   15.43
  -8  -2  -6   64.49   16.58
  -8  -2  -5   57.52   15.38
  -9  -2  -4   81.26   15.76
  -2  -1  -3  288.48   18.64
 -10  -2  -3   28.19   10.16
 -11  -2  -2   18.17   10.12
  -4  -1  -1   15.14    6.21
 -15  -2   0   18.08    8.62
 -19  -2   1   18.94   10.38
 -18  -2   1   49.61   12.07
   4   0 -11   -2.20    9.73
  -1  -1 -11    7.53   13.66
   8   1 -10   13.91    8.34
   0  -1  -9    0.32   10.22
  -8  -2  -9    4.92   12.47
   0  -1  -8  120.51   17.67
  -7  -2  -8   25.10   16.32
   8   1  -7    6.21    4.49
   0  -1  -7   -5.75    9.10
  -7  -2  -7    4.84   13.76
   0  -1  -6   32.61   10.95
  -7  -2  -6   -6.11   10.70
  -1  -1  -4 1843.83   45.58
  -8  -2  -4   -8.82    9.50
  -9  -2  -3    8.62   10.40
 -12  -2  -1    4.53    8.03
  -5  -1   0  629.32   19.64
 -14  -2   0    0.32    7.80
 -17  -2   1   38.35   10.54
   4   0 -12   34.82   14.33
   0  -1 -10    7.62   12.93
   5   0  -9    3.38    8.26
  -7  -2  -9   10.54   15.83
   5   0  -8   91.82   12.78
  -7  -2  -5   90.01   16.77
 -10  -2  -2   78.45   14.11
   0  -1 -11    5.27   12.90
   5   0 -10  384.98   26.45
  -7  -2 -10    3.09   11.75
   1  -1  -9   23.24   11.93
  -6  -2  -9    4.94   15.18
   1  -1  -8   13.17   10.24
  -6  -2  -8   12.61   12.99
   5   0  -7    0.47    6.12
  -6  -2  -7    0.81    9.55
   0  -1  -5  206.07   17.78
  -7  -2  -4  132.87   18.34
  -8  -2  -3  273.07   22.75
  -9  -2  -2   45.28   11.82
 -11  -2  -1   76.19   12.87
 -13  -2   0   51.66   10.29
 -16  -2   1   24.63    9.31
 -21  -2   2    6.04    9.82
 -20  -2   2   -7.52    8.47
   5   0 -11    6.42    9.83
   1  -1 -10   16.57   11.98
  -6  -2 -10    0.43   11.23
  -5  -2  -9   -1.57   13.99
  -5  -2  -8    4.26   13.78
   1  -1  -7   12.00   10.06
  -5  -2  -7   10.98   12.23
  -6  -2  -5   29.89   11.11
 -15  -2   1  104.32   12.82
 -19  -2   2   13.20    9.17
   5   0 -12  111.33   18.10
   1  -1 -11   -2.88   12.09
  -5  -2 -10   11.84   11.13
  -4  -2  -8   -0.74   13.43
   8   1  -6  462.89   12.88
   1  -1  -6   22.84    9.88
  -5  -2  -6    5.66    9.29
   0  -1  -4    7.96    8.20
  -6  -2  -4  116.77   17.02
  -1  -1  -3   35.08    8.57
  -7  -2  -3   23.03   10.77
  -2  -1  -2  119.79   11.35
 -10  -2  -1   43.91   10.91
 -12  -2   0   38.59    9.48
 -18  -2   2   54.68   10.82
   1  -1 -12    9.62   12.49
   6   0 -10   13.75    9.63
   2  -1 -10   37.42   13.47
  -4  -2 -10   10.05   14.14
   6   0  -9    0.30    7.53
   2  -1  -9   17.61   10.95
  -4  -2  -9   -6.29   11.15
   2  -1  -8    0.71    8.55
  -4  -2  -7   30.16   13.06
  -4  -2  -6    1.83   10.31
  -5  -2  -5   -1.90    8.55
  -8  -2  -2    6.67    8.91
  -3  -1  -1  852.78   23.85
  -6  -1   1   45.21    6.32
 -14  -2   1   14.29    7.45
   6   0 -11   -4.26    8.21
   2  -1 -11    9.66   12.70
  11   2 -10    0.64    4.87
   9   1 -10    1.34    6.88
  -3  -2 -10   95.45   21.14
   9   1  -9    2.27    5.81
  -3  -2  -9    6.76   14.02
  -3  -2  -8   33.93   14.35
   2  -1  -7    4.37    8.77
 -13  -3  -6   -1.20   12.40
   1  -1  -5   71.99   11.74
 -15  -3  -5   -6.30    9.73
 -14  -3  -5   -1.59   12.35
  -5  -2  -4   35.64   12.13
 -16  -3  -4    2.58   12.29
  -6  -2  -3   14.31    9.89
  -9  -2  -1   28.37    9.38
 -11  -2   0  106.94   12.85
 -17  -2   2   -4.61    6.41
   6   0 -12    2.30    9.56
   2  -1 -12   13.64   12.55
   9   1 -11    3.92    8.58
  11   2  -9    5.86    3.58
  -3  -2  -7   10.85    9.88
 -11  -3  -7   11.24   14.16
   2  -1  -6   88.18   13.10
 -12  -3  -6    2.42   13.25
  -4  -2  -5   63.22   13.54
 -13  -3  -5    4.03   13.69
 -15  -3  -4   -2.46   11.58
 -14  -3  -4    1.48   13.12
 -17  -3  -3    2.54   11.29
 -16  -3  -3    6.43   11.90
  -7  -2  -2   96.40   13.88
 -13  -2   1    6.42    6.48
 -16  -2   2   39.38    8.73
   3  -1 -11   62.20   16.49
  -2  -2 -11    2.30   12.45
   3  -1 -10    4.25   10.11
  -2  -2 -10   -0.38   13.39
   3  -1  -9   84.46   15.32
  -2  -2  -9   -5.09   12.64
   9   1  -8   -1.52    4.33
   3  -1  -8    5.32    8.59
  -2  -2  -8   24.29   14.36
 -10  -3  -7   -0.46   13.32
  -3  -2  -6    7.24    8.69
 -11  -3  -6    1.72   13.73
 -12  -3  -5   17.87   14.88
 -13  -3  -4   14.30   13.72
 -15  -3  -3   11.91   12.57
 -18  -3  -2   31.85   13.06
 -17  -3  -2    4.47   12.55
  -4  -1   0 1306.09   26.04
 -21  -2   3    0.21    7.46
   3  -1 -12    5.39   11.70
   7   0 -11   -0.45    9.02
   7   0 -10  241.23   20.33
  -9  -3  -8    8.28   14.72
  -2  -2  -7   44.68   12.65
  -9  -3  -7    0.84   14.37
 -10  -3  -6    2.45   13.94
  -3  -2  -5  289.89   24.08
 -11  -3  -5   16.64   14.57
   1  -1  -4  604.02   25.34
  -4  -2  -4  269.60   21.63
 -12  -3  -4   -5.40   11.91
   0  -1  -3   69.43   10.78
  -5  -2  -3   -0.55    8.48
 -14  -3  -3   17.98   13.15
 -16  -3  -2    1.65   10.92
  -8  -2  -1   35.82    9.43
 -12  -2   1    0.35    6.29
 -10  -1   3  149.28    6.14
 -20  -2   3    4.31    7.57
   7   0 -12   27.29   12.53
  -1  -2 -11   -4.43   11.63
   4  -1 -10   10.13   11.63
  -1  -2 -10   17.21   14.55
  -1  -2  -9   12.62   12.16
  -1  -2  -8   -2.23   10.53
  -8  -3  -8   11.98   13.71
   3  -1  -7   15.10    9.43
  -8  -3  -7   26.59   16.49
  -2  -2  -6   79.67   15.65
  -9  -3  -6    5.05   13.81
   2  -1  -5   15.91    8.13
 -10  -3  -5   19.88   14.69
 -11  -3  -4   -2.25   10.57
 -13  -3  -3    4.74   11.60
  -1  -1  -2 6534.24   68.75
  -6  -2  -2   37.67   10.46
 -18  -3  -1   -5.13   11.05
 -15  -2   2   45.38    8.23
   4  -1 -12   14.13   12.10
   4  -1 -11   60.68   15.94
   0  -2 -10   -1.26   13.14
   4  -1  -9  100.03   15.57
  -7  -3  -8   21.59   15.78
  -1  -2  -7    1.80   10.12
  -8  -3  -6    6.27   14.03
  -9  -3  -5   -8.36   11.90
 -10  -3  -4   24.05   13.52
 -12  -3  -3   21.53   12.06
 -14  -3  -2    2.47   10.67
 -17  -3  -1    3.83    9.92
  -9  -2   0   -1.86    6.97
 -19  -2   3    2.26    6.65
   0  -2 -11   -4.16   11.87
   0  -2  -9   50.22   14.01
  -6  -3  -9   -2.99   13.34
   4  -1  -8    5.94    8.45
   0  -2  -8   -4.10    9.92
  -6  -3  -8   14.34   15.95
  -7  -3  -7   -3.65   11.40
   3  -1  -6   49.10   10.57
  -1  -2  -6   -0.92   10.20
  -2  -2  -5   54.09   12.14
  -3  -2  -4  160.94   17.03
  -4  -2  -3   -5.85    8.10
 -11  -3  -3   16.79   11.37
 -13  -3  -2    1.82    9.19
  -2  -1  -1 5228.62   55.56
  -7  -2  -1   69.51   11.11
 -16  -3  -1   18.76   11.18
 -11  -2   1  213.10   15.19
 -14  -2   2    3.36    5.61
 -18  -2   3    1.33    6.61
  10   1 -11    4.04    7.69
   5  -1 -11   45.77   14.61
   1  -2 -11   -0.31   12.25
  10   1 -10   15.27    7.36
   5  -1 -10  108.97   17.40
   1  -2 -10   60.46   17.40
  -5  -3  -9    3.95   13.21
   9   1  -7  178.57    8.93
   4  -1  -7   13.38    9.78
   0  -2  -7   24.55   11.70
  -6  -3  -7    8.80   14.35
  -7  -3  -6    4.20   11.64
  -8  -3  -5   19.56   11.25
  -9  -3  -4   12.70   12.53
  -5  -2  -2   15.92    8.72
 -15  -3  -1    9.17    9.36
 -19  -3   0    4.93    9.20
 -18  -3   0   -3.84    9.16
   8   0 -12    5.92    9.33
   5  -1 -12   22.11   12.17
   5  -1  -9    8.73    8.92
   1  -2  -9    3.90   11.36
  -5  -3  -8   20.76   16.10
  -6  -3  -6    8.43   13.72
  -7  -3  -5    2.14   10.92
  -8  -3  -4    7.50   11.15
 -10  -3  -3   30.93   12.27
 -12  -3  -2   58.83   13.65
 -14  -3  -1    4.76    8.68
 -17  -3   0   14.03   10.55
   2  -2 -11    4.58   12.50
  10   1  -9   -0.81    4.70
  -4  -3  -9   10.46   11.39
   1  -2  -8   33.00   11.47
  -4  -3  -8   11.66   14.80
  -5  -3  -7   75.15   17.75
   0  -2  -6    1.91    9.89
   3  -1  -5   19.76    7.89
  -1  -2  -5  161.41   17.42
   2  -1  -4   64.02   10.38
  -2  -2  -4  258.14   20.38
   1  -1  -3   -5.09    6.62
  -3  -2  -3  406.62   24.24
  -9  -3  -3   27.80   11.79
 -11  -3  -2    1.05    8.99
  -6  -2  -1  101.33   12.37
  -8  -2   0   38.24    8.44
 -13  -2   2   31.04    7.06
 -17  -2   3   -1.76    5.34
   6  -1 -12   24.38   12.98
   6  -1 -11   68.77   15.37
   2  -2 -10   11.06   13.31
   2  -2  -9    9.74   11.67
  -3  -3  -9  -15.10   12.07
   5  -1  -8   93.64   13.84
   1  -2  -7   25.74   11.42
  -4  -3  -7   26.49   15.27
   4  -1  -6   -3.81    6.60
  -5  -3  -6  206.07   24.78
  -6  -3  -5   41.98   14.36
  -7  -3  -4  266.17   24.82
 -13  -3  -1   32.84   10.78
 -16  -3   0   -0.62    8.09
  -5  -1   1  230.20    9.91
 -10  -2   1  223.71   15.06
   6  -1 -10   42.98   12.02
  -2  -3 -10   -0.53   12.16
   2  -2  -8   49.44   13.63
  -3  -3  -8   -1.56   13.34
  -8  -3  -3   86.65   15.56
   0  -1  -2  315.91   15.48
  -4  -2  -2  238.13   17.60
 -10  -3  -2   25.48   10.85
 -12  -3  -1   20.91    9.82
  -3  -1   0   31.20    5.96
 -15  -3   0   10.04    8.82
 -19  -3   1    7.93   10.21
  -7  -1   2   16.33    3.76
 -16  -2   3  306.31   15.63
   3  -2 -11   12.44   12.30
   3  -2 -10   26.04   14.06
   6  -1  -9   39.32   11.06
  -2  -3  -9   -1.85   13.35
   5  -1  -7   28.57    9.53
  -3  -3  -7    1.79   12.69
   1  -2  -6    5.77    9.84
  -4  -3  -6    2.57    9.26
  -5  -3  -5  122.51   18.57
  -1  -2  -4  120.83   15.49
  -6  -3  -4    3.52   10.19
 -14  -3   0   13.26    9.21
 -18  -3   1   16.12    9.88
   7  -1 -12   15.32   12.35
  -1  -3 -10   -1.46   12.47
   3  -2  -9   -0.74   10.47
  -2  -3  -8   11.88   12.42
   2  -2  -7   11.67    9.89
  -2  -2  -3 1222.91   39.11
  -7  -3  -3    7.92    9.99
  -9  -3  -2  126.21   16.67
  -5  -2  -1  170.57   14.65
 -11  -3  -1    4.80    8.29
  -7  -2   0   -0.03    5.74
 -17  -3   1   13.80    9.04
 -12  -2   2   29.82    6.86
 -21  -2   4   41.04    7.48
  11   1 -11   -1.29    6.42
   7  -1 -11    8.20    9.94
   4  -2 -11    5.73   11.00
   7  -1 -10   13.15   10.16
  -1  -3  -9    0.85   12.90
   6  -1  -8 1024.97   37.92
   3  -2  -8   44.22   13.00
  -2  -3  -7   -4.13   11.81
  -3  -3  -6    2.43    8.98
  -4  -3  -5   32.37   12.74
 -11  -4  -5   -0.30   11.56
  -5  -3  -4   42.78   13.00
 -13  -4  -4   15.71   12.73
 -13  -3   0   -0.65    7.81
  -9  -2   1    2.39    5.83
   4  -2 -10    2.68    8.64
   0  -3 -10   -0.53   10.31
  10   1  -8    7.57    3.94
  -1  -3  -8   -4.81   10.47
   5  -1  -6    0.09    7.54
   2  -2  -6   20.37   10.49
  -9  -4  -6    4.36   11.83
   4  -1  -5  107.71   11.95
   1  -2  -5   83.38   13.86
 -10  -4  -5    3.37   11.97
   3  -1  -4    4.07    6.71
 -12  -4  -4    3.59   11.39
  -6  -3  -3   -3.27    8.73
 -14  -4  -3    7.08   11.40
  -3  -2  -2  207.61   16.22
  -8  -3  -2   25.32   10.49
  -1  -1  -1  560.96   18.11
 -10  -3  -1   15.15    8.95
 -16  -3   1    3.87    7.97
 -15  -2   3   22.13    5.93
 -20  -2   4   -5.43    4.97
   5  -2 -11   13.18   14.10
  11   1 -10   63.36    8.51
   7  -1  -9  179.13   17.65
   4  -2  -9  145.24   18.46
   0  -3  -9   20.81   13.52
   8   0  -7   -1.07    5.07
   3  -2  -7    8.99    9.37
  -1  -3  -7    3.72   10.92
  -7  -4  -7   12.11   13.39
  -2  -3  -6   73.78   15.55
  -8  -4  -6    2.57   12.09
  -3  -3  -5  241.27   23.59
  -9  -4  -5   -1.07   11.93
   0  -2  -4   -2.36    6.50
  -4  -3  -4  119.28   17.20
 -11  -4  -4   -0.06   11.44
   2  -1  -3  409.45   18.57
 -13  -4  -3    7.71   11.37
 -12  -3   0   23.72    8.79
 -15  -3   1   33.23    9.98
   8  -1 -11    0.77    9.88
   5  -2 -10   -0.79   10.65
   1  -3 -10    6.06    9.61
   4  -2  -8   13.52   10.08
   0  -3  -8   37.14   13.14
   6  -1  -7   16.71    8.31
  -6  -4  -7    2.67   13.03
  -7  -4  -6    3.68   12.83
 -10  -4  -4    9.13   13.05
  -1  -2  -3  939.87   33.84
 -12  -4  -3    5.11   11.62
  -7  -3  -2   11.87    9.57
 -15  -4  -2    1.24    9.90
  -9  -3  -1  113.15   14.65
  -6  -2   0  909.85   28.63
 -11  -2   2  129.23   10.61
 -19  -3   2    4.61    8.98
   8  -1 -10   15.74    9.77
   5  -2  -9   50.96   13.37
   1  -3  -9    0.77   11.02
   7  -1  -8   52.84   11.33
   0  -3  -7    7.18   10.96
  -1  -3  -6    4.13   10.18
  -2  -3  -5   -0.04    9.79
  -8  -4  -5   11.66   12.21
  -5  -3  -3   59.84   12.11
 -11  -4  -3   -3.86   11.42
 -14  -4  -2   -0.92    9.69
 -11  -3   0   34.98   10.27
  -8  -2   1    1.29    5.48
 -14  -3   1    0.31    6.93
 -19  -2   4   -3.24    4.72
   6  -2 -11   12.38   11.71
  10   0 -10    6.43    7.50
   2  -3 -10   17.57   12.41
   9   0  -8  216.54   14.26
   1  -3  -8    0.41   12.19
   4  -2  -7   34.79   11.17
  -5  -4  -7   15.73   12.00
   3  -2  -6   23.04   10.34
  -6  -4  -6    8.35   12.16
   2  -2  -5   -4.60    7.93
  -7  -4  -5    6.38   13.11
   1  -2  -4    1.68    8.12
  -3  -3  -4   24.06   11.29
  -9  -4  -4    2.69   10.57
   1  -1  -2 1567.82   31.77
  -2  -2  -2   82.12   11.09
  -6  -3  -2  180.90   18.63
 -13  -4  -2   -0.82   10.64
  -8  -3  -1    6.18    9.09
 -18  -3   2    9.09    8.41
 -14  -2   3   11.01    4.93
   6  -2 -10   20.16   11.33
   8  -1  -9   40.42   10.72
   2  -3  -9  -13.04    9.34
   5  -2  -8   16.52   10.09
  -3  -4  -8   19.25   14.71
  -4  -4  -7   59.31   17.11
   0  -3  -6   18.00   11.39
  -5  -4  -6   -8.51   12.41
  -8  -4  -4    4.99   12.57
  -4  -3  -3   20.07   10.73
 -10  -4  -3   -2.08   10.83
 -12  -4  -2   26.40   12.83
 -15  -4  -1   -6.87    9.54
 -10  -3   0   32.01    9.93
 -13  -3   1    1.41    6.89
 -17  -3   2   30.32    9.62
   9  -1 -11    7.27    9.60
   3  -3 -10    5.52   11.25
   2  -3  -8   59.25   16.21
   1  -3  -7   29.83   11.17
   6  -1  -6  137.79   13.30
   5  -1  -5  216.37   15.14
  -1  -3  -5   67.50   13.39
  -6  -4  -5    6.17   11.45
  -2  -3  -4   31.67   11.57
   0  -2  -3 1363.18   39.73
  -9  -4  -3   -1.26   10.84
 -14  -4  -1    4.40   11.11
   7  -2 -11    3.09    9.55
  10   0  -9    1.14    5.91
   6  -2  -9   -1.43    8.66
   3  -3  -9   16.08   13.54
  -2  -4  -8    7.78   12.34
   7  -1  -7   10.56    7.19
  -3  -4  -7   -5.19   11.27
  -4  -4  -6   14.66   13.88
  -5  -4  -5   -4.39   12.09
  -7  -4  -4   11.81   11.06
  -5  -3  -2  333.49   23.52
 -11  -4  -2   19.26   12.05
  -3  -2  -1  398.32   20.14
  -7  -3  -1    2.12    8.19
  -2  -1   0 2189.41   30.71
  -5  -2   0  232.09   14.92
  -4  -1   1  487.64   13.21
 -10  -2   2  137.17   10.34
 -16  -3   2    8.28    7.83
  11   0 -11   -0.30    7.43
   9  -1 -10    1.27    7.31
   7  -2 -10    3.64   10.24
   4  -3 -10    1.54   11.53
   8  -1  -8   54.73   10.56
   5  -2  -7  274.82   21.83
   2  -3  -7    6.46   11.33
  -2  -4  -7    0.96   13.50
   4  -2  -6    2.22    7.04
   1  -3  -6   22.82   12.10
   7   0  -5   -0.95    3.63
   3  -2  -5   64.05   12.13
   0  -3  -5   23.63   11.09
  -6  -4  -4   10.00   12.17
   3  -1  -3    7.04    6.50
  -3  -3  -3   15.23    8.82
  -8  -4  -3   55.01   14.13
  -1  -2  -2   13.17    7.88
 -10  -4  -2    7.67   10.87
 -13  -4  -1   -3.74    8.82
  -9  -3   0   69.89   11.22
 -16  -4   0    2.26    8.90
  -7  -2   1  182.36   12.67
 -12  -3   1    2.52    5.88
   4  -3  -9   69.44   16.92
   6  -2  -8   72.91   13.51
   3  -3  -8    8.00   10.73
  -1  -4  -8   15.62   11.65
  -3  -4  -6    1.70   10.72
  -4  -4  -5    5.83   12.60
   2  -2  -4    3.28    6.56
  -1  -3  -4   52.01   12.66
   0  -1  -1  125.22    9.79
 -12  -4  -1   -1.24    9.13
   8  -2 -11    7.62    9.55
   5  -3 -10    4.22   10.76
   7  -2  -9   48.44   12.22
   0  -4  -8    1.60   11.10
  -1  -4  -7    5.01   12.90
  -2  -4  -6   32.83   14.94
  -5  -4  -4   -3.26   10.63
   1  -2  -3  439.55   23.00
  -7  -4  -3    7.72    8.66
  -4  -3  -2  -11.79    7.60
  -9  -4  -2   15.96   10.40
  -6  -3  -1  140.02   15.55
 -15  -4   0    1.28    8.83
   3  -3  -7    9.86   10.03
   2  -3  -6    6.36    8.03
  -2  -3  -3   -0.54    6.97
   7   3 -10   26.71   13.89
  12   2 -10   22.59   11.84
   4   3  -9   93.63   19.40
   8   2  -9    4.93    9.18
  16   1  -9   -3.95    7.26
  -1   4  -8   19.30   15.52
   5   2  -8    3.19    9.48
  -3   4  -7   -8.02   13.73
  -1   3  -7   -5.05   12.38
  -5   4  -6    2.35   14.77
  -6   3  -4   15.12   11.59
  -9   4  -3   -2.75   10.78
  -1   1  -3   33.47    8.36
  -6   2  -2   24.72    9.86
  -7   2  -1   53.98   10.69
 -12   4   0    9.28   10.26
  -8   2   0   39.40    8.97
 -13   4   1    5.37   10.46
 -14   4   3   13.68    9.82
   6   3 -10    0.82   12.61
  11   2 -10    1.22   10.59
  15   1  -9    1.69    7.59
   1   3  -8    0.59   11.46
   2   2  -7    6.63    9.88
   7   1  -7   19.29    8.15
  -3   3  -6    1.10    9.19
   0   2  -6   -0.30    7.99
  12   0  -6    7.21    3.50
  -7   4  -5   -1.28   14.23
  -5   3  -5   94.65   18.08
  -2   2  -5   56.63   13.89
  -5   2  -3   13.29    9.74
  -9   2   1   -2.32    6.09
 -12   3   2  102.07   12.60
  -7   1   3   86.29    3.84
 -13   3   4   13.06    6.87
 -15   4   5   -4.38    8.11
 -11   2   5    7.38    2.80
   3   3  -9   35.37   15.63
   7   2  -9   47.33   13.10
  -2   4  -8    1.23   12.94
   4   2  -8    2.36    9.75
  -4   4  -7   54.33   18.18
   4   1  -6   11.04    7.79
   2   1  -5   20.41    8.30
  -4   2  -4  281.15   22.88
   0   1  -4   18.42    8.88
 -10   4  -3   12.02   13.89
  -8   3  -3  100.56   17.09
 -11   4  -2   18.03   13.66
  -9   3  -2  113.48   16.96
 -12   4  -1   -2.88   11.43
 -10   3  -1   10.11    9.36
  -4   1  -1   23.43    7.58
 -11   3   0   53.71   12.47
 -14   4   2    8.09   10.34
 -15   4   4    5.93    9.85
   5   3 -10    5.62   12.22
  10   2 -10    0.87    9.78
   2   3  -9   -7.67   12.61
  14   1  -9    2.46    7.86
   0   3  -8   42.66   14.11
  -2   3  -7   -3.32   11.17
   1   2  -7   45.40   13.10
  -6   4  -6   -3.67   12.23
  -4   3  -6    7.25   12.21
  -1   2  -6   -1.81   10.10
  -9   4  -4    2.05   14.14
  -7   3  -4  260.50   26.15
   6   0  -4  138.31    8.04
  -3   1  -2 1587.73   36.70
 -13   4   0   25.29   12.51
  -5   1   0  604.03   19.16
 -10   2   2  128.21   11.45
 -13   3   3    4.03    6.79
   9   2 -10   19.94   12.05
   6   2  -9   -6.47    8.70
  13   1  -9   69.55   11.94
  -3   4  -8   15.54   13.38
   3   2  -8   30.61   12.33
  -5   4  -7   14.71   14.31
   6   1  -7   14.50    8.30
  -8   4  -5    4.13   13.95
  -6   3  -5   52.31   15.61
  -3   2  -5  263.81   23.32
  -7   2  -2   82.00   13.35
  -8   2  -1   35.05    9.80
 -14   4   1   19.88   12.25
 -12   3   1   -0.40    6.72
 -15   4   3    1.74   10.60
   4   3 -10   35.90   15.19
   1   3  -9   -0.28   13.23
   5   2  -9   50.36   14.53
  -1   3  -8   -5.79   10.95
  -3   3  -7   15.08   12.76
  -7   4  -6   -3.11   12.77
  -5   3  -6  207.80   25.42
   3   1  -6   47.44   10.41
   1   1  -5   63.69   11.24
   8   0  -5   -1.82    3.68
 -11   4  -3    1.39   13.19
  -9   3  -3   23.93   12.10
  -6   2  -3    2.16    9.19
  -2   1  -3  273.83   17.38
 -12   4  -2   28.12   14.44
 -10   3  -2    6.50    9.90
  -9   2   0    2.66    7.55
  -6   1   1   56.80    6.56
 -11   2   4    6.97    3.87
   3   3 -10   -0.89   12.50
   8   2 -10    7.55   10.84
   2   2  -8   45.93   13.58
   8   1  -8   53.24   11.14
  -6   4  -7   -6.78   13.32
   0   2  -7   18.24    9.86
   5   1  -7   27.65    9.37
  -2   2  -6   69.27   15.07
  11   0  -6   37.32    5.25
  -9   4  -5    1.19   13.39
 -10   4  -4   -8.25   12.75
  -8   3  -4    4.92   12.81
  -5   2  -4   24.51   10.11
  -1   1  -4 1816.25   44.70
 -13   4  -1    1.51   11.43
 -11   3  -1   19.12   10.28
 -15   4   2   -0.63   10.14
 -13   3   2    5.73    7.39
   7   2 -10   18.15   12.49
   0   3  -9   20.41   15.51
   4   2  -9  147.62   19.92
  -2   3  -8    6.80   12.20
  -4   3  -7   43.44   17.13
  -8   4  -6    2.48   13.02
  -7   3  -5    4.75   11.46
  -4   2  -5   60.00   14.82
 -14   4   0   -1.40   10.82
 -12   3   0   13.14    8.93
 -10   2   1  217.42   15.67
 -14   3   5    0.56    5.72
 -14   3   6   17.45    5.38
   2   3 -10   20.05   14.34
   1   2  -8   37.86   13.46
   7   1  -8   46.58   11.45
  -7   4  -7  -10.00   12.88
  -1   2  -7    8.01   10.65
  -6   3  -6   -5.46   10.93
   2   1  -6   76.17   12.41
 -11   4  -4   -3.97   12.53
 -12   4  -3   -3.04   12.27
 -10   3  -3   39.70   13.41
  -7   2  -3    2.50    9.56
 -13   4  -2   18.03   13.92
  -8   2  -2    6.85    8.89
 -15   4   1   11.31   12.23
 -13   3   1    2.94    8.13
 -11   2   3   13.00    5.44
 -14   3   4   23.81    7.69
  10   2 -11    0.85    9.21
   1   3 -10   -1.31   11.27
   6   2 -10    2.38   10.07
  16   1 -10   10.12    8.50
  -1   3  -9    4.74   14.05
   3   2  -9   14.12   11.70
  -3   3  -8   -3.63   11.58
  -5   3  -7   55.89   18.49
   4   1  -7   13.66    8.78
  -9   4  -6    5.74   13.83
  -3   2  -6   11.33    9.16
 -10   4  -5    8.63   13.64
  -8   3  -5   26.65   13.87
   0   1  -5  210.97   17.05
  -9   3  -4   21.13   13.90
  -6   2  -4  127.76   17.58
  -3   1  -3  210.44   16.78
 -11   3  -2    0.12    9.47
  -4   1  -2  139.19   12.64
 -14   4  -1   13.83   12.68
 -12   3  -1   37.44   12.99
  -5   1  -1  163.26   12.91
 -16   4   3    8.07   10.52
   9   2 -11    4.34    9.43
   5   2 -10   -3.00   11.65
  15   1 -10    1.00    8.35
   0   2  -8    9.60   11.37
  -2   2  -7   49.50   14.27
  15   0  -7   -1.14    3.17
  -7   3  -6   10.40   14.22
  10   0  -6    2.35    4.07
  -5   2  -5   -0.37   10.11
  -2   1  -4   31.46    9.80
 -15   4   0    7.78   11.82
 -10   2   0  209.97   17.07
 -14   3   3   46.15    9.64
   8   2 -11   21.56   12.95
   0   3 -10    5.52   13.20
  14   1 -10   -2.69    8.55
  -2   3  -9    2.59   14.17
   2   2  -9    1.93   12.08
   9   1  -9   -0.31    7.49
  -4   3  -8    0.87   14.25
  -6   3  -7    4.06   14.26
   3   1  -7   14.03    9.17
  -4   2  -6   -4.51    9.70
   1   1  -6   13.59    9.14
 -11   4  -5   -5.49   11.58
   7   0  -5    2.37    3.75
 -13   4  -3   11.16   12.80
 -14   4  -2    4.84   12.09
 -13   3   0   -6.60    7.17
  -6   1   0  373.36   16.10
 -16   4   2   13.37   10.94
 -14   3   2   31.57    9.24
 -11   2   2  140.79   11.72
  -7   1   2   18.10    4.01
   7   2 -11    2.90   11.72
   4   2 -10    1.99   11.75
  13   1 -10   17.83   10.14
  -3   3  -9   10.02   14.45
  -1   2  -8   11.44   11.80
   5   1  -8  101.40   14.96
  -9   3  -5   -0.08   13.18
  -1   1  -5   20.41    9.50
 -10   3  -4   30.10   12.94
  -7   2  -4  114.84   17.37
 -11   3  -3   14.99    9.98
  -8   2  -3  243.32   21.82
 -12   3  -2   44.34   13.18
  -9   2  -2   48.29   11.94
 -16   4   1    8.94   11.76
  -1   3 -10    0.40   10.69
   1   2  -9    6.70   12.92
   8   1  -9   50.93   11.02
  -5   3  -8   23.69   16.06
  -7   3  -7    3.36   14.42
  -3   2  -7   23.25   11.10
  14   0  -7    0.04    3.14
  -8   3  -6   30.09   14.21
  -6   2  -5   13.56    9.53
  -4   1  -3  524.75   24.81
  -5   1  -2  240.10   16.84
 -13   3  -1   36.38   11.71
 -10   2  -1   52.89   11.27
 -14   3   1    4.99    8.39
 -11   2   1  244.65   16.72
   6   2 -11   16.52   12.25
  -2   3 -10  -12.87   12.27
   3   2 -10   35.11   15.00
  -4   3  -9    8.40   13.11
   0   2  -9   48.49   16.18
   7   1  -9  183.45   18.65
  -2   2  -8   45.10   14.63
   4   1  -8    1.54    7.75
   2   1  -7    3.24    8.61
  -5   2  -6   18.66   10.36
   0   1  -6   39.14   11.04
   9   0  -6   34.65    5.72
 -10   3  -5   33.88   16.00
 -11   3  -4   -1.56   11.19
  -3   1  -4  604.41   27.52
 -12   3  -3   22.21   13.46
 -15   4  -2    5.35   11.57
 -16   4   0    6.69    9.94
   5   2 -11   19.56   12.86
   2   2 -10   21.87   14.56
  -6   3  -8   24.15   16.85
  -4   2  -7   30.70   13.34
  13   0  -7   -2.02    3.31
  -9   3  -6   18.05   15.41
  -7   2  -5  112.27   17.76
  -2   1  -5    5.04    8.87
  -8   2  -4   -4.97    9.48
  -9   2  -3    7.34   10.31
 -13   3  -2    3.57   10.11
  -6   1  -1 1110.83   30.61
 -14   3   0    7.81    8.55
 -11   2   0  107.81   13.65
  -7   1   1  251.03   11.84
 -15   3   4   19.54    7.84
  -5   3  -9    2.85   14.03
  -1   2  -9    3.94   13.24
   6   1  -9   41.03   11.11
  -3   2  -8   41.51   14.90
   3   1  -8    4.34    8.20
  -8   3  -7    8.45   14.88
   1   1  -7    2.72    9.01
  -6   2  -6  178.96   21.89
  -1   1  -6  146.83   16.88
 -14   3  -1    1.88   10.28
 -15   3   2   -0.58    7.79
 -15   3   3   90.44   11.71
 -15   3   5   17.12    6.59
   4   2 -11   -1.61   10.98
   1   2 -10   41.15   16.32
   9   1 -10    5.07    9.10
   5   1  -9   -1.88    9.30
  -7   3  -8   20.41   15.09
  -5   2  -7    3.40   11.34
  12   0  -7   -0.26    3.55
 -10   3  -6   -1.73   13.63
   8   0  -6   13.19    5.42
 -12   3  -4   15.05   13.58
  -4   1  -4  331.00   21.93
 -13   3  -3    1.44   11.72
  -5   1  -3   74.56   11.87
 -11   2  -1   89.08   13.44
  -7   1   0    0.36    6.30
 -15   3   1   19.13    9.49
 -12   2   2   35.52    7.75
 -12   2   3   13.50    5.19
   3   2 -11    0.26   11.22
   0   2 -10    2.44   13.43
   8   1 -10   14.37    9.78
  -6   3  -9    5.14   13.34
  -2   2  -9    5.79   13.39
  -4   2  -8   11.06   13.79
   2   1  -8   -0.44    8.15
  -9   3  -7    2.04   12.61
   0   1  -7    1.61    9.24
  -7   2  -6    6.61   11.50
  -8   2  -5   42.55   14.25
  -3   1  -5  217.15   18.69
  -9   2  -4   75.03   15.17
 -10   2  -3   29.81   11.63
 -14   3  -2    4.47   11.33
  -6   1  -2  111.34   12.69
 -15   3   0    0.60    9.17
 -12   2   1    9.93    7.23
 -12   2   4   13.55    4.01
   2   2 -11   15.49   13.01
  13   1 -11    3.91    9.90
   7   1 -10    5.24   10.35
   4   1  -9  104.57   15.63
  -8   3  -8    4.53   11.72
  -6   2  -7    1.13   11.43
  11   0  -7    3.31    3.86
 -11   3  -6    9.15   15.01
  -2   1  -6   13.73   10.13
 -11   2  -2   21.01   10.15
  -1   2 -10   -1.62   13.16
  -3   2  -9    0.66   13.52
  -5   2  -8   -7.26   12.11
   1   1  -8    5.77    9.11
 -10   3  -7   -1.10   12.46
  -1   1  -7   47.23   12.85
   7   0  -6  549.79   19.29
 -13   3  -4    3.10   12.60
  -5   1  -4   10.95    9.15
 -14   3  -3   12.15   12.94
 -15   3  -1    6.23    9.48
  -7   1  -1  339.69   18.23
 -12   2   0   41.97    9.73
   1   2 -11   10.57   12.27
  10   1 -11    7.90   10.19
   6   1 -10   29.38   11.12
   3   1  -9   71.98   14.15
  -9   3  -8    5.17   11.74
  -7   2  -7    2.23   13.00
  10   0  -7    1.08    3.97
  -8   2  -6   54.20   15.34
  -3   1  -6   27.00   11.67
  -9   2  -5  511.20   33.18
  -4   1  -5    1.49    7.53
 -10   2  -4   24.25   10.59
 -11   2  -3   29.08   11.58
  -6   1  -3   15.74    7.64
 -12   2  -1    0.50    7.71
 -16   3   1    7.96    9.37
 -16   3   2    4.83    8.16
 -16   3   3    3.01    7.63
 -15   3   6   34.02    4.52
   0   2 -11    0.11   11.80
   9   1 -11    0.48   10.05
  -2   2 -10   -2.39   12.92
   5   1 -10   96.68   15.72
  -4   2  -9   -4.05   11.04
   2   1  -9    0.59    9.21
  -6   2  -8   19.88   14.78
   0   1  -8  120.81   17.07
 -11   3  -7    4.36   12.61
  -2   1  -7    1.31    9.52
 -12   3  -6    0.07   12.60
 -14   3  -4   -9.51   11.84
  -7   1  -2   17.34    8.16
 -16   3   0    3.16    9.41
 -16   3   4   39.46    8.75
  -1   2 -11    4.31   11.18
   8   1 -11   -0.16    9.10
  -3   2 -10  104.04   21.22
   4   1 -10    8.44   11.26
  -5   2  -9    6.86   14.28
  -8   2  -7   26.96   15.25
   9   0  -7   -0.66    4.08
  -9   2  -6   22.59   14.44
 -10   2  -5   35.86   14.81
  -5   1  -5   -1.78    9.06
 -11   2  -4   -0.64    9.83
  -6   1  -4   50.24   11.89
 -15   3  -3    9.71   12.64
 -12   2  -2    4.50    8.70
  -8   1   0 1092.88   28.85
 -13   2   1    7.62    6.61
  -8   1   1  137.95    9.64
 -13   2   2   22.04    6.94
   7   1 -11    3.22   10.89
   1   1  -9   23.18   11.41
  -7   2  -8   43.20   17.15
  -1   1  -8   26.71   11.55
  -3   1  -7   28.24   11.99
   8   0  -7   -0.19    4.85
 -13   3  -6    1.91   11.03
  -4   1  -6   63.06   12.88
   2   0  -4  140.63   10.68
 -12   2  -3   66.11   14.22
  -7   1  -3  103.06   13.89
   1   0  -3   -6.87    4.50
  -8   1  -1   98.23   11.32
 -13   2   0   49.34   10.08
  -8   1   2  974.03   18.32
  -2   2 -11   -1.94   11.23
   6   1 -11   98.19   17.55
  -4   2 -10   13.92   14.27
   3   1 -10    1.52    9.64
  -6   2  -9    2.92   14.13
   0   1  -9  -10.80    8.76
  -9   2  -7   47.86   16.77
 -10   2  -6   50.49   16.46
 -11   2  -5   42.04   14.47
   3   0  -5   -1.63    5.46
 -13   2  -1   21.96    9.23
 -17   3   1    4.83    9.12
 -13   2   3   51.15    7.09
   5   1 -11   38.15   13.88
  -5   2 -10   11.16   12.38
   2   1 -10   41.36   13.28
  -8   2  -8   -4.09   13.74
  -2   1  -8   15.76    9.40
  -4   1  -7  147.39   18.96
  -5   1  -6   38.42   11.39
 -15   3  -5   13.73   13.16
  -6   1  -5   78.85   13.56
 -12   2  -4   -1.31   10.99
  -7   1  -4  161.60   17.63
 -13   2  -2    8.25    9.24
  -8   1  -2   40.66    8.98
   0   0  -2 2404.63   30.70
 -17   3   0   20.64   10.50
 -17   3   2   25.11    9.69
 -16   3   5    0.83    5.08
   4   1 -11   64.51   15.62
   1   1 -10    9.06   12.10
  -7   2  -9    8.09   13.10
  -1   1  -9   -1.72   11.13
  -3   1  -8    1.63   10.19
  11   0  -8    9.32    5.39
  12   0  -8  162.62   10.46
  13   0  -8   11.92    4.79
  14   0  -8  216.03    9.76
 -10   2  -7   23.88   15.47
 -11   2  -6   22.74   14.79
   4   0  -6  165.97   12.87
   1   0  -4   28.02    7.22
 -13   2  -3   16.97   10.85
  -8   1  -3  398.79   24.25
 -17   3   3    7.67    8.03
   7   1 -12    5.30   10.57
   3   1 -11   32.92   14.21
  -6   2 -10   11.88   13.17
  -8   2  -9    7.70   12.89
  -9   2  -8    0.15   14.05
  10   0  -8    6.61    5.35
  15   0  -8    2.47    3.16
  -5   1  -7    7.52   10.32
  -6   1  -6   -2.50    9.65
 -12   2  -5   19.12   13.63
  -7   1  -5  123.99   17.20
   2   0  -5   -3.39    5.15
   0   0  -3    2.59    5.60
 -14   2  -1   43.35   11.02
  -9   1  -1   47.46    9.30
 -14   2   0    2.72    6.69
  -9   1   0   39.94    8.11
 -14   2   1   15.24    7.37
   6   1 -12   46.67   14.26
   2   1 -11    9.94   12.76
  -7   2 -10    6.09   13.05
   0   1 -10   -3.97   11.30
  -2   1  -9    6.98   10.70
  -4   1  -8   96.01   18.08
   9   0  -8  217.62   14.18
 -11   2  -7   18.10   14.95
   3   0  -6   61.12    9.29
 -13   2  -4    3.93    8.88
  -8   1  -4   41.26   10.72
 -14   2  -2   -2.85    8.24
  -9   1  -2  353.67   21.63
 -18   3   0    1.83   10.90
 -18   3   1   12.68    9.60
  -9   1   1  120.50    9.54
 -14   2   2    0.18    5.56
   5   1 -12   29.65   12.61
  -1   1 -10   36.36   13.89
  -9   2  -9    4.12   13.69
  -3   1  -9   11.07   12.58
 -10   2  -8   11.28   14.67
  -6   1  -7    4.66   10.51
   4   0  -7    2.28    6.87
 -12   2  -6   10.78   12.46
  -7   1  -6   34.45   12.50
 -13   2  -5    7.94   12.88
  -8   1  -5   -4.25    9.47
   1   0  -5   -2.11    5.81
   0   0  -4  595.49   22.25
 -14   2  -3   15.18   10.81
  -9   1  -3   39.33   11.20
 -18   3  -1    4.02   10.26
   4   1 -12   18.93   12.00
   1   1 -11   -9.34   11.06
  -2   1 -10   74.70   17.80
 -11   2  -8   -2.90   11.55
  -5   1  -8   35.45   12.19
 -12   2  -7   32.64   16.71
   2   0  -6   55.88    9.59
  -9   1  -4   46.50   12.73
  -1   0  -2 9877.12   67.25
 -15   2   0    8.29    8.38
   3   1 -12   -1.88   10.61
   0   1 -11    0.90   11.96
 -10   2  -9   27.81   15.46
  -4   1  -9   30.46   12.01
  -6   1  -8   63.28   15.90
   5   0  -8   97.78   12.57
  -7   1  -7   -0.41   10.56
   3   0  -7   -1.54    6.19
 -13   2  -6   10.05   13.70
  -8   1  -6   -5.51    9.64
   1   0  -6   37.24    9.02
 -14   2  -5    1.66   12.55
  -9   1  -5   -5.81    9.37
   0   0  -5    0.80    6.23
 -15   2  -3   10.04   10.55
  -1   0  -3   -4.63    4.82
 -15   2  -2    8.29    9.47
 -10   1  -2  119.72   14.39
 -10   1  -1  121.39   13.00
 -15   2   1   95.33   12.21
 -18   3   3   -1.03    7.68
 -14   2   3   15.85    5.46
   2   1 -12   18.83   12.74
  -1   1 -11    8.95   12.95
  -3   1 -10    5.05   11.08
  -5   1  -9    1.45   12.95
   9   0  -9   -4.35    5.81
  10   0  -9    2.14    6.08
  11   0  -9    1.07    5.71
  12   0  -9   -0.12    5.52
 -12   2  -8    8.25   14.03
   4   0  -8  211.20   17.51
 -13   2  -7    7.33   13.27
   2   0  -7   -0.55    6.65
 -10   1  -4  412.87   27.70
  -1   0  -4 2285.83   43.98
 -10   1  -3   16.37    8.56
 -19   3   0    3.46    9.22
 -10   1   0    7.87    5.91
 -19   3   1    9.02   10.12
  -9   1   2  159.89    8.53
  -8   1   3   86.88    3.39
   1   1 -12    5.72   11.53
  -2   1 -11   19.88   13.75
  -4   1 -10   45.25   16.48
  13   0  -9   -0.64    5.14
  -7   1  -8   -0.34   12.28
 -14   2  -6   -3.15   12.47
  -9   1  -6   52.02   14.85
   0   0  -6   19.90    8.55
 -15   2  -5    2.74   13.18
  -1   0  -5   -0.19    6.65
  -2   0  -3    3.55    6.74
 -15   2   2   34.55    7.97
  -3   1 -11    6.84   12.56
  -5   1 -10   44.06   16.67
  -6   1  -9    5.63   11.68
   6   0  -9    0.23    6.80
  14   0  -9    1.05    4.57
   3   0  -8   25.68    8.72
 -14   2  -7   15.05   14.50
   1   0  -7    6.87    7.69
 -10   1  -5   98.21   15.62
  -2   0  -4  457.96   21.60
 -16   2  -3    4.88   11.32
 -11   1  -3   30.27   11.26
 -11   1  -2  209.57   18.34
  -2   0  -2 2849.24   39.23
 -11   1  -1   28.38    8.69
 -16   2   0    0.66    6.87
 -10   1   1  205.25   12.37
 -17   3   5   -0.96    4.37
  -4   1 -11    2.46   11.22
  -7   1  -9    2.79   13.34
   4   0  -9   10.72    8.88
   5   0  -9   -1.22    6.26
  -8   1  -8    3.93   11.60
   2   0  -8   19.56    8.72
  -9   1  -7   68.33   16.11
   0   0  -7   -3.05    7.49
 -15   2  -6   41.03   15.65
 -10   1  -6  436.31   31.79
  -1   0  -6    2.16    6.75
  -2   0  -5   -2.95    6.97
 -11   1  -4   46.04   12.74
 -11   1   0  154.15   13.49
 -16   2   1   13.65    7.67
  -6   1 -10   -0.70   12.86
  10   0 -10   11.61    7.60
  11   0 -10  111.31   12.38
  -8   1  -9   -1.77   13.39
   3   0  -9   -2.59    7.09
  15   0  -9   -1.15    3.63
  -9   1  -8   15.51   14.57
   1   0  -8   59.51   11.74
 -10   1  -7   21.38   14.47
  -1   0  -7    1.79    8.60
  -2   0  -6 2087.05   52.30
 -16   2  -5    4.91   11.98
 -11   1  -5   23.00   10.70
  -3   0  -4    9.72    7.53
 -17   2  -3   21.43   12.97
  -3   0  -3    4.43    7.18
  -5   1 -11    0.05   10.24
  -7   1 -10    0.88   12.44
   6   0 -10    9.71    9.08
  12   0 -10   17.50    7.54
   2   0  -9    3.12    7.96
   0   0  -8   29.97   10.30
 -11   1  -6  172.17   21.80
  -3   0  -5    1.97    6.21
 -12   1  -4    1.08    9.27
 -12   1  -3   16.02    8.33
  -3   0  -2  310.03   15.02
 -12   1  -1   -1.37    6.62
  -2   0  -1    0.55    4.29
 -15   2   3   24.43    6.32
  -8   1 -10    9.89   13.31
   4   0 -10    1.86    8.47
  13   0 -10   15.36    6.79
  -9   1  -9   -7.25   12.94
   1   0  -9   -2.99    7.96
 -10   1  -8   -0.27   11.62
  -1   0  -8   54.09   12.46
 -11   1  -7   -0.37   12.79
  -2   0  -7   -5.12    6.69
  -3   0  -6    5.15    7.80
 -17   2  -5    0.67   11.22
 -12   1  -5    8.96    9.24
  -4   0  -5    6.61    8.15
  -4   0  -4  245.40   17.57
  -4   0  -3   -6.06    7.12
 -11   1   1  173.88   12.08
 -16   2   2   34.33    7.75
 -14   2   4   44.28    5.33
   2   0 -10  111.82   17.20
   3   0 -10  221.21   20.79
 -10   1  -9   57.32   17.23
   0   0  -9   -1.87    8.40
 -11   1  -8   63.64   18.62
  -2   0  -8    6.89    9.27
  -3   0  -7    1.86    8.94
 -12   1  -6   23.26   12.73
  -4   0  -6   19.45   10.07
 -18   2  -4    5.53   11.41
 -13   1  -4    0.16    9.46
 -18   2  -3   40.65   14.30
 -13   1  -3   24.43   10.57
 -18   2  -2   35.12   12.18
 -12   1   0   10.97    6.59
 -17   2   1   29.25    8.93
   5   0 -11   -1.99    9.58
   6   0 -11    5.08    8.36
   7   0 -11    1.67    7.43
  10   0 -11   -0.06    7.70
  11   0 -11    2.45    7.52
  -9   1 -10   12.86   12.31
   1   0 -10   -0.56    9.10
  14   0 -10    0.23    5.20
  -1   0  -9    1.42    9.08
  -3   0  -8   51.91   13.04
 -12   1  -7   32.28   14.16
  -4   0  -7   -3.29    8.62
 -13   1  -6   -0.87   12.43
 -13   1  -5    7.92    9.05
  -5   0  -5   -2.22    7.80
  -5   0  -4   29.41    8.30
  -5   0  -3    1.81    7.59
  -4   0  -2  203.16   12.88
 -13   1  -1   -6.61    6.59
 -19   3   4    7.69    6.70
   3   0 -11   -1.00    8.66
   4   0 -11   -1.56    9.02
  12   0 -11   -5.01    7.07
   0   0 -10   82.21   15.60
 -11   1  -9   -1.09   10.58
  -2   0  -9   -4.18    8.77
 -12   1  -8    4.24   13.24
  -4   0  -8    3.90    9.92
 -13   1  -7    6.94   14.17
  -5   0  -7    0.75    8.92
  -5   0  -6    6.07    7.84
 -14   1  -5   -1.48   11.59
 -14   1  -4   23.20   11.86
 -19   2  -3   10.08   11.12
 -14   1  -3   16.24    9.99
 -19   2  -2    9.00   11.95
  -3   0  -1    3.18    4.16
   7   0 -12   19.81   10.68
   1   0 -11   -4.87    9.97
   2   0 -11    3.83    9.38
  13   0 -11   -0.21    6.43
  -1   0 -10   22.23   11.74
  15   0 -10   -0.26    4.30
  -3   0  -9   -2.80    9.33
 -13   1  -8   11.43   13.22
 -14   1  -6    8.38   13.51
  -6   0  -6   24.60   11.24
  -6   0  -5    1.39    7.07
  -6   0  -4  130.51   14.09
  -6   0  -3    0.44    7.15
 -14   1  -2    6.06    8.47
  -5   0  -2   18.79    7.93
 -19   2  -1   80.88   15.03
 -13   1   0  124.69   12.80
 -18   2   1   24.14    8.77
 -12   1   1   42.10    7.63
 -17   2   2   -3.33    5.05
 -16   2   3  278.22   14.88
 -18   3   5    0.61    4.38
   3   0 -12   -7.14    9.89
   4   0 -12   44.02   13.02
   5   0 -12  132.33   17.90
   6   0 -12   -5.04    8.38
   0   0 -11    0.98   10.86
  -3   0 -10   45.74   15.16
  -2   0 -10   30.68   11.28
  -4   0  -9   -1.99    9.71
  -5   0  -8  137.99   17.97
 -14   1  -7    6.12   12.84
  -6   0  -7    2.37    7.86
  -7   0  -6   27.82   11.25
 -15   1  -5   -9.43   10.95
  -7   0  -5   -7.15    8.14
 -15   1  -4   10.54   10.70
  -7   0  -4  230.32   18.99
 -15   1  -3   10.39    9.74
  -4   0  -1   -2.39    5.03
 -19   2   0   -6.32    7.52
   1   0 -12   -4.60   10.82
   2   0 -12   63.24   15.09
  -2   0 -11    3.74   11.90
  -1   0 -11    2.63   11.51
  14   0 -11    1.89    5.97
  -4   0 -10   -3.49   11.74
  -5   0  -9   -5.46   11.11
  -6   0  -8   11.79    9.70
  -7   0  -7    0.02    9.62
 -15   1  -6   -0.84   12.48
  -7   0  -3    3.49    7.48
 -20   2  -2   -3.45    8.99
 -15   1  -2   54.35   12.18
  -6   0  -2  447.47   20.52
   0   0 -12   -2.39   10.23
  -3   0 -11    2.57   11.66
  -5   0 -10   73.56   17.63
  -6   0  -9   -2.40   11.69
  -7   0  -8   -5.33    9.90
 -15   1  -7   16.07   11.96
  -8   0  -7   -3.94    9.72
  -8   0  -6    2.77    7.98
 -16   1  -5    1.64   11.92
  -8   0  -5   -4.73    7.11
 -16   1  -4   -1.17   11.07
  -8   0  -4   15.85    9.59
 -16   1  -3   15.07   11.31
 -20   2  -1   -1.77    9.26
 -14   1   0  127.07   13.12
 -19   2   1   12.66    8.57
 -18   2   2   55.79   10.27
  -4   0 -11   -3.00   10.80
  -6   0 -10   29.32   15.07
  -7   0  -9   -1.01   12.10
  -8   0  -8  148.20   21.25
 -16   1  -6   21.88   12.31
  -9   0  -6  216.27   21.97
  -9   0  -5    2.27    9.68
  -9   0  -4    8.49    9.45
  -8   0  -3    0.89    7.56
 -16   1  -2   13.22    9.38
  -5   0  -1    3.68    5.74
 -20   2   0    3.69    9.99
 -15   2   4   12.10    4.08
  -5   0 -11    4.06   10.89
  -7   0 -10    7.01   12.96
  -8   0  -9    4.62   13.13
  -9   0  -8   -3.89   12.39
  -9   0  -7    4.79   10.31
 -17   1  -6    3.31   12.60
 -17   1  -5    6.54   12.28
 -17   1  -4    6.24   11.85
 -17   1  -3   30.31   11.91
 -17   2   3    1.63    5.64
  -6   0 -11    9.49   11.72
  -8   0 -10   -4.46   10.87
  -9   0  -9    2.27   13.23
 -10   0  -8   96.97   19.87
 -10   0  -7    8.14   12.51
 -10   0  -6   16.09   10.16
 -10   0  -5    2.96    7.64
 -10   0  -4  302.16   23.14
  -9   0  -3    4.20    6.72
 -17   1  -2   15.96    9.84
  -8   0  -2  648.99   26.10
 -16   1  -1    0.13    7.20
  -6   0  -1   -4.64    5.61
 -15   1   0   -0.12    5.95
 -20   2   1    8.76    9.09
  -9   1   3  706.66    9.77
  -9   0 -10   47.00   16.65
 -10   0  -9   -9.12   12.15
 -11   0  -7    3.68   12.61
 -11   0  -6  266.03   25.62
 -18   1  -5    9.88   11.70
 -11   0  -5    4.69    9.67
 -18   1  -4   -1.88   10.90
 -18   1  -3    2.45   10.66
 -10   0  -3    6.65    8.49
  -9   0  -2 1954.97   45.81
 -21   2   0    0.84    7.78
 -19   2   2   10.03    7.97
 -12   1   2  165.06   10.38
 -11   0  -9   -2.23   11.71
 -11   0  -8  372.64   32.18
 -12   0  -7    3.85   12.73
 -12   0  -6  263.98   26.12
 -12   0  -5    2.40    9.67
 -11   0  -4  298.52   22.68
 -18   1  -2   42.36   13.24
 -17   1  -1   18.73    9.30
  -7   0  -1   -5.63    4.58
 -16   1   0   24.16    9.20
 -12   0  -8   38.05   16.00
 -19   1  -4   -3.05   10.11
 -12   0  -4   54.75   12.95
 -19   1  -3    0.38   10.73
 -11   0  -3   -5.09    6.21
 -10   0  -2  471.29   24.16
  -8   0  -1   -0.52    6.20
 -21   2   1    2.56    8.99
 -15   1   1  217.33   15.28
 -18   2   3    3.54    6.37
 -12   0  -9   -1.33   10.36
 -13   0  -8   24.46   14.16
 -13   0  -7   -4.74   11.77
 -13   0  -6   11.31   11.46
 -13   0  -5    0.65    7.94
 -13   0  -4   20.74   10.70
 -12   0  -3   -0.33    8.27
 -19   1  -2   97.90   16.85
 -18   1  -1    4.41    8.05
 -17   1   0  341.89   21.96
 -20   2   2   -3.04    7.74
 -13   1   2   -2.53    4.25
 -16   2   4   32.42    5.39
 -14   0  -8   17.85   13.95
 -14   0  -7    7.77   13.06
 -14   0  -6    0.46   12.07
 -14   0  -5   -2.00    9.65
 -20   1  -3   -1.88    9.48
 -11   0  -2   95.46   12.93
  -9   0  -1    0.26    6.00
  -4   0   0   51.91    5.49
 -15   0  -7    5.25   10.92
 -15   0  -6    9.29   13.22
 -14   0  -4   12.78   10.28
 -13   0  -3    0.74    6.58
 -20   1  -2   15.73   11.87
 -12   0  -2   20.54    9.29
 -19   1  -1   49.57   12.55
 -10   0  -1   -1.49    5.95
  -5   0   0  277.19   11.12
 -16   1   1   27.06    7.89
 -16   0  -7   -5.13   10.29
 -16   0  -6   10.87   12.75
 -15   0  -5    4.19    9.68
 -15   0  -4   -3.18    9.94
 -14   0  -3   -4.75    7.96
 -18   1   0    4.31    7.05
  -6   0   0  179.79   10.12
 -21   2   2    0.83    8.21
 -14   1   2   44.78    7.04
 -19   2   3    1.48    6.37
  -2  -1 -10   51.78   14.17
  -1  -1 -10   45.75   12.50
   0  -1 -10    6.46    9.67
   1  -1 -10   14.00    9.20
   2  -1 -10   33.12   10.28
   3  -1 -10    6.27    8.59
  -3  -1  -9   -0.60    8.86
  -2  -1  -9    6.03    9.16
  -1  -1  -9   -3.91    7.81
   0  -1  -9   -1.95    7.70
   1  -1  -9   12.22    8.52
   2  -1  -9    5.61    7.48
   3  -1  -9   78.12   11.82
  -4  -1  -8   82.82   15.14
  -3  -1  -8   -9.14    7.47
  -2  -1  -8    5.00    8.40
  -1  -1  -8   34.40   10.39
   0  -1  -8  125.77   15.00
   1  -1  -8    8.63    7.42
   2  -1  -8    2.10    6.24
   3  -1  -8   -1.00    6.17
  -3  -1  -7   38.52   10.87
  -2  -1  -7    2.14    8.10
  -1  -1  -7   57.75   11.27
   0  -1  -7    7.04    7.42
   1  -1  -7    6.07    6.84
 -16   0  -5    3.61   11.74
 -21   1  -2   -1.16    9.96
 -13   0  -2   13.31    8.91
 -20   1  -1   22.45   11.39
 -11   0  -1   -6.00    5.76
  -7   0   0  313.38   14.10
 -17   1   1   93.48   11.65
 -10   1   3  156.28    5.84
  -3  -1 -11   -5.39    9.82
  -2  -1 -11   25.78   12.36
  -1  -1 -11    2.25   10.22
   0  -1 -11    4.08   10.08
   1  -1 -11    4.99    9.68
   2  -1 -11    8.67    9.82
   3  -1 -11   57.03   12.65
   4  -1 -11   63.64   13.13
  -5  -1 -10   36.97   14.59
  -4  -1 -10   36.80   14.21
  -3  -1 -10    8.16   11.39
   4  -1 -10   10.75    8.13
   5  -1 -10  114.60   13.73
  -5  -1  -9    5.42   10.22
  -4  -1  -9   22.96    9.89
   4  -1  -9  103.18   12.44
  -6  -1  -8   45.72   14.10
  -5  -1  -8   37.39   12.32
   4  -1  -8    6.07    6.36
  -5  -1  -7    6.68    9.06
  -4  -1  -7  134.03   16.34
   2  -1  -7    1.88    5.98
   3  -1  -7   13.45    7.16
 -17   0  -6    3.79    9.90
  -3  -1  -6   20.98    9.60
  -2  -1  -6    6.88    8.08
  -1  -1  -6  138.94   14.01
   0  -1  -6   46.95    9.22
 -17   0  -5   -2.71   11.61
 -16   0  -4    5.49   10.98
 -15   0  -3    3.90    7.38
 -14   0  -2    5.24    8.45
 -12   0  -1    0.72    6.49
 -19   1   0    0.02    7.26
   1  -1 -12   24.54   11.33
   2  -1 -12   21.18   10.59
   3  -1 -12    3.19    8.35
   4  -1 -12   19.69   10.52
  -5  -1 -11    0.99    9.56
  -4  -1 -11   -0.25   10.13
   5  -1 -11   48.17   11.59
  -6  -1 -10    6.87   12.11
  -7  -1  -9    2.92   11.77
  -6  -1  -9    3.83   10.18
  -7  -1  -8    5.86   10.34
  -7  -1  -7    7.81   10.98
  -6  -1  -7    5.58    7.90
  -5  -1  -6   49.90   11.96
  -4  -1  -6   50.30   10.79
   1  -1  -6   21.92    7.30
   2  -1  -6   62.31    9.33
 -17   0  -4   16.48   12.29
 -16   0  -3    0.61    8.77
 -21   1  -1    4.06   10.30
  -8   0   0  418.76   16.81
 -15   1   2    2.89    5.05
 -20   2   3    1.98    6.68
 -17   2   4   -3.75    3.94
   5  -1 -12   18.56    9.75
  -8  -1 -10    4.68   11.24
  -7  -1 -10   -0.43    9.15
  -9  -1  -9   -3.44   12.14
  -8  -1  -9   -3.03   10.07
  -9  -1  -8   21.80   13.36
  -8  -1  -8    2.02    8.75
  -8  -1  -7  117.73   18.06
  -7  -1  -6   42.38   11.67
  -6  -1  -6   -0.03    6.92
   3  -1  -6   44.57    7.90
 -18   0  -5   -1.79   10.39
  -4  -1  -5   -3.33    7.30
  -3  -1  -5  224.86   17.18
  -2  -1  -5   -3.74    6.47
  -1  -1  -5   20.77    7.55
 -18   0  -4   86.53   17.25
 -17   0  -3   -3.75    9.61
 -15   0  -2   50.61   11.93
 -13   0  -1    3.95    7.05
 -20   1   0    0.09    8.56
  -9   0   0  865.49   24.80
 -18   1   1  153.34   14.67
   6  -1 -12   34.51    9.92
  -9  -1 -10    9.50   10.55
 -10  -1  -9   73.60   17.14
 -10  -1  -8   -1.95   12.13
 -10  -1  -7   38.21   14.48
  -9  -1  -7   68.54   14.77
  -9  -1  -6   36.91   13.52
  -8  -1  -6   11.07    8.71
 -19   0  -5   -4.21   10.55
  -7  -1  -5  122.09   15.59
  -6  -1  -5   70.79   12.59
  -5  -1  -5    0.06    6.30
   0  -1  -5  212.18   14.40
 -16   0  -2   -0.17    8.09
 -22   1  -1    5.71    9.49
 -14   0  -1    0.41    6.77
 -10   0   0  871.78   26.06
 -16   1   2   19.33    6.53
 -11   1   3    0.59    2.53
   8  -1 -10   15.09    7.15
 -11  -1  -9   -0.61   10.53
 -11  -1  -8   68.75   16.53
   7  -1  -8   45.17    7.25
 -11  -1  -7   11.18   12.77
 -10  -1  -6  460.12   30.82
  -8  -1  -5    2.75    8.78
   1  -1  -5   76.07    9.06
 -19   0  -4    6.10   10.86
 -18   0  -3    2.43   10.16
 -17   0  -2   48.81   12.18
 -21   1   0   12.95    9.80
 -11   0   0   -5.03    5.19
 -19   1   1    1.54    6.60
   8  -1  -9   48.05    7.97
 -13  -1  -8   15.13   12.23
 -12  -1  -8   -0.90   10.16
 -12  -1  -7   44.74   15.62
   6  -1  -7   19.02    5.32
 -12  -1  -6   32.58   13.93
 -11  -1  -6  179.77   20.18
 -10  -1  -5   93.10   15.14
  -9  -1  -5   -0.57    6.80
   2  -1  -5   16.59    5.53
 -20   0  -4    2.71    9.23
  -6  -1  -4   65.90   11.34
  -5  -1  -4   12.47    8.02
  -4  -1  -4  334.86   19.46
  -3  -1  -4  590.86   24.11
 -19   0  -3    3.35   10.32
 -15   0  -1   -3.89    6.25
 -12   0   0   55.54    9.35
 -21   2   3    0.56    6.67
 -18   2   4   15.96    4.98
   9  -1 -11    3.91    7.19
   9  -1 -10   -1.41    6.05
 -14  -1  -7    5.81   12.40
 -13  -1  -7   16.14   13.47
 -13  -1  -6    1.14   11.50
 -11  -1  -5   29.80   12.39
  -9  -1  -4   41.77   11.44
  -8  -1  -4   51.78   11.43
  -7  -1  -4  163.51   15.45
  -2  -1  -4   42.06    7.84
  -1  -1  -4 1834.27   37.71
 -18   0  -2   30.39   10.94
 -16   0  -1    4.52    7.47
 -22   1   0    1.26    8.30
 -13   0   0   17.21    7.63
 -20   1   1    5.77    7.53
 -17   1   2  174.63   13.01
 -12   1   3   -0.01    2.80
   8  -1  -8   37.70    6.26
 -15  -1  -7   18.92   12.11
   7  -1  -7   15.64    4.95
 -14  -1  -6    3.71   11.90
 -13  -1  -5   17.90   11.91
 -12  -1  -5    7.26    8.30
 -10  -1  -4  386.29   25.03
   0  -1  -4   11.16    6.27
 -20   0  -3   -0.55    9.17
 -19   0  -2    5.10    9.93
 -17   0  -1    2.39    7.43
  10  -1 -11    9.85    6.90
   9  -1  -9    1.61    4.76
 -15  -1  -6    5.31   12.28
 -14  -1  -5    4.54   11.10
 -12  -1  -4    7.29    8.97
 -11  -1  -4   49.98   10.99
 -21   0  -3   -0.94    9.08
 -14   0   0    1.72    6.12
 -21   1   1   12.93    8.68
 -18   1   2  195.07   14.15
 -13   1   3   62.93    5.76
  10  -1 -10   24.85    6.62
 -16  -1  -6    9.17   11.66
   6  -1  -6  151.37    9.27
 -15  -1  -5   -1.66   10.73
 -13  -1  -4    5.12    9.00
   1  -1  -4  550.33   18.71
  -9  -1  -3   46.20   10.66
  -8  -1  -3  402.77   22.47
  -6  -1  -3   10.22    6.30
  -5  -1  -3   60.60    9.78
  -4  -1  -3  495.13   21.20
 -20   0  -2   -5.69    8.91
 -18   0  -1    2.00    7.53
 -15   0   0   12.44    6.82
 -17  -1  -6    5.66   10.77
 -16  -1  -5   -0.37   11.29
 -14  -1  -4   21.32   10.65
 -11  -1  -3   39.36   10.90
 -10  -1  -3   15.92    7.78
  -3  -1  -3  224.39   14.52
 -21   0  -2    7.36    9.28
 -19   0  -1   -1.01    7.46
 -16   0   0   49.72    9.69
 -22   1   1   15.33    9.08
 -19   1   2   13.12    6.96
 -17  -1  -5    6.61   11.43
 -15  -1  -4    7.50    8.31
 -13  -1  -3   42.62   11.16
 -12  -1  -3    2.34    7.91
  -2  -1  -3  272.20   14.87
 -20   0  -1   -5.00    8.34
 -17   0   0  478.59   25.11
 -18  -1  -5   -3.61    8.22
 -17  -1  -4    6.73   11.46
 -16  -1  -4    3.59    9.38
 -14  -1  -3    4.84    8.48
 -10   0   1    0.47    3.81
  -9   0   1    0.56    3.72
  -1  -1  -3   37.23    6.42
  -5  -2  -7    8.21    4.79
  -2  -4  -7    0.20    9.07
   0  -4  -6    9.10    9.61
   1  -3  -5   -4.58    6.28
   3  -4  -4   53.01   12.65
   2  -1  -1   -0.37    5.59
   4  -2  -1   14.08    8.08
   6  -4  -1   10.60   11.61
   6  -5  -1   36.97   17.31
   6  -3   0    2.05    9.57
   7  -4   1  125.25   18.29
   7  -5   1   38.73   15.17
   7  -3   3   10.66    9.46
   6  -2   4  102.31   12.62
   7  -3   4  230.57   20.56
   6  -2   5   10.77    7.12
   6  -2   6  196.80   16.13
   7  -3   6    5.92    8.43
   5  -2   9    2.78    7.56
   6  -3   9    0.51    9.27
  -8  -2  -8    3.13    3.96
   2  -4  -5    4.92    9.58
   1  -2  -4    3.37    5.82
   5  -5  -3   15.60   15.19
   7  -4   0    4.49   10.98
   7  -5   0   15.21   15.35
   7  -3   2   31.05   11.03
   8  -5   2    6.47   12.87
   6  -2   3   13.56    7.90
   8  -4   3   40.85   15.10
   8  -5   3   -4.13    9.79
   8  -4   4   16.30   13.10
   8  -4   5    9.61   12.15
   8  -4   6   -2.41   10.26
   7  -3   7    0.71    8.67
  -5  -3  -8   15.80    8.00
  -1  -4  -7   12.08   11.27
   1  -4  -6   62.96   13.78
   3  -5  -5   17.80   13.98
   3  -3  -4    5.90    8.67
   4  -4  -4    4.97   11.12
   4  -5  -4   13.93   13.65
   4  -3  -3    3.74    7.41
   5  -4  -3   -8.08   10.80
   5  -3  -2  182.32   18.10
   6  -4  -2   31.01   13.04
   6  -5  -2   24.11   14.17
   7  -5  -1   -7.59   13.36
   3  -1   0   36.08    7.38
   5  -2   0  238.08   17.07
   7  -3   1    7.94   10.05
   8  -5   1    5.39   12.14
   4  -1   2  143.15   10.61
   6  -2   2   30.43    9.09
   8  -4   2   -0.30   11.90
   6  -2   7    0.79    6.20
   4  -1   8   72.14    7.31
   7  -3   8   25.85   11.88
   3  -1  10    4.17    4.20
  -2  -2  -6   69.87    8.54
   0  -3  -6   15.95    7.62
  -3  -1  -5  204.50    7.71
   3  -4  -5   11.91   10.32
   6  -3  -1   13.90    8.86
   7  -4  -1    6.68   11.15
   8  -5   0   15.22   14.20
   8  -4   1   21.38   13.63
   5  -2  10   16.70    8.46
   2  -3  -5   11.95    8.00
   5  -5  -4    7.65   13.13
   3  -2  -3  148.45   13.64
   6  -5  -3   -3.20   12.57
   4  -2  -2    7.48    7.48
   7  -5  -2    0.45   12.91
   7  -3   0  181.91   19.40
   8  -4   0   40.70   14.99
   6  -2   1  127.37   14.04
   9  -5   2   -1.84   12.39
   8  -3   3  121.26   16.53
   9  -4   3    7.73   12.12
   8  -3   4    8.02    9.27
   9  -4   4   10.02   12.65
   8  -3   5   26.88   10.62
   9  -4   5   -4.25   11.01
   8  -3   6   27.61   10.41
   6  -2   8   22.75    8.14
  -4  -3  -8    4.23    7.37
  -4  -2  -7   10.43    4.85
   0  -4  -7    5.90    9.61
   2  -4  -6    6.86    9.49
   4  -5  -5    5.45   12.49
  -1  -1  -4 1799.53   26.12
   5  -4  -4    8.47   11.70
   5  -3  -3  110.91   15.60
   6  -4  -3   28.72   12.53
   6  -3  -2   56.92   13.14
   7  -4  -2    0.68   10.49
   5  -2  -1  451.25   23.31
   8  -5  -1    7.62   13.02
   9  -5   1   -5.66    9.41
   8  -3   2   53.08   12.83
   9  -4   2   17.14   13.48
   9  -4   6    5.24   10.76
   8  -3   7    9.24   10.31
  -2  -4  -8    0.57    8.63
   1  -3  -6   17.83    8.00
   4  -4  -5   -2.67    8.98
   2  -2  -4    9.33    6.52
   4  -3  -4  103.91   14.03
   6  -5  -4   11.53   12.85
   7  -5  -3   10.37   13.05
   8  -5  -2    8.18   12.65
   7  -3  -1   32.49   12.04
   8  -4  -1    3.43   11.10
   9  -5   0   -4.03    8.54
   4  -1   1   28.40    7.02
   8  -3   1    1.86    8.99
   9  -4   1   17.32   13.37
   7  -2   3    3.32    7.26
   7  -2   4  119.93   13.51
   7  -2   5  116.33   12.92
   7  -2   6    2.20    6.67
   6  -2   9    4.20    7.93
   1  -4  -7    3.07    9.41
   3  -4  -6   -1.02    9.95
   3  -3  -5    9.11    8.02
   5  -5  -5    9.11   12.10
   9  -5  -1    5.41   12.16
   6  -2   0  922.86   32.89
   9  -4   0    8.41   12.64
  10  -5   1    4.19   12.83
   7  -2   2  101.33   12.97
   5  -1   4   11.34    5.17
   9  -3   4    8.05   10.53
  10  -4   4   13.77   13.17
   5  -1   5    0.33    4.03
  10  -4   5  -10.43   12.52
   8  -3   8    9.93    8.86
  -7  -2  -8   24.05    4.66
  -3  -3  -8   -3.79    6.67
  -1  -4  -8    7.66   10.53
   1  -2  -5   87.80   10.63
   5  -4  -5    3.72   10.91
   6  -4  -4    9.50   10.18
   7  -5  -4   -6.36   10.66
   6  -3  -3   14.41   10.30
   7  -4  -3   23.05   10.83
   8  -5  -3   -1.38   10.74
   2  -1  -2 1338.69   27.22
   8  -4  -2    6.83   12.34
   8  -3   0   46.65   11.43
  10  -5   0   26.85   15.03
  10  -4   2   10.32   12.94
   5  -1   3   67.96    8.41
   9  -3   3   15.42   10.09
  10  -4   3   10.27   11.20
   9  -3   5    3.24    8.55
   5  -1   6   43.99    6.55
   9  -3   6   13.70   10.17
   7  -2   7    8.08    6.64
   4  -1   9   23.39    5.18
   0  -3  -7    2.56    6.95
   2  -4  -7   -3.96   10.06
   2  -3  -6    3.84    7.00
   6  -5  -5   -1.31   10.14
   5  -3  -4    7.48    9.28
   4  -2  -3  119.26   13.04
   5  -2  -2  544.27   25.42
   7  -3  -2   -0.50    7.80
   9  -5  -2    4.59   11.08
   3  -1  -1   53.83    7.42
   9  -4  -1    6.12   11.29
   7  -2   1   50.54   10.80
  10  -4   1   19.08   14.04
   9  -3   2  127.23   16.35
   9  -3   7    6.87   10.02
   0  -4  -8    2.49   10.28
  -3  -2  -7   16.83    5.44
   4  -4  -6   -3.58    8.74
   4  -3  -5  131.36   15.79
   3  -2  -4    8.19    6.70
   7  -4  -4   -1.09   10.10
   8  -4  -3   -0.20   11.48
   6  -2  -1   16.26    7.53
   8  -3  -1   99.90   14.68
  10  -5  -1   26.14   13.51
   4  -1   0 1268.20   28.92
  10  -4   0   19.24   13.69
   9  -3   1  116.28   15.88
   5  -1   2  250.26   14.26
  11  -4   4    3.94   10.19
   5  -1   7   13.83    4.74
   7  -2   8   33.30    8.87
   6  -2  10   -0.39    7.10
  -6  -3  -9    1.26    6.32
   6  -4  -5   47.39   14.60
   7  -5  -5    8.66   11.95
   8  -5  -4    5.49   10.67
   9  -5  -3   32.12   13.68
   9  -4  -2    0.64    8.88
  10  -5  -2    2.11   12.87
   7  -2   0   -2.72    7.55
   9  -3   0   79.60   14.78
  11  -4   2   22.12   14.04
   8  -2   3  277.39   19.71
  11  -4   3   12.26   13.06
   8  -2   4   -1.44    6.66
  10  -3   4   12.79    9.80
   8  -2   5   48.90    9.73
  11  -4   5    0.82   10.65
   9  -3   8    5.82   10.29
   1  -4  -8    3.35    9.87
   1  -3  -7   19.44    8.57
   3  -4  -7    1.76    9.69
   3  -3  -6   25.68    9.20
   5  -4  -6    8.62   11.04
   2  -2  -5    5.31    6.65
   6  -3  -4   12.15    9.28
   7  -3  -3   29.08    9.90
   8  -3  -2    7.02    9.84
  10  -4  -1    1.99   10.68
  11  -4   1    1.40   12.10
   8  -2   2    6.25    7.85
  10  -3   2    6.96    9.70
  10  -3   3   29.28   10.29
  10  -3   5   15.07    9.73
   8  -2   6   52.17   10.21
  10  -3   6    3.02    9.71
  -5  -3  -9    4.97    6.89
  -6  -2  -8   18.77    4.70
   5  -3  -5   17.96    9.52
   7  -4  -5    1.68   11.31
   8  -4  -4    5.33   12.14
   9  -5  -4    7.30   12.42
   5  -2  -3   38.65    9.65
   9  -4  -3   55.36   16.15
  10  -5  -3   -0.89   11.24
   6  -2  -2   -1.99    7.33
  10  -4  -2    1.01   12.39
  11  -5  -2   27.58   14.36
   9  -3  -1   -7.41    8.33
  11  -4   0    2.21   12.75
   5  -1   1  165.69   12.14
  10  -3   1   13.55   10.36
   8  -2   7   27.55    8.76
  10  -3   7   10.02   10.26
   7  -2   9    6.30    7.83
   4  -4  -7    0.26    9.77
   6  -4  -6    2.93   10.82
   4  -2  -4    6.67    7.04
   7  -2  -1  182.51   16.82
  11  -4  -1   45.69   16.56
  10  -3   0   24.49   11.31
   8  -2   1   26.24    8.48
  12  -4   2   21.43   14.27
  12  -4   3    4.31   11.72
  12  -4   4    1.10   10.79
   5  -1   8   26.22    5.27
   2  -4  -8   -0.90    8.86
  -2  -2  -7   40.16    6.63
   2  -3  -7    8.38    8.15
   4  -3  -6    4.97    7.67
  -2  -1  -5    0.67    2.89
   7  -3  -4  121.96   16.47
   9  -4  -4   32.76   14.53
   8  -3  -3   82.54   13.88
  10  -4  -3   41.28   15.61
   9  -3  -2   20.05   10.75
   8  -2   0   37.93   10.47
  12  -4   1    2.04   10.88
  11  -3   3   -1.06    9.95
   6  -1   4   60.35    7.84
   9  -2   4   83.71   12.78
  11  -3   4   -4.27    8.17
   6  -1   5   74.29    8.36
  11  -3   5    2.30    9.87
  -4  -3  -9    1.90    6.91
   5  -4  -7    0.76    9.96
   3  -2  -5   72.55   11.00
   6  -3  -5   58.85   12.77
   8  -4  -5   36.53   14.47
   3  -1  -2  361.87   15.85
   4  -1  -1  481.48   18.45
  10  -3  -1   23.54   11.31
  12  -4   0   -0.47    9.21
  11  -3   1    3.48    9.59
   9  -2   2   53.02   11.31
  11  -3   2   -3.33    7.01
   6  -1   3   20.24    5.87
   9  -2   3   -1.20    7.28
   9  -2   5  475.63   24.94
  11  -3   6    5.86   10.70
   8  -2   8    1.90    6.65
   3  -4  -8   -0.79    8.95
   7  -4  -6   -4.48   10.52
   2  -1  -3  383.67   15.60
   6  -2  -3   -6.21    6.87
   7  -2  -2    1.48    7.99
   5  -1   0  611.63   21.69
  13  -4   1    1.04   12.70
   6  -1   2  108.55   10.94
  13  -4   2    4.83   12.36
  13  -4   3   13.03   12.41
  13  -4   4   13.41   11.86
   6  -1   6    4.06    4.35
   9  -2   6    9.09    7.49
  11  -3   7   -7.28    9.18
   7  -2  10    2.60    6.83
  -3  -3  -9    4.26    7.17
  -5  -2  -8   -0.82    4.02
  -1  -2  -7    0.50    4.97
   3  -3  -7    8.24    7.55
   6  -4  -7   -2.23   10.30
   5  -3  -6   13.87    8.90
   9  -4  -5    5.69   12.20
   5  -2  -4   39.87    9.54
   8  -3  -4  126.17   17.13
  10  -4  -4   92.21   17.75
   9  -3  -3    6.25    8.07
  11  -4  -3   50.49   16.79
  10  -3  -2    4.66    9.67
   8  -2  -1    9.77    8.74
  11  -3   0   40.90   11.64
  13  -4   0    2.03   13.33
   9  -2   1   24.10    8.50
  12  -3   3   29.40   11.78
   4  -4  -8   -5.20    9.01
   8  -4  -6    6.20   11.75
   7  -3  -5  102.60   15.47
  11  -3  -1    2.49    9.69
   9  -2   0    6.07    8.72
  12  -3   2   68.20   14.79
  14  -4   3    0.55   10.43
  12  -3   4    2.13    9.29
  12  -3   5   17.25   10.83
   9  -2   7   42.46   10.12
   8  -2   9    0.99    7.46
  -2  -3  -9    9.65    8.03
   4  -3  -7    5.95    7.66
   7  -4  -7    2.09   12.66
   2  -2  -6   16.62    7.35
   6  -3  -6   24.50   10.14
  10  -4  -5   10.26   13.06
  11  -4  -4    4.50   13.02
  12  -4  -3   65.25   17.74
   6  -1   1 1127.84   29.81
  12  -3   1   18.52    9.70
  14  -4   1    6.82   12.85
  14  -4   2    3.09   10.35
  10  -2   3   24.89    9.20
  10  -2   4   27.49    8.85
  10  -2   5   41.07   10.39
  12  -3   6    0.26    9.14
   6  -1   7    1.94    3.81
   2  -3  -8   34.20   10.10
   5  -4  -8    3.28    9.67
   9  -4  -6    1.37   11.69
   8  -3  -5   17.34   11.02
   6  -2  -4   52.45   10.82
   9  -3  -4   25.21   10.02
   7  -2  -3   23.44    8.38
  10  -3  -3   51.07   12.40
   8  -2  -2  309.04   21.17
  11  -3  -2    3.49   10.00
  12  -3   0   25.50   10.60
  10  -2   2   74.26   12.05
   9  -2   8    3.30    8.03
   5  -1   9   16.40    4.51
  -4  -2  -8    9.95    4.75
   0  -2  -7   13.22    5.78
   5  -3  -7    7.28    8.98
  12  -4  -4   -1.54   13.01
   4  -1  -2  511.62   19.38
   5  -1  -1  233.57   14.21
   9  -2  -1    3.19    7.08
  12  -3  -1    1.43   10.01
  10  -2   1   29.35    9.24
  13  -3   2    2.04   11.06
  15  -4   2    1.61   11.09
   7  -1   3  109.44   10.63
  13  -3   3    6.96    9.91
   7  -1   4  165.45   12.06
  13  -3   4   -3.35    8.91
  13  -3   5   10.21   11.95
  10  -2   6   43.18   10.47
  -1  -3  -9    5.93    7.89
   6  -4  -8   12.03   10.65
   8  -4  -7    6.00   11.49
   3  -2  -6   19.70    7.96
   7  -3  -6  133.99   17.20
  10  -4  -6   -0.71   11.76
  -1  -1  -5   17.59    4.17
   5  -2  -5    3.09    7.04
  11  -4  -5   11.27   12.90
  10  -3  -4  166.65   20.04
   3  -1  -3    6.24    5.75
  11  -3  -3   -0.98    9.72
  13  -4  -3   10.62   13.48
   6  -1   0  397.44   18.90
  10  -2   0  209.95   19.27
  13  -3   1   39.13   11.84
   7  -1   2   16.89    7.19
   7  -1   5   97.57    9.33
  13  -3   6   -3.48    9.75
  10  -2   7   15.29    9.03
   3  -3  -8    1.92    7.18
   7  -4  -8    2.38   11.20
   9  -3  -5    3.35    9.74
   8  -2  -3   15.37    9.31
   9  -2  -2    9.45    9.40
  12  -3  -2  122.33   17.53
  13  -3   0   -1.04    7.95
  11  -2   2   26.32    9.89
  11  -2   3   42.88   10.59
  11  -2   4    8.43    7.67
   0  -3  -9   20.64    8.63
  -3  -2  -8   34.54    6.07
   6  -3  -7    5.16    8.31
   9  -4  -7   17.09   10.78
   8  -3  -6   20.66   11.37
  11  -4  -6    4.31   12.09
  12  -4  -5   -0.73   10.92
   7  -2  -4   31.89    8.97
  13  -4  -4   15.98   14.32
  14  -4  -3   29.32   14.95
  10  -2  -1  230.64   20.28
  13  -3  -1   -3.26    9.22
   7  -1   1  338.61   17.96
  11  -2   1  107.41   15.19
  14  -3   2    4.97   11.33
  14  -3   3   19.49   12.10
  14  -3   4    5.03   10.77
  11  -2   5   45.70   10.24
   7  -1   6   33.82    6.15
   6  -1   8   41.31    5.81
   9  -2   9    2.60    7.53
   4  -3  -8    1.25    7.65
   8  -4  -8   -0.34    9.53
  10  -4  -7    6.75   11.66
   4  -2  -6    4.74    6.53
   6  -2  -5   -0.01    7.23
  10  -3  -5   74.01   15.79
  11  -3  -4   57.12   13.17
  12  -3  -3   78.72   14.99
   5  -1  -2  223.19   14.76
  13  -3  -2   14.28   12.73
  15  -4  -2   11.14   11.54
  11  -2   0  133.32   16.74
  14  -3   0    7.63   10.95
  14  -3   1   -2.30    9.47
  14  -3   5    0.02    9.76
  11  -2   6   32.19   10.05
  10  -2   8   -1.11    8.09
   7  -3  -7   -2.81    8.18
   9  -3  -6   71.81   14.64
  12  -4  -6   15.24   12.95
  13  -4  -5    3.30   11.32
   8  -2  -4   52.18   11.71
  14  -4  -4   -1.80   10.18
   9  -2  -3   23.24   10.31
   6  -1  -1   44.45    8.40
  14  -3  -1    4.85   12.25
  -2  -2  -8   31.82    6.16
   5  -3  -8    1.97    7.48
   9  -4  -8    9.44   10.85
  11  -4  -7    1.11   10.82
  11  -3  -5   78.59   15.82
   4  -1  -3   15.51    7.01
  13  -3  -3    5.56   12.18
  11  -2  -1  212.36   20.15
   7  -1   0    2.37    6.14
  12  -2   1    4.44    8.63
  15  -3   1   14.56   12.79
   8  -1   2   31.03    8.32
  12  -2   2    3.87    8.12
  15  -3   2    0.45   11.32
   8  -1   3  383.72   18.68
  12  -2   3   70.19   12.63
  15  -3   3   11.09   12.18
   8  -1   4   39.58    7.76
  12  -2   4   -0.38    7.05
  15  -3   4   16.02   12.06
   7  -1   7    5.11    4.81
   8  -3  -7   22.62   10.70
   5  -2  -6    1.43    6.91
  10  -3  -6    8.12   11.41
  13  -4  -6   -1.28   10.93
   0  -1  -5  195.59    9.81
   7  -2  -5   53.07   11.50
  14  -4  -5    8.94   11.14
  15  -4  -4    0.22   11.49
  15  -3   0   -2.32   11.66
   8  -1   5    2.96    5.42
  12  -2   5   12.60    7.89
  15  -3   5   -1.13    8.71
  -1  -2  -8    0.35    4.88
   6  -3  -8   17.10    9.24
  12  -4  -7    1.93   11.02
   9  -2  -4  231.81   20.24
  10  -2  -3   82.70   13.27
   6  -1  -2    8.62    7.81
  11  -2  -2  130.45   17.14
  12  -2   0   38.80   10.61
   8  -1   1  106.88   11.64
  12  -2   6   15.99    9.16
  10  -2   9   32.30    9.38
  -2  -3 -10   -1.88    6.89
   9  -3  -7   -0.78    8.81
   6  -2  -6   -0.63    7.30
  11  -3  -6   16.12   11.40
  14  -4  -6    8.92   12.75
   8  -2  -5  179.73   17.95
  12  -3  -5   -2.26    8.01
  15  -4  -5    1.75   11.60
   3  -1  -4    0.96    5.09
  14  -3  -3   33.29   13.57
   7  -1  -1  260.37   16.56
  12  -2  -1   -1.83    9.15
  13  -2   2    6.92    8.84
  13  -2   3   19.52    9.51
  16  -3   3   11.97   12.11
  16  -3   4    5.57   10.43
   8  -1   6   10.60    5.49
  11  -2   8    0.39    8.54
  -1  -3 -10    6.98    7.47
   4  -3  -9   58.01   12.53
   0  -2  -8    1.44    5.17
   7  -3  -8   -2.91    7.82
   4  -2  -7   33.24    8.92
  14  -3  -4   24.05   14.06
   5  -1  -3  374.06   18.24
  11  -2  -3   15.51   10.56
   8  -1   0 1049.00   32.15
  13  -2   0   43.67   12.10
  16  -3   0   -6.31    9.94
  13  -2   1   32.28    9.90
  13  -2   4    6.18    8.10
   0  -3 -10    4.06    7.98
   5  -3  -9    2.41    9.01
   8  -3  -8   29.52   10.97
  10  -3  -7    4.63   10.70
   7  -2  -6  113.85   14.64
  12  -3  -6   53.27   15.50
  13  -3  -5   23.82   12.45
  10  -2  -4    5.97    8.03
  15  -3  -3   96.79   18.15
  12  -2  -2   35.99   10.84
   9  -1   2  344.32   19.19
   9  -1   3   41.72    8.24
   9  -1   4   41.70    8.39
  13  -2   5   -0.04    7.81
   1  -2  -8   31.61    7.29
   5  -2  -7  312.24   20.56
   9  -2  -5   76.02   12.76
   7  -1  -2   18.91    8.61
  16  -3  -2   -1.10   10.71
   8  -1  -1  135.23   13.50
  13  -2  -1    2.72    7.57
   9  -1   1   52.38    9.76
  14  -2   1   57.35   13.18
  14  -2   2   -5.02    7.85
  14  -2   3   10.96    9.16
   9  -1   5   -0.44    5.43
  13  -2   6    2.34    8.89
   7  -1   8    4.31    4.75
   6  -1   9   -0.89    3.32
   1  -3 -10    0.64    7.47
   6  -3  -9   22.46   10.35
   9  -3  -8   -6.49    8.11
  11  -3  -7   -6.96   10.45
   8  -2  -6   35.22   10.67
  13  -3  -6   -1.68   12.00
  14  -3  -5   -2.56   10.06
  11  -2  -4    4.29    9.39
  15  -3  -4   13.83   12.23
   6  -1  -3  228.59   15.98
  12  -2  -3   13.25    8.65
  13  -2  -2   19.02   11.12
  17  -3  -1    9.75   11.83
   9  -1   0   37.46    9.24
  14  -2   0   -0.42    9.16
  14  -2   4    9.32    8.55
   8  -1   7   81.58    8.55
   7  -3  -9    2.18   10.21
   6  -2  -7   20.82    9.37
  12  -3  -7   32.27   14.18
  -3  -1  -6   20.63    2.58
  10  -2  -5   98.69   15.05
  17  -3  -2   31.47   14.26
  14  -2  -1   21.12   12.06
  18  -3   2   43.78   14.61
  14  -2   5    5.64    9.41
  12  -2   8    8.44    8.64
  10  -3  -8   10.56   11.43
   9  -2  -6   20.30    9.79
  14  -3  -6   18.30   14.13
  15  -3  -5   28.79   14.53
   5  -1  -4   18.30    7.10
  12  -2  -4   31.77   11.80
  16  -3  -4   36.22   15.58
   8  -1  -2  893.47   31.41
   9  -1  -1  134.48   14.06
  18  -3  -1    8.15   13.35
  10  -1   1  120.75   13.43
  15  -2   1    1.07    9.48
  10  -1   2  120.65   12.96
  15  -2   2   -0.72    8.72
  10  -1   3    5.80    6.31
  15  -2   3    4.41    8.87
  10  -1   4  361.90   19.65
   9  -1   6   49.20    7.79
   8  -3  -9   -0.48    9.53
  11  -3  -8   80.53   16.97
   7  -2  -7   49.87   11.03
  13  -3  -7   94.97   18.84
  11  -2  -5   14.43   10.18
   7  -1  -3   78.92   10.41
  14  -2  -2    6.79    8.49
  18  -3  -2   10.02   13.06
  10  -1   0   16.04    8.39
  15  -2   0    8.05    8.82
  15  -2   4    0.35    8.11
   5  -3 -10    4.71    9.20
   9  -3  -9    5.12   11.44
  -2  -1  -6    8.87    2.96
  10  -2  -6    9.68    9.38
  15  -3  -6   32.19   15.47
  16  -3  -5    1.62   11.38
  13  -2  -4  142.34   18.84
  17  -3  -4   -0.59   11.12
  18  -3  -3    2.59   12.51
  15  -2  -1  109.32   16.55
  19  -3  -1    1.12   11.98
  19  -3   0    7.04   10.42
   2   0   2 2917.02   16.68
  10  -1   5   78.33    9.93
   6  -3 -10    4.29    9.46
   5  -2  -8    6.26    7.46
  12  -3  -8   53.58   15.91
   8  -2  -7  278.17   21.65
  14  -3  -7    5.64   12.55
  12  -2  -5    6.16   10.22
  17  -3  -5    4.90   12.79
   6  -1  -4   39.65    7.95
  18  -3  -4    4.37   11.87
   8  -1  -3   86.81   12.14
   9  -1  -2  158.40   14.86
  15  -2  -2   47.92   12.67
  19  -3  -2    0.00   11.48
  10  -1  -1  205.43   17.52
  16  -2   0   13.52   12.03
  11  -1   1   24.71    9.00
  11  -1   2  202.76   16.78
  16  -2   2    9.28   10.20
  16  -2   3   -0.03    8.63
  14  -2   7   15.26   10.52
  10  -3  -9    6.73   10.51
  13  -3  -8    6.36   11.97
   9  -2  -7  183.49   18.82
  15  -3  -7    3.87   12.27
  -1  -1  -6  129.02    7.34
  11  -2  -6   90.20   15.35
  16  -3  -6   -4.04   11.66
   4  -1  -5   95.43   10.08
  14  -2  -4   38.65   13.47
  15  -2  -3   26.22   12.65
  19  -3  -3    7.90   13.07
  16  -2  -1   32.01   13.99
  11  -1   0  153.30   15.86
  11  -1   4   45.87    9.21
  16  -2   4    0.01    9.14
   9  -1   7   63.13    8.35
   7  -3 -10   26.56   11.04
  11  -3  -9    7.54   10.86
   6  -2  -8   55.42   10.81
  17  -3  -6   -0.10   11.41
  13  -2  -5    7.46    8.97
  18  -3  -5   -6.54   12.05
   7  -1  -4  670.48   27.41
  19  -3  -4    8.79   13.64
   9  -1  -3  687.28   29.74
  10  -1  -2   44.96   11.08
  16  -2  -2   47.68   14.63
  17  -2   0    6.32   10.63
  17  -2   2   10.43   11.35
  10  -1   6  391.30   18.82
   8  -1   8   10.36    5.22
   8  -3 -10    0.11    8.12
  -3  -2  -9   14.13    4.57
  -2  -2  -9    7.09    5.03
  -1  -2  -9    1.18    5.53
   0  -2  -9   37.19    7.47
  12  -3  -9   22.51   12.26
   7  -2  -8   54.95   11.81
  14  -3  -8   28.10   13.88
  10  -2  -7   12.64    9.65
  16  -3  -7    3.51   10.78
   0  -1  -6   40.37    5.52
  12  -2  -6  201.73   21.56
   5  -1  -5  183.23   13.99
  15  -2  -4   14.88   11.82
  16  -2  -3  347.21   29.13
  11  -1  -1  188.58   16.98
  17  -2  -1   30.06   14.28
  12  -1   1    0.55    7.74
  12  -1   2   52.54   10.85
  17  -2   3   18.64   11.91
  11  -1   5   28.10    7.69
   9  -3 -10    3.00    8.97
  -4  -2  -9    0.56    3.06
   1  -2  -9    8.35    6.03
   8  -2  -8    6.25    9.33
  15  -3  -8    3.15   10.37
  11  -2  -7    1.13    9.09
   1  -1  -6   17.56    4.97
  13  -2  -6    2.81   11.44
  18  -3  -6    4.82   13.22
   6  -1  -5  158.61   14.53
   8  -1  -4  197.22   16.76
  11  -1  -2   14.16    9.44
  17  -2  -2   -1.87   12.39
  18  -2   1   -3.05   11.33
  17  -2   4    7.03   10.48
  16  -2   6   -0.54    9.66
   2  -2  -9   15.96    6.91
  13  -3  -9   21.25   12.36
  17  -3  -7    9.40   11.27
  15  -2  -5   83.39   17.90
  16  -2  -4   26.90   14.14
  10  -1  -3  152.56   15.63
  17  -2  -3   -6.03   11.83
  18  -2  -1   45.58   15.57
  18  -2   0   -3.43   11.73
  18  -2   2   37.76   14.18
  18  -2   3   53.28   14.91
  12  -1   4    8.29    6.37
  17  -2   5   -0.67    9.52
   9  -2  -8    5.25    8.44
  12  -2  -7   60.62   14.17
  14  -2  -6   13.24   12.64
   7  -1  -5  317.19   19.96
   9  -1  -4    7.49    7.08
  11  -1  -3    8.13    9.24
  12  -1  -2  174.05   18.16
  18  -2  -2   55.71   16.90
  13  -1   2    3.09    7.48
  18  -2   4   -2.09   10.43
  12  -1   5   10.90    7.45
  11  -1   6  175.03   14.12
  10  -1   7   27.45    6.96
  10  -2  -8  106.48   15.91
  13  -2  -7  126.39   18.61
   4  -1  -6    7.50    6.30
  15  -2  -6   21.11   13.81
  10  -1  -4  148.67   16.42
  17  -2  -4    5.60   11.52
  18  -2  -3   -4.10   12.57
  19  -2  -1   14.43   13.87
  19  -2   0   -9.71   11.48
  19  -2   1   74.22   17.59
  19  -2   2   17.46   12.56
   6  -2  -9   11.02    8.05
   7  -2  -9   51.33   12.11
  11  -2  -8    5.93    9.53
   8  -1  -5  247.87   18.39
  18  -2  -4    0.15   13.17
  12  -1  -3   -1.61    8.88
  13  -1  -2   -2.84    9.03
  19  -2  -2   -0.62   12.93
  14  -1   2    8.08    8.19
  19  -2   3    6.68   10.86
  13  -1   4   12.12    7.18
   9  -1   8   11.68    5.62
   8  -2  -9    5.98    9.02
  12  -2  -8   24.11   11.75
  14  -2  -7   25.25   13.86
   5  -1  -6   -0.23    5.69
  16  -2  -6   20.25   13.97
   9  -1  -5    7.29    8.67
  11  -1  -4   25.62   10.62
  19  -2  -3   -5.47   12.67
  14  -1  -1    1.77    9.49
  20  -2  -1  -10.55   11.85
  20  -2   0   16.04   13.24
  20  -2   1    3.74   11.49
  20  -2   2    6.46   11.13
  14  -1   3    9.09    7.64
  12  -1   6   31.34    8.94
   9  -2  -9   -1.29    8.87
  13  -2  -8   29.60   13.42
  15  -2  -7   37.86   15.18
   6  -1  -6  149.30   14.14
  17  -2  -6    8.10   13.77
  10  -1  -5   16.25    9.66
  18  -2  -5   -0.18   13.44
  12  -1  -4   22.46   10.94
  19  -2  -4   -3.73   13.18
  13  -1  -3   74.07   14.79
  14  -1  -2   57.48   13.81
  20  -2  -2    1.12   13.23
  15  -1   0    4.80    9.16
  15  -1   1    7.95    8.99
   3   0   2  293.50    8.12
  14  -1   4   20.39    8.99
  13  -1   5   15.83    8.17
  11  -1   7    0.64    6.43
  10  -2  -9    3.25    8.66
  16  -2  -7   30.20   15.18
   7  -1  -6  163.48   15.56
  20  -2  -3    4.03   12.07
  21  -2  -2   -0.24   10.82
  15  -1  -1  218.21   21.47
  21  -2  -1   -0.64   11.29
  21  -2   0    1.26   11.04
  15  -1   2   66.80   12.86
   3   0   3   -0.71    2.16
  15  -1   3    4.53    8.82
  11  -2  -9    2.30    9.13
  14  -2  -8   17.64   13.39
   8  -1  -6  473.31   25.73
  18  -2  -6   -2.96   12.78
  11  -1  -5   37.45   10.64
  19  -2  -5    6.17   12.62
  13  -1  -4  447.17   29.29
  20  -2  -4   -4.06   12.27
  14  -1  -3  196.41   20.16
  21  -2  -3    4.17   12.52
  15  -1  -2    1.00    9.59
  16  -1   0   37.01   12.35
   3   0   1    5.72    3.68
  16  -1   1    9.40    9.71
  14  -1   5    5.41    7.75
   3  -2 -10   31.21    8.97
  12  -2  -9   -4.86   10.14
  15  -2  -8   -1.90   12.13
  17  -2  -7   10.56   13.68
   9  -1  -6   72.11   12.90
  19  -2  -6   -7.86   12.03
  12  -1  -5    9.33   10.12
  20  -2  -5   25.82   14.35
  14  -1  -4   -0.03    9.49
  21  -2  -4   52.05   17.78
  15  -1  -3  460.09   30.97
  16  -1  -1   25.27   11.99
  16  -1   2    2.24    8.77
  15  -1   4    6.37    7.45
  13  -1   6   13.14    7.71
  10  -1   8    0.67    5.53
   1  -2 -10   44.60    8.83
   2  -2 -10   19.05    7.98
   7  -2 -10    6.87    9.53
   8  -2 -10    4.21    9.36
  13  -2  -9   -3.95   10.97
  16  -2  -8   -1.38   11.79
   2  -1  -7    1.49    4.77
   5  -1  -7   19.36    8.07
  18  -2  -7    4.56   12.41
  10  -1  -6    8.02    9.05
  13  -1  -5   -1.27    9.11
  21  -2  -5    1.62   12.32
  16  -1  -2   14.26    9.81
  17  -1  -1  119.99   18.47
  17  -1   0  336.54   27.23
   4   0   1   -0.11    3.79
  17  -1   1   36.93   12.45
  16  -1   3   11.89    8.90
  12  -1   7   49.38    9.58
   9  -2 -10   15.89   10.18
  14  -2  -9   62.37   16.43
  17  -2  -8   10.29   12.05
   1  -1  -7    4.32    4.58
   6  -1  -7   13.02    7.51
   7  -1  -7    6.68    8.41
  19  -2  -7    9.49   13.69
  11  -1  -6   -3.17    6.47
  20  -2  -6   11.15   11.53
  14  -1  -5  138.07   18.89
  15  -1  -4   17.79    9.92
  16  -1  -3   46.23   12.80
  17  -1  -2  213.49   23.59
   3   0   0   83.28    6.51
  17  -1   2    0.09    9.08
   4   0   3   -1.75    3.04
  16  -1   4   -1.80    8.29
  15  -1   5    0.50    8.00
  14  -1   6    2.38    8.56
   0  -2 -10    2.75    5.65
  10  -2 -10   15.51   10.82
  11  -2 -10    2.05   10.80
  15  -2  -9   10.64   12.10
  18  -2  -8   -4.21   11.95
   0  -1  -7   -0.63    3.86
   8  -1  -7   13.12    8.63
  12  -1  -6   60.12   12.47
  16  -1  -4   57.53   16.02
  17  -1  -3   57.37   16.33
  18  -1  -1  183.24   22.33
  18  -1   0    8.13   11.21
   5   0   1    1.54    4.51
  18  -1   1    7.45   10.53
  17  -1   3   18.99   10.01
  12  -2 -10    6.70   11.21
  13  -2 -10   -5.72   11.07
  16  -2  -9   10.76   12.32
   9  -1  -7  197.00   18.44
  10  -1  -7   29.41   10.52
  13  -1  -6   11.24    8.80
  15  -1  -5   25.13   11.14
  18  -1  -3   -2.95   12.50
  18  -1  -2  232.80   24.20
   6   0   1    2.50    5.22
  18  -1   2   36.53   13.42
  17  -1   4    0.57    9.51
  16  -1   5    5.27    8.82
  13  -1   7   20.96    8.87
  11  -1   8   48.24    8.34
  -1  -2 -10   -0.61    4.77
  14  -2 -10   14.54   12.05
  11  -1  -7   10.20    9.48
  14  -1  -6    1.86    8.91
  16  -1  -5   53.46   13.74
  19  -1  -2   13.78   13.96
  19  -1  -1   12.12   11.65
   6   0   0  177.22   12.27
  19  -1   0   -6.72    7.81
  19  -1   1   35.33   14.27
   5   0   3    1.15    3.79
  18  -1   3   -4.25    8.35
  15  -1   6    4.34    8.03
  -1  -1  -7   37.69    4.62
  12  -1  -7   16.98    9.13
  13  -1  -7   36.32   13.44
  15  -1  -6  323.85   27.44
  17  -1  -5   -0.18   12.82
  18  -1  -4    8.66   11.78
  19  -1  -3   -1.15   13.08
   3   0  -1    5.16    4.80
   4   0  -1    8.69    4.91
   5   0  -1    0.21    6.02
  20  -1  -1    5.20   12.99
   7   0   0  310.72   16.65
  20  -1   0   10.63   13.08
  19  -1   2  118.14   18.91
  18  -1   4   -2.12    9.91
   5  -2 -11   25.86   10.58
   8  -2 -11   18.57   11.30
   9  -2 -11   -7.89    9.84
  10  -2 -11    4.29   10.89
   6  -1  -8 1012.34   35.34
   7  -1  -8   36.74   10.64
   8  -1  -8   51.63   11.94
  14  -1  -7    4.06   10.53
  16  -1  -6   10.76   10.30
  18  -1  -5   23.18   15.12
  19  -1  -4   29.98   15.72
  20  -1  -3   -3.84   13.32
  20  -1  -2   25.19   13.60
   6   0  -1   -3.72    5.15
   7   0  -1    1.71    7.22
   8   0   0  411.84   20.17
  20  -1   1   29.18   14.23
  20  -1   2    9.71   11.93
   6   0   3   -4.31    3.75
  19  -1   3    5.12   10.89
  17  -1   5    0.44    8.11
  16  -1   6   18.32   10.79
  14  -1   7    9.29    8.62
  12  -1   8    2.84    6.77
   4  -2 -11   -3.61    8.23
   9  -1  -8    2.03    7.90
  10  -1  -8   -3.40    8.01
  11  -1  -8   40.36   12.02
  15  -1  -7   67.95   16.22
  17  -1  -6   13.10   10.74
  19  -1  -5    3.84   13.72
  20  -1  -4   20.86   15.67
  21  -1  -2   22.20   15.27
   8   0  -1   -5.03    5.95
   9   0  -1   -4.69    7.18
  21  -1  -1    7.54   13.36
   9   0   0  839.49   29.46
  21  -1   0    7.54   13.10
   9   0   1   -4.15    5.80
  21  -1   1   -1.11   11.37
   7   0   3   -2.36    4.37
  20  -1   3   -1.55   10.88
  19  -1   4   -1.78   10.35
   3  -2 -11    4.75    7.88
   3  -1  -8    0.15    4.99
  12  -1  -8   17.87   10.92
  13  -1  -8   -2.72    9.81
  16  -1  -7    3.25   12.81
  18  -1  -6    9.16   12.25
  20  -1  -5    3.24   14.20
  21  -1  -4   19.67   15.52
  21  -1  -3   12.75   13.05
   5   0  -2  125.04   10.64
   6   0  -2  324.44   16.99
   7   0  -2  405.08   20.54
   8   0  -2  214.12   16.80
  22  -1  -2   33.58   16.07
  10   0  -1   -1.40    7.38
  22  -1  -1   22.29   14.18
  22  -1   0   10.87   13.25
  10   0   1   -2.70    6.42
   9   0   2 1977.57   41.31
  21  -1   2    2.79   10.70
   8   0   3   -0.68    5.20
  18  -1   5    5.91   10.15
  15  -1   7   14.04    9.19
  14  -1  -8   45.50   14.39
  17  -1  -7   21.30   11.95
  18  -1  -7   -0.61   13.46
  19  -1  -6    0.63   13.41
  21  -1  -5    0.74   12.47
  22  -1  -3    3.36   11.88
   9   0  -2  406.97   22.28
  10   0  -2  135.93   15.58
  11   0  -1   -0.15    7.95
  11   0   0    0.40    7.76
  11   0   1    0.39    6.99
  22  -1   1    1.83   11.25
  10   0   2  494.58   22.73
   9   0   3   -1.77    5.85
  17  -1   6    6.77   10.51
  13  -1   8   19.54    8.06
   2  -2 -11   17.77    7.85
   2  -1  -8    2.31    4.55
  15  -1  -8   58.82   15.42
  16  -1  -8   31.41   15.19
  19  -1  -7    0.09   13.29
  20  -1  -6   -9.82   13.33
  22  -1  -5    9.35   13.61
  22  -1  -4    8.96   11.85
   6   0  -3   -6.64    6.93
   7   0  -3   -8.20    7.54
   8   0  -3   -3.50    7.10
   9   0  -3    5.24    8.30
  11   0  -2  109.65   15.22
  12   0  -1   -4.44    8.11
  12   0   0   57.49   11.81
  12   0   1   -2.01    7.31
  11   0   2   95.93   12.08
   7  -1  -9  185.49   17.64
   8  -1  -9   42.52   11.62
   9  -1  -9    3.99    8.22
  10  -1  -9   -2.84    7.99
  11  -1  -9    4.27    9.27
  12  -1  -9   13.74   10.56
  17  -1  -8   11.79   14.20
  20  -1  -7   10.89   13.73
  21  -1  -6    7.36   11.95
   5   0  -3    6.13    6.91
  10   0  -3   -2.25    6.50
  11   0  -3   -4.01    8.31
  12   0  -2   -0.14    7.53
  13   0  -2    3.37    9.75
  13   0  -1   -6.28    8.49
  13   0   0   17.51    9.90
  13   0   1   -2.49    7.70
  12   0   2   25.88    8.95
  10   0   3    3.74    6.26
   7   0   4  235.77   11.45
  13  -1  -9   63.26   15.20
  14  -1  -9    5.93   12.15
  15  -1  -9    0.25   12.44
  18  -1  -8   11.84   13.68
  19  -1  -8    3.16   11.68
   4   0  -3   -1.50    5.72
  12   0  -3   -4.23    7.19
  13   0  -3    4.42   10.26
  14   0  -2  378.60   27.37
  14   0  -1    3.70    8.15
  14   0   0    6.37    8.05
  14   0   1   -1.89    8.13
  13   0   2    8.87    8.38
  11   0   3    0.25    6.61
   8   0   4    5.96    4.97
  16  -1  -9   -9.86   12.20
  17  -1  -9  -12.31   10.91
   7   0  -4 2371.84   50.45
   8   0  -4  187.74   16.44
   9   0  -4 1513.99   44.46
  10   0  -4  542.23   28.44
  11   0  -4   11.05   10.17
  12   0  -4  129.21   17.47
  14   0  -3    2.32   10.40
  15   0  -2  108.67   17.71
  15   0  -1   -2.83    7.19
  16   0  -1   -7.11    9.26
  15   0   0    8.54    9.81
  15   0   1   -0.41    8.19
  14   0   2    4.66    8.11
  12   0   3   -4.28    6.82
   9   0   4   17.21    6.55
  18  -1  -9   10.27   12.70
   5   0  -4  821.92   27.06
   6   0  -4  121.70   12.37
  13   0  -4  469.83   29.86
  14   0  -4   18.50   12.25
   3   0  -3    5.39    5.39
  15   0  -3   -1.47    8.29
  16   0  -3    1.12   11.17
  16   0  -2 1675.98   57.87
  17   0  -1    2.36   10.85
  16   0   0   65.38   14.74
  16   0   1    1.00    8.97
  15   0   2   66.23   13.90
  13   0   3   -3.14    6.94
  10   0   4  266.70   15.83
  11  -1 -10   64.15   14.91
  12  -1 -10   12.13   11.86
  13  -1 -10    9.92   12.12
  14  -1 -10    9.73   12.32
  15  -1 -10   -0.36   11.19
   8   0  -5   -0.48    7.55
   9   0  -5    3.30    8.69
  10   0  -5    1.00    8.97
  11   0  -5    6.88    9.94
  12   0  -5   -3.88    9.87
  13   0  -5  -11.18    8.99
  15   0  -4  484.40   32.27
  16   0  -4  418.02   31.92
  17   0  -3    2.81   12.75
  17   0  -2  131.71   19.19
  18   0  -2  325.06   29.10
  18   0  -1    4.10   11.57
  17   0   0  491.32   32.50
  17   0   1   -4.98    9.00
  14   0  -5    0.33    8.22
  -6  -3  -7    1.66    9.10
  -8  -4  -5    7.53   13.80
  -6  -2   6   -0.04    7.09
  -7  -2   7   78.51   11.59
 -12  -3   9   28.65   12.43
 -11  -2  10    6.20    9.42
  -4  -1 -10   39.44    8.42
  -3  -1  -9   -3.51    4.92
  -5  -3  -6  209.34   21.57
  -8  -4  -6   -8.34   11.11
  -2  -2  -4  272.52   18.84
  -7  -4  -4    4.06   13.22
  -2  -2  -3 1259.48   38.11
  -4  -3  -3   17.43   10.99
  -7  -4  -3    7.62   12.19
  -2  -2  -2   77.33   11.06
  -4  -3  -2    6.37   10.78
  -7  -4  -2    4.53   10.36
  -2  -2  -1  549.04   25.66
  -7  -4  -1  109.98   18.85
  -7  -4   0   -4.57   11.55
 -11  -5   1    6.70   14.32
  -3  -2   2   46.55   10.08
  -5  -3   2  201.23   20.88
  -8  -4   2   11.18   10.99
  -9  -4   4   12.08   12.89
  -5  -2   5    3.73    6.62
  -7  -3   5  114.46   16.55
 -10  -4   5    6.64   13.44
  -8  -3   6   16.72   10.11
 -11  -4   6    0.78   12.31
  -9  -3   7    1.89   10.01
 -12  -4   7   -8.03   11.09
  -8  -2   8    6.02    6.91
  -9  -1  10   -1.63    5.74
  -5  -1 -11    3.94    6.91
  -6  -3  -8   24.41   11.53
  -1  -1  -6  141.34   10.41
  -7  -4  -5    3.26   13.33
  -4  -3  -4  111.84   16.65
 -10  -5  -1   -1.95   14.33
  -4  -3   0  200.09   20.88
  -7  -4   1    5.94   13.80
 -11  -5   2   29.90   17.55
  -8  -4   3   -0.10   13.05
  -4  -2   4    5.07    7.01
  -6  -3   4   14.62   10.43
 -10  -3   8   12.02   11.55
  -9  -2   9   -2.58    7.80
  -2  -1  -8    4.06    4.76
  -5  -3  -7   53.83   13.12
  -7  -4  -6   10.36   13.21
  -2  -2  -5   55.64   10.43
  -4  -3  -5   17.00   10.49
  -6  -4  -3    8.83   13.91
  -6  -4  -2   71.87   17.57
  -6  -4  -1   68.82   17.35
  -2  -2   0  170.03   15.33
 -10  -5   0    6.91   12.91
  -4  -3   1   19.37   11.43
 -10  -5   1   43.30   18.49
  -7  -4   2    7.17   12.44
  -2  -1   3  384.08   14.87
  -5  -3   3  116.87   16.94
  -9  -4   5    4.62   13.08
 -10  -4   6   -5.53   10.57
 -11  -3   9   16.67   12.13
  -5  -2 -10   15.76    9.83
  -4  -3  -6   -2.84    8.35
  -6  -4  -4    2.56   13.22
  -9  -5  -2   -5.06   14.22
  -9  -5  -1    5.29   14.82
  -6  -4   0   33.52   16.06
  -1  -1   1 4295.91   47.18
 -10  -5   2   14.01   16.09
  -8  -4   4   15.78   14.10
 -11  -4   7    7.71   12.03
  -6  -3  -9   -1.11    8.52
  -5  -3  -8   17.51   11.74
  -7  -4  -7   -2.72   11.29
  -2  -2  -6   52.67   10.07
  -6  -4  -5    8.32   13.60
  -3  -3  -4   16.17   10.62
  -3  -3  -3    8.96   10.90
  -3  -3  -2   -5.83    9.17
  -3  -3  -1   69.51   14.82
  -9  -5   0   -1.86   11.62
  -6  -4   1    0.95   11.98
  -9  -5   1    1.25   14.18
  -4  -3   2   -0.64    9.66
  -7  -4   3   34.19   14.49
 -10  -5   3    3.57   13.62
  -6  -3   5   66.38   13.47
  -7  -3   6  155.55   18.31
  -5  -1   7   20.43    5.50
  -8  -3   7   36.88   11.47
 -10  -2  10    6.83    9.78
  -4  -3  -7   15.74    9.93
  -6  -4  -6    4.67   13.05
  -3  -3  -5  260.79   22.84
  -5  -4  -4    2.20   13.08
  -5  -4  -3   32.96   14.80
  -8  -5  -3   16.08   15.71
  -5  -4  -2   -5.55   11.10
  -8  -5  -2    9.13   15.28
  -5  -4  -1   -9.08   12.44
  -8  -5  -1    4.23   13.58
  -3  -3   0  177.99   19.82
  -6  -4   2   45.48   15.13
  -9  -5   2   -0.51   14.07
  -5  -3   4    5.65    9.73
  -8  -4   5   24.20   14.50
  -4  -1   6    5.36    4.35
  -5  -2   6    8.44    7.62
  -9  -4   6   -8.52   11.37
  -6  -2   7   32.45    9.23
 -10  -4   7    2.02   12.94
  -9  -3   8   -1.87    8.76
  -1  -1  -7   40.60    6.73
  -6  -4  -7    6.37   11.54
  -5  -4  -5   10.96   13.60
  -1  -2  -4  117.97   13.28
  -1  -2  -3  936.62   32.70
  -1  -2  -2   12.46    8.26
  -5  -4   0   48.84   15.39
  -8  -5   0   12.73   13.85
  -8  -5   1    9.25   15.47
  -9  -5   3   14.60   14.39
  -7  -4   4   -0.42   12.74
  -4  -2   5  180.93   15.60
  -6  -1   8 1065.21   23.35
  -7  -2   8   47.14    9.99
 -10  -3   9    2.65   10.78
  -5  -3  -9    3.73    9.96
  -4  -3  -8    6.41   10.69
  -3  -3  -6    2.71    8.68
  -5  -4  -6   10.86   13.79
  -7  -5  -3    0.86   13.84
   0  -1  -2  307.15   13.88
  -7  -5  -2    7.56   13.39
  -1  -2  -1  312.26   19.55
  -7  -5  -1   46.69   18.80
  -3  -3   1   28.72   10.61
  -5  -4   1   24.43   13.31
  -2  -2   2   17.11    8.37
  -8  -5   2    8.03   15.37
  -4  -3   3   -1.36    7.71
  -6  -4   3   47.90   16.29
  -3  -1   5   23.12    5.42
 -10  -1  11    9.64    5.28
  -4  -1 -11   -1.68    6.10
  -3  -1 -10    4.63    6.10
  -4  -2 -10    5.36    9.25
  -3  -2  -9   18.44    9.32
  -1  -2  -5  182.51   15.61
  -2  -3  -4   40.89   12.38
  -4  -4  -4   18.30   14.08
  -2  -3  -3    4.09    9.89
  -4  -4  -3   35.40   14.64
  -2  -3  -2   14.28   10.91
  -4  -4  -2   25.83   13.73
  -4  -4  -1    2.11   11.59
  -1  -2   0  203.83   17.12
  -7  -5   0   14.43   16.55
  -5  -4   2    6.20   13.15
  -3  -2   4    6.46    6.89
  -9  -5   4   11.40   13.92
  -7  -4   5   17.60   13.67
  -6  -3   6    3.58    8.49
  -8  -4   6   -1.26   11.91
  -7  -3   7    6.66    9.81
  -9  -4   7   20.06   14.98
  -8  -2   9   -0.33    7.45
  -2  -1  -9    6.55    5.09
  -3  -3  -7    3.36    8.66
  -5  -4  -7    6.72   11.88
  -2  -3  -5    2.61    8.85
  -4  -4  -5    8.13   13.46
  -6  -5  -2    4.90   14.86
   0  -1  -1  141.38    9.76
  -2  -3  -1  219.62   20.58
  -4  -4   0   58.72   16.40
  -7  -5   1   14.64   15.36
  -1  -1   2 1596.63   28.77
  -3  -3   2    3.77    8.38
  -8  -5   3   17.20   15.29
  -6  -4   4    8.27   13.18
  -5  -3   5   20.39   10.21
  -8  -3   8   23.73   11.62
  -7  -1   9  192.31   10.24
  -4  -3  -9   -1.32   10.41
  -1  -2  -6   -4.98    5.93
  -4  -4  -6   20.93   13.91
  -6  -5  -4    6.51   14.60
  -6  -5  -3  -22.29   11.09
  -6  -5  -1    6.51   15.62
  -2  -3   0    0.71    8.13
  -6  -5   0    4.27   15.85
  -4  -4   1   -3.19   11.18
  -7  -5   2   -2.39   15.03
  -5  -4   3    1.18   12.63
  -4  -3   4   98.52   15.79
  -8  -5   4    2.21   12.96
  -9  -3   9   -5.37    9.99
  -9  -2  10   18.92    9.73
  -3  -3  -8   -1.71    9.02
  -2  -3  -6   55.00   12.75
  -3  -4  -4   15.00   13.44
  -3  -4  -3    3.64   12.84
  -3  -4  -2   18.37   13.09
  -3  -4  -1   50.61   16.58
  -1  -2   1  691.72   27.71
  -2  -3   1    7.45   10.38
  -6  -5   1   54.82   19.81
  -4  -4   2    5.08   13.05
  -2  -2   3  113.33   12.86
  -3  -3   3  108.62   16.30
  -7  -5   3   24.77   16.16
  -2  -1   4   68.57    7.48
  -7  -4   6   -1.74   11.06
  -8  -4   7    0.80   12.14
  -1  -1  -8   25.32    5.63
  -4  -4  -7   55.07   16.36
  -3  -4  -5   92.95   18.94
  -5  -5  -4    6.27   13.86
   0  -2  -3 1341.41   38.40
  -1  -3  -3    4.27    9.91
  -5  -5  -3    3.07   13.68
  -1  -3  -2    1.47    9.78
  -5  -5  -2   -3.20   13.49
  -5  -5  -1    7.85   15.97
   0  -1   0    4.28    6.09
  -3  -4   0    7.69   13.34
  -6  -5   2   14.56   16.47
  -5  -4   4    4.07   11.38
  -6  -4   5   38.44   12.99
  -4  -2   6   -0.80    7.41
  -5  -2   7  312.25   19.25
  -9  -4   8    0.74   10.54
  -3  -2 -10  106.31   14.55
  -2  -3  -7   -0.89    8.05
   0  -1  -6   43.31    6.32
  -3  -4  -6   -2.49   11.92
   0  -2  -4   -0.41    6.68
  -1  -3  -4   70.85   14.02
   0  -2  -2  228.56   16.60
  -1  -3  -1  138.29   17.80
  -5  -5   0   14.19   14.45
  -3  -4   1   17.93   13.76
  -5  -5   1   10.70   16.49
  -2  -3   2   30.42   11.89
  -4  -4   3   -3.76   10.65
  -7  -5   4   -8.40   12.31
  -4  -3   5  172.61   18.63
  -5  -3   6   15.63    9.61
  -6  -3   7    0.55    7.90
  -6  -2   8   62.10   10.28
  -7  -3   8    1.01    8.88
  -2  -2  -9   -3.21    6.65
  -3  -3  -9   -4.04   10.07
   0  -2  -5  227.93   16.92
  -1  -3  -5   53.32   12.61
  -2  -4  -4    9.74   11.69
  -2  -4  -3   -3.34   10.69
  -4  -5  -3   -3.40   14.14
  -2  -4  -2   -2.24   12.33
  -4  -5  -2    2.38   16.08
   0  -2  -1  563.87   25.30
  -4  -5  -1   -9.63   14.75
  -1  -3   0   64.81   14.11
  -1  -2   2  110.96   13.04
  -6  -5   3    7.69   13.00
  -3  -3   4   14.41   10.42
  -3  -2   5   56.70    9.78
  -8  -3   9    6.07   11.91
 -10  -2  11   -2.78    8.18
  -2  -3  -8    7.44   10.34
  -3  -4  -7   -5.86   10.80
  -1  -3  -6    3.10    8.46
  -2  -4  -5   -6.68   11.59
  -4  -5  -5    6.64   12.83
  -4  -5  -4   -7.79   12.73
  -2  -4  -1  122.39   18.88
   0  -2   0 1174.30   36.04
  -2  -4   0    5.43   12.76
  -4  -5   0   16.82   17.00
  -3  -4   2   17.47   11.05
  -5  -5   2   28.13   17.04
  -2  -2   4    4.99    7.66
  -6  -5   4    3.08   13.92
  -5  -4   5   19.54   12.57
  -7  -5   5   -0.14   12.39
  -6  -4   6   11.79   11.58
  -7  -4   7    5.63   12.34
  -8  -4   8    3.79   12.37
  -7  -2   9   56.62   10.16
  -8  -1  10   21.25    4.62
  -3  -4  -8   26.89   13.65
   0  -2  -6    1.85    6.38
  -2  -4  -6   41.86   15.11
  -1  -3   1  268.69   22.83
  -4  -5   1   25.30   17.61
  -2  -3   3   -4.72    9.06
  -5  -5   3   16.35   16.03
  -4  -4   4   17.28   10.73
  -9  -3  10   -9.55   11.22
   0  -1  -7    0.28    4.21
  -1  -3  -7   -0.42    8.03
   0  -3  -4   -1.43    9.02
  -3  -5  -4   10.24   14.36
   0  -3  -3   27.53   11.41
  -1  -4  -3    4.68   11.35
  -3  -5  -3   -0.06   13.12
   0  -3  -2   58.20   13.66
  -3  -5  -2    7.29   13.66
  -3  -5  -1    7.53   15.69
   0  -1   1  131.00    9.87
  -2  -4   1   -2.32    8.80
  -4  -5   2   -7.29   14.57
  -1  -1   3    4.00    5.01
  -3  -4   3    9.59   11.87
  -6  -5   5   -0.25   13.08
  -4  -3   6    6.04    9.56
  -5  -3   7   -3.91    8.43
  -3  -1 -11   -2.70    4.52
  -2  -1 -10   53.58    6.95
  -2  -3  -9    9.98   10.42
  -2  -4  -7   -3.80   11.35
   0  -3  -5   29.59   10.83
  -1  -4  -5    3.75   10.97
  -3  -5  -5    4.84   11.19
  -1  -4  -4   15.83   13.35
  -1  -4  -2   28.32   11.98
   0  -3  -1   -4.87    7.59
  -1  -4  -1    3.79   12.64
  -3  -5   0    6.91   15.65
   0  -2   1  565.62   25.52
  -1  -3   2    1.71    9.55
  -2  -4   2    2.83   11.36
  -1  -2   3  443.82   22.36
  -5  -5   4    7.90   14.17
  -3  -3   5    6.73    8.76
  -4  -4   5    2.23   10.83
  -5  -4   6    4.63   12.13
  -6  -4   7   -6.00   11.16
  -6  -3   8   22.77   11.21
  -8  -2  10    7.30    8.08
  -2  -2 -10    0.55    8.17
  -1  -3  -8    2.65    9.97
  -2  -4  -8    1.59   11.94
   0  -3  -6    5.32    8.52
  -1  -4  -6   -3.22   11.20
   1  -2  -3  415.55   21.98
  -2  -5  -3   10.38   16.00
  -2  -5  -2    8.69   15.76
   0  -3   0   -9.61    8.96
  -1  -4   0   15.72   12.44
  -3  -5   1    0.52   14.68
  -4  -5   3   12.84   15.82
  -2  -3   4    6.45    9.62
  -3  -4   4   50.80   15.19
  -7  -4   8    9.45   11.79
  -7  -3   9   10.11   10.43
  -1  -1  -9    1.07    3.99
  -1  -2  -9   -1.17    6.21
  -2  -5  -5    1.48   11.55
   1  -2  -4   -1.65    6.42
  -2  -5  -4   -8.44   12.56
   1  -1  -2 1541.73   28.95
   1  -2  -2  108.65   12.14
  -2  -5  -1   -0.99   13.11
  -2  -5   0   10.22   16.05
  -1  -4   1   36.11   14.12
  -3  -5   2   -0.90   15.07
  -2  -4   3    1.58   10.88
  -5  -5   5   12.94   14.29
  -3  -2   6   14.21    7.47
  -4  -2   7   27.43    8.17
   0  -3  -7    5.93    8.44
  -1  -4  -7   11.54   12.87
   1  -2  -5   99.64   11.83
   0  -4  -4   -6.68   11.23
   1  -3  -3    6.85   10.03
   0  -4  -3    7.96   12.85
   0  -4  -2    7.13   12.65
   1  -2  -1  688.50   27.61
   0  -3   1    5.84    8.39
  -2  -5   1    8.34   16.14
   0  -2   2  249.88   17.67
  -1  -3   3   -3.45    9.05
  -4  -5   4    6.07   14.11
  -2  -2   5    4.91    7.17
  -3  -1   6   43.76    5.66
  -4  -1   7   11.86    4.21
  -8  -3  10   11.24   11.84
  -1  -3  -9    3.37   10.29
   1  -2  -6    0.53    6.90
   1  -3  -5   -1.87    8.07
   0  -4  -5   -3.30   11.57
   1  -3  -4   14.39   10.06
  -1  -5  -4   16.12   15.07
  -1  -5  -3   -2.90   14.69
   1  -3  -2    6.25    8.22
  -1  -5  -2   -2.48   14.69
   0  -4  -1    1.04    9.07
  -1  -5  -1    0.34   14.91
   0  -4   0   69.24   16.42
  -1  -4   2    5.07   11.21
  -3  -5   3   14.59   15.40
  -3  -4   5    4.18   10.88
  -3  -3   6   36.55   11.78
  -4  -4   6    5.15   11.00
  -4  -3   7    0.66    8.64
  -5  -4   7   -6.58   10.57
  -6  -4   8   17.60   13.97
  -9  -2  11   -2.58    6.96
   0  -3  -8   41.72   11.90
  -1  -4  -8    9.36   10.97
   0  -4  -6   12.92   12.94
  -1  -5  -5   12.64   13.44
   1  -1  -1 4440.33   48.44
   1  -3  -1  262.95   21.88
   1  -2   0  221.38   16.75
  -1  -5   0   10.79   15.69
   0  -3   2   63.18   13.68
  -2  -5   2    1.20   14.73
  -1  -2   4    9.31    6.96
  -2  -4   4   31.41   13.53
  -3  -5   4   -3.59   13.74
  -2  -1   5   11.38    4.45
  -2  -3   5    6.07    8.64
  -4  -5   5   -4.57   12.59
  -5  -1   8   93.45    6.41
  -5  -3   8    3.82    8.69
  -6  -2   9    0.84    6.98
   0  -1  -8   90.01    7.47
   0  -4  -7    1.72   11.52
   1  -3  -6   13.27    9.12
   1  -4  -3    5.61   12.31
   1  -3   0   65.39   12.81
   0  -4   1    3.77   11.28
  -1  -5   1   -5.72   14.48
   0  -1   2  323.04   13.61
  -1  -4   3    4.95   11.05
  -2  -5   3    8.32   15.67
  -1  -3   4   10.80    9.95
  -6  -3   9   14.86   11.35
  -2  -2 -11    3.15    7.22
  -1  -2 -10    1.07    7.12
   1  -3  -7   31.46   11.24
   1  -1  -6   24.02    5.32
   1  -4  -5    1.98   12.09
   0  -5  -5    6.16   13.35
   1  -4  -4   -1.64    8.37
   0  -5  -4   10.17   14.63
   0  -5  -3    0.83   14.13
   1  -4  -2   17.55   11.91
   0  -5  -2    8.26   15.68
   1  -4  -1   45.71   14.66
   0  -5  -1    0.02   14.66
   1  -2   1  292.50   19.22
  -3  -4   6   -7.30    9.43
  -4  -4   7   -5.90   10.67
   0  -2  -9   40.94    9.10
   0  -3  -9   20.15   11.22
   0  -4  -8    2.71   10.84
   1  -4  -6   55.32   15.82
   2  -2  -4    5.00    7.69
   2  -3  -4   11.20    9.99
   2  -2  -3  190.83   15.61
   2  -3  -3   -0.24    9.28
   1  -1   0 3216.95   41.36
   1  -4   0   -6.33   11.78
   0  -5   0   -4.70   14.02
   1  -3   1  146.10   17.02
   0  -4   2    2.18    9.14
  -1  -5   2   22.29   15.92
   0  -2   3 1327.06   37.37
   0  -3   3   24.55   10.97
  -1  -4   4   -1.36   10.42
  -2  -5   4    0.14   13.62
  -2  -4   5   11.32   11.52
  -3  -5   5    8.45   13.87
  -5  -4   8    7.78   11.22
  -7  -2  10   12.38    7.86
  -7  -3  10   29.17   12.16
   1  -4  -7  -11.99   10.27
   2  -2  -5    5.41    7.37
   2  -3  -5   -0.07    8.03
   2  -2  -2    8.88    6.55
   2  -3  -2   23.66    9.75
   2  -3  -1   15.49   10.75
   1  -4   1   -5.73   10.43
   0  -5   1    4.01   15.22
  -1  -5   3   10.24   15.21
  -1  -1   4  585.47   17.08
  -2  -3   6   -3.63    8.40
  -3  -3   7   16.13    9.72
   1  -3  -8   -3.48    8.00
   2  -3  -6    1.94    7.95
   1  -5  -5   13.28   13.66
   2  -4  -4   42.04   14.23
   1  -5  -4   10.23   14.42
   2  -4  -3   20.78   12.52
   1  -5  -3    3.71   14.11
   2  -4  -2    8.41   11.53
   1  -5  -2   -1.58   12.50
   2  -2  -1  130.52   14.14
   1  -5  -1   -3.77   14.34
   1  -3   2   19.03   10.95
   0  -4   3   -4.27    8.07
  -1  -3   5    2.29    7.95
  -2  -2   6   24.54    7.87
  -3  -2   7   25.99    7.66
  -4  -3   8    4.98    8.43
   1  -4  -8    0.73   10.42
   2  -2  -6   18.53    7.98
   2  -4  -6   15.93   12.72
   2  -4  -5    2.03    8.65
   2  -4  -1   -0.74    8.96
   2  -3   0    5.19    8.43
   1  -5   0    1.73   14.84
   1  -2   2   11.82    7.93
   1  -4   2   31.48   13.64
   0  -5   2    0.03   13.78
   0  -3   4    0.67    8.92
  -1  -5   4   -4.42   13.18
  -1  -2   5  111.69   12.37
  -1  -4   5   -4.08   11.20
  -2  -5   5    6.23   13.36
  -2  -4   6    6.36   10.85
  -3  -4   7    1.27   10.90
  -4  -2   8    0.86    5.42
  -5  -3   9   -0.69   10.33
  -1  -1 -10   38.08    5.18
   1  -1  -7    4.70    3.91
   2  -3  -7    6.73    8.04
   2  -5  -3   -0.12   14.44
   2  -2   0  197.51   16.61
   2  -4   0   17.39   10.85
   1  -5   1    1.32   14.82
   0  -5   3   17.09   16.06
   0  -4   4    4.40   11.24
  -4  -4   8    3.64   11.03
  -1  -2 -11    1.83    6.69
   0  -2 -10    3.12    7.15
   2  -4  -7    3.03   11.36
   2  -5  -5    7.02   12.92
   3  -3  -4    4.17    9.53
   2  -5  -4    3.51   11.63
   3  -3  -3  108.82   15.99
   3  -4  -3    6.76   12.38
   3  -3  -2   -1.19    9.36
   2  -5  -2    2.11   14.32
   2  -5  -1    7.74   15.46
   2  -3   1  192.28   19.00
   2  -4   1  145.73   20.93
   1  -3   3    2.19    9.42
   1  -4   3    2.64   10.83
   0  -2   4    4.19    6.60
  -5  -2   9   45.06    8.87
  -6  -3  10    4.72   10.13
  -8  -2  11   25.83    7.47
   0  -1  -9   -1.75    3.52
   1  -2  -9    7.47    6.63
   2  -3  -8   34.72   10.91
   2  -4  -8    2.87   11.07
   3  -3  -5   14.30    9.32
   3  -4  -5  -10.52   10.60
   3  -4  -4   62.39   14.25
   3  -4  -2   18.12   10.79
   3  -3  -1   39.52   12.35
   3  -4  -1   26.84   13.10
   2  -5   0    6.31   15.43
   1  -5   2   14.73   13.95
   0  -1   3   45.18    6.75
   0  -5   4    2.12   14.33
  -1  -5   5   10.31   13.55
  -1  -3   6   14.98    9.83
   3  -3  -6   27.66   10.01
   3  -4  -6    4.28   11.63
   3  -2  -4   -1.92    6.20
   3  -5  -4   -0.81   12.90
   3  -2  -3  150.95   14.29
   3  -5  -3   -0.72   14.89
   2  -1  -2 1311.40   27.21
   3  -3   0  166.95   18.94
   3  -4   0   11.87   13.11
   2  -2   1  534.56   24.37
   2  -5   1   -1.45   14.67
   2  -3   2   26.96   11.59
   2  -4   2    0.67   10.96
   1  -2   3  952.27   31.89
   1  -5   3    2.41   14.76
   0  -3   5   38.03   10.93
   0  -4   5   -5.16    9.77
  -1  -4   6   62.83   15.30
  -2  -3   7   13.12    8.45
  -2  -4   7    2.02   11.12
  -3  -3   8   10.48    9.25
  -3  -4   8   -4.71   11.63
   3  -3  -7    8.54    9.32
   3  -4  -7   -4.49   10.06
   3  -2  -5   54.98    9.65
   3  -5  -5   16.31   13.85
   3  -2  -2   48.44    9.20
   3  -5  -2    8.01   13.06
   3  -5  -1    2.89   14.59
   2  -5   2   15.19   15.61
   1  -3   4   68.46   13.68
   1  -4   4   12.11   11.82
   3  -2  -6   20.39    7.93
   4  -4  -4   21.54   13.22
   4  -3  -3    6.10    9.83
   4  -4  -3    6.83   11.20
   4  -4  -2   13.18   11.77
   3  -2  -1    8.22    6.63
   3  -5   0    5.00   15.03
   3  -3   1   74.87   14.52
   3  -4   1   27.44   13.47
   2  -4   3   -1.74   10.28
   1  -5   4   -4.51   13.19
   0  -5   5    4.45   12.89
  -4  -3   9   87.91   14.02
  -6  -2  10   20.03    7.23
   3  -3  -8    2.80    8.78
   3  -4  -8   -8.53    9.66
   4  -4  -6    0.11   11.08
   4  -3  -5  133.80   16.48
   4  -4  -5    0.71    8.36
   4  -3  -4   87.72   13.83
   4  -5  -4   12.30   14.21
   4  -5  -3    7.14   15.02
   4  -3  -2   -5.35    8.99
   4  -5  -2    1.63   14.84
   2  -1  -1   -0.47    4.66
   4  -4  -1   14.43   13.12
   3  -5   1    8.71   15.52
   2  -2   2   73.85   11.37
   2  -3   3   -1.79    7.19
   2  -5   3   -0.88   14.36
   0  -2   5  219.28   16.10
  -1  -2   6    4.65    6.42
  -2  -2   7   11.71    6.55
   0  -2 -11    2.53    6.64
   1  -2 -10   34.48    8.80
   1  -1  -8    7.27    3.57
   4  -3  -6    9.81    8.48
   4  -5  -5   14.81   13.85
   4  -3  -1   22.53    9.73
   4  -5  -1   25.99   16.96
   3  -2   0   56.00    9.86
   4  -4   0   43.64   15.90
   3  -4   2   16.76   10.87
   3  -5   2   -4.24   14.32
   1  -4   5   -0.27   10.25
   0  -4   6   10.53   11.17
  -1  -4   7    5.59   11.26
  -3  -2   8   44.57    8.25
  -2  -4   8   -0.52   12.37
  -5  -3  10    4.69    9.81
   4  -4  -7    3.61   10.99
   2  -1  -6   76.01    7.08
   4  -3   0  214.27   20.84
   4  -5   0   24.46   14.81
   1  -1   2 6884.10   59.74
   3  -3   2    2.15    7.92
   1  -2   4  126.24   12.87
   2  -4   4   12.79   11.55
   2  -5   4   14.10   14.34
   1  -3   5   63.80   12.56
   1  -5   5    2.82   12.84
   0  -3   6   17.15    9.07
  -1  -3   7   34.83   10.06
  -2  -3   8   45.96   12.15
   2  -2  -9   10.09    6.71
   4  -4  -8   -5.19    9.88
   4  -3  -7    6.25    8.00
   5  -4  -5   22.83   13.33
   5  -5  -5    6.70   12.73
   5  -4  -4    6.31    9.27
   5  -5  -4    5.14   13.00
   4  -2  -3  108.03   12.65
   5  -4  -3    7.17   10.99
   5  -5  -3   16.55   15.33
   5  -4  -2   -4.23   11.41
   5  -5  -2   31.81   17.39
   3  -2   1  407.44   22.11
   4  -4   1    6.01   11.11
   4  -5   1    0.56   14.74
   3  -4   3   -0.06   10.86
   3  -5   3   10.48   14.85
   2  -3   4   40.35   11.72
  -2  -1   6   80.58    6.41
   5  -4  -6    2.74   10.92
   4  -2  -5  171.83   15.12
   4  -2  -4    7.57    6.93
   5  -3  -4    0.36    8.92
   5  -3  -3  132.27   17.31
   4  -2  -2    8.24    7.75
   5  -3  -2  196.34   20.07
   5  -4  -1   49.69   14.63
   5  -5  -1    0.15   14.69
   4  -3   1   61.74   13.90
  -1   0   2   17.77    1.53
   4  -4   2    9.49   11.70
   4  -5   2   11.12   15.50
   3  -3   3   -2.72    9.03
  -1  -1   5   77.66    6.73
   1  -4   6    0.52   11.16
  -3  -1   7   13.99    3.61
   0  -4   7   -1.17   10.93
  -4  -2   9  137.35   11.73
  -3  -3   9    7.49    9.57
   4  -3  -8    1.13    7.58
   5  -4  -7   -0.95   10.22
   5  -3  -5   13.64    9.23
   4  -2  -1    8.82    8.00
   5  -3  -1   25.25   11.44
   5  -4   0   60.60   14.41
   5  -5   0   -4.70   12.42
   3  -4   4   12.55   11.69
   3  -5   4    1.75   13.62
   2  -4   5    3.24   11.82
   2  -5   5    9.39   13.42
  -1  -4   8    8.75   12.05
   4  -2  -6   -1.36    5.65
   5  -3  -6    6.60    8.46
   6  -4  -5   28.07   13.66
   6  -5  -5   -4.55   10.28
   6  -4  -4   11.62   11.50
   6  -5  -4   -3.65   11.75
   6  -4  -3   30.34   13.43
   6  -5  -3   -9.87   12.97
   6  -4  -2   44.29   15.48
   6  -5  -2   24.36   16.41
   5  -4   1   -7.42   10.20
   5  -5   1   13.39   15.78
   4  -3   2   -1.45    9.47
   4  -4   3   49.55   15.47
   4  -5   3   -3.48   13.03
   0  -1   4   10.67    5.01
   1  -3   6   -0.99    8.61
  -4  -3  10    9.62   10.00
  -7  -2  11    3.04    5.03
   5  -4  -8    3.17   10.07
   2  -1  -7    1.02    3.69
   5  -3  -7    6.70    7.85
   6  -4  -6   16.18   12.24
   6  -4  -1    7.04   12.92
   6  -5  -1   34.55   16.01
   4  -2   0  276.96   18.96
   5  -3   0    0.60    7.94
   3  -2   2  216.03   16.30
   5  -5   2    8.42   15.17
   2  -3   5    0.11    8.10
   0  -2   6    0.62    6.05
   0  -3   7   -4.14    6.67
   1  -2 -11    5.55    6.40
   2  -2 -10   20.26    7.50
   4  -3  -9   59.49   11.65
   6  -4  -7    3.48   11.04
   6  -3  -4   10.23    9.59
   3  -1  -3    6.09    5.18
   6  -3  -3   12.79   10.44
   6  -4   0   43.50   15.87
   6  -5   0    1.45   14.23
   2  -1   1 5211.32   53.99
   5  -3   1    7.80   10.37
   5  -4   2   11.81   12.04
   3  -3   4   27.06   10.38
   4  -5   4    2.88   12.90
   1  -2   5  160.29   13.79
   3  -4   5   82.46   16.78
   3  -5   5   -4.48   11.59
   2  -4   6   23.45   12.88
  -1  -2   7   29.52    7.09
   1  -4   7   26.79   13.14
  -1  -3   8    3.41    8.47
   3  -2  -9    0.17    5.95
   5  -3  -8   -0.26    7.95
   6  -3  -5   62.70   12.82
   7  -5  -5   -1.82   10.88
   7  -4  -4   -4.53   11.23
   7  -5  -4    3.34   11.98
   5  -2  -3   34.82    9.26
   7  -4  -3   25.01   13.00
   7  -5  -3    4.53   11.37
   3  -1  -2  379.79   15.72
   6  -3  -2   69.69   13.23
   7  -5  -2    3.72   13.48
   6  -5   1   -4.01   13.73
   4  -3   3    8.98    9.84
   5  -5   3   10.20   14.17
   2  -2   4  241.71   16.96
   4  -4   4    1.78   12.07
  -2  -2   8   37.40    7.63
   0  -4   8    8.11   10.70
  -2  -3   9    0.83    9.16
  -5  -2  10    1.34    5.78
   6  -4  -8   13.62   11.03
   6  -3  -6   20.23    9.51
   5  -2  -5    2.57    7.40
   7  -4  -5    8.70   12.09
   5  -2  -4   32.62    8.86
   5  -2  -2  513.11   24.95
   7  -4  -2   10.98   11.51
   6  -3  -1   15.74    9.35
   7  -5  -1   21.20   15.93
   4  -2   1   45.54    9.34
   6  -4   1   51.81   13.99
   6  -5   2    0.02   13.49
   1  -1   3   41.24    6.37
   3  -2   3  422.22   22.24
   5  -4   3   37.04   15.11
   1  -1  -9   13.68    3.53
   6  -3  -7    1.48    8.50
   7  -4  -6    5.08    8.59
   3  -1  -1   58.92    8.36
   5  -2  -1  460.72   23.97
   7  -4  -1    5.19   11.10
   6  -3   0   -2.42    9.73
   7  -5   0   11.44   13.96
   5  -3   2  319.48   24.15
   6  -4   2   86.10   18.40
   5  -5   4    6.77   13.04
   3  -3   5  243.07   21.53
   4  -5   5    3.46   11.59
   2  -3   6   65.25   13.15
   1  -3   7    3.88    8.31
   5  -3  -9    1.29    8.08
   7  -4  -7   -0.06   10.46
   5  -2  -6    4.21    6.27
   8  -5  -4    8.15   11.33
   7  -3  -3   30.78   11.46
   8  -5  -3   16.81   12.59
   8  -5  -2   10.50   13.57
   8  -5  -1   21.17   14.67
   7  -4   0    3.88   11.07
   7  -5   1   41.56   16.83
   6  -5   3   -8.05   11.43
   4  -3   4  121.52   16.09
   5  -4   4    1.20   11.52
   4  -4   5    9.09   11.44
   3  -4   6    6.25   11.73
   2  -4   7    6.51   11.38
   0  -3   8   64.75   13.01
   1  -4   8    8.91   12.26
  -3  -3  10    4.32    9.09
   6  -3  -8   20.99    9.67
   7  -4  -8   -0.56    9.64
   3  -1  -6   53.55    6.53
   7  -3  -5   89.81   14.58
   8  -4  -5   17.36   12.76
   7  -3  -4  102.35   14.60
   8  -4  -4    0.27   11.60
   8  -4  -3    2.20    8.95
   7  -3  -2   12.56   10.29
   8  -4  -2    5.75   12.74
   5  -2   0  253.42   18.65
   8  -5   0   14.91   14.17
   7  -4   1  118.19   20.60
   4  -2   2  254.92   17.76
   7  -5   2    1.20   12.75
   5  -3   3   66.18   13.75
   6  -4   3    3.36   12.13
  -3  -2   9    4.35    5.58
   2  -1  -8    2.76    3.12
   7  -3  -6  139.97   16.85
   8  -4  -6    3.68   11.58
   9  -5  -4    6.01   13.35
   9  -5  -3   38.41   16.16
   7  -3  -1   36.45   11.17
   8  -4  -1   19.02   10.91
   3  -1   0   28.23    7.36
   2  -1   2   99.12    9.07
   6  -5   4   -0.03   12.33
   2  -2   5   66.06   10.57
   1  -2   6   -1.64    5.87
  -1  -3   9    4.11    9.34
   2  -2 -11   14.12    6.49
   3  -2 -10   21.12    7.40
   4  -2  -9  177.45   13.98
   7  -3  -7   -5.82    8.33
   8  -4  -7   -3.13   10.54
   6  -2  -4   52.06   10.21
   6  -2  -3    1.10    7.15
   9  -5  -2    2.41   11.15
   9  -5  -1   -6.29   12.04
   8  -4   0   18.64   14.22
   5  -2   1  166.29   15.71
   8  -5   1    1.83   10.36
   6  -3   2  206.74   20.86
   7  -4   2    1.60    9.32
   7  -5   3    2.72   12.73
   3  -2   4  139.68   13.68
   5  -4   5   -4.01   10.94
   4  -4   6   15.12   11.38
   0  -2   7   15.28    6.65
   3  -4   7   -0.14   10.91
   6  -3  -9   20.47   10.37
   8  -4  -8   -0.94   10.21
   6  -2  -5    9.90    7.19
   9  -4  -5    4.07   12.07
   8  -3  -4   97.11   15.35
   9  -4  -4   10.78   13.13
   8  -3  -3   81.09   14.84
   9  -4  -3   40.16   15.62
   6  -2  -2    3.25    6.41
   9  -4  -2   11.21   13.20
   9  -5   0    2.19   12.22
   8  -4   1   30.46   15.14
   8  -5   2    7.21   13.38
   4  -2   3    3.11    7.15
   5  -3   4   43.75   11.94
   6  -4   4    0.62   11.86
   4  -3   5   31.01   10.68
   3  -3   6   -1.08    7.53
   2  -3   7    8.21    8.70
   2  -4   8   -3.30   10.24
   7  -3  -8   -5.33    7.43
   6  -2  -6    3.88    7.16
   9  -4  -6    2.66   11.33
   8  -3  -5    9.66    9.17
  10  -5  -3   -8.32   12.15
   8  -3  -2    3.20    9.07
  10  -5  -2   17.26   13.75
   6  -2  -1   20.22    8.02
   9  -4  -1    1.71   12.82
   7  -3   1   -3.38    7.76
   9  -5   1   -0.51   12.71
   6  -3   3    1.03    9.13
   7  -4   3   12.46   11.60
  -1  -2   8   40.61    7.81
   1  -3   8    7.58    9.25
  -2  -3  10   19.07    9.98
   3  -1  -7   13.56    4.38
   9  -4  -7   15.32   11.73
   8  -3  -6   23.64   10.02
   4  -1  -3   17.01    6.00
   4  -1  -2  528.24   18.99
   8  -3  -1   83.30   13.98
  10  -5  -1   32.29   16.19
   6  -2   0  988.40   34.93
   9  -4   0    3.25   12.79
   3  -1   1  850.81   23.30
   5  -2   2    9.15    7.98
   8  -4   2   15.63   13.70
   8  -5   3    7.47   11.56
   1  -1   4 1918.63   30.94
   0  -1   5  205.11    9.95
  -4  -2  10    8.10    5.48
   9  -4  -8    3.41   10.76
   8  -3  -7   38.92   10.88
  10  -4  -5   28.22   13.85
  10  -4  -4  105.35   19.47
  10  -4  -3   30.36   14.87
  10  -4  -2    0.13   12.31
   8  -3   0   70.30   14.63
  10  -5   0   16.80   13.81
   9  -4   1   17.07   13.90
   7  -3   2   31.48   10.29
   9  -5   2   15.03   12.32
   7  -4   4    4.40   12.11
   6  -4   5   -1.75   11.25
  -1  -1   6   23.40    4.29
   5  -4   6    4.06   11.53
   4  -4   7   54.20   15.33
   0  -3   9   28.90   10.63
  -1  -1 -11    0.00    0.11
   7  -3  -9    1.63    8.13
  10  -4  -6    7.11   11.85
   7  -2  -4   11.18    7.72
   9  -3  -4   26.75   11.02
   7  -2  -3   18.06    8.65
   9  -3  -3    3.43    9.19
  11  -5  -2   15.69   14.71
   4  -1  -1  490.95   18.66
  10  -4  -1   -0.47   12.32
   6  -2   1  118.88   14.18
  10  -5   1    1.63   13.45
   2  -1   3  295.71   13.78
   8  -4   3   45.64   15.88
   4  -2   4  276.88   18.94
   6  -3   4   -3.50    8.36
   3  -2   5  292.08   18.27
   5  -3   5   98.41   14.91
   2  -2   6   64.74    9.99
   4  -3   6   -2.83    7.48
   3  -3   7    2.79    8.38
   3  -4   8   14.56   10.47
   4  -2 -10    5.50    6.44
   5  -2  -9   31.92    8.01
   8  -3  -8   22.76   10.72
  10  -4  -7   -0.62   10.06
   9  -3  -6   82.15   15.06
   7  -2  -5   47.06    9.91
   9  -3  -5   16.49    9.97
   7  -2  -2   -4.43    5.74
   9  -3  -2   11.95    8.63
   9  -3  -1   -2.05    9.01
  11  -5  -1    7.24   11.75
  10  -4   0   22.32   14.25
   8  -3   1    1.22    7.59
   9  -4   2    7.94   13.20
   7  -3   3    3.47    9.00
   1  -2   7    1.48    5.75
  -2  -2   9   19.36    6.26
   3  -2 -11    3.76    5.77
   7  -2  -6  118.73   13.55
  11  -4  -5    6.03   12.45
  11  -4  -4    4.60   12.65
  11  -4  -3   48.87   16.44
  11  -4  -2  151.54   22.57
   7  -2  -1  192.18   16.52
  10  -4   1   29.88   14.90
   5  -2   3    5.51    6.19
   8  -4   4   25.28   13.88
   7  -4   5   11.18   12.20
   6  -4   6    5.94   11.62
   5  -4   7   18.63   11.92
   2  -3   8   17.76    9.38
  -1  -3  10   -1.49    8.39
   9  -3  -7    0.16    7.87
   4  -1  -6    4.96    4.08
  11  -4  -6    3.62   11.42
  11  -4  -1   48.50   16.52
   7  -2   0   -7.18    7.32
   9  -3   0   69.69   13.39
   3  -1   2 1584.92   31.30
   6  -2   2   26.10    9.36
   8  -3   2   47.61   11.69
   9  -4   3   -1.19   12.07
   8  -3  -9    2.85    7.50
   7  -2  -7   57.41   10.06
  11  -4  -7    1.82   10.34
  10  -3  -5   51.13   12.74
  10  -3  -4  173.41   19.54
  10  -3  -3   61.03   12.68
  10  -3  -2   10.19   10.06
  11  -4   0    4.48   12.86
   9  -3   1  114.09   17.01
  10  -4   2    4.13   12.95
   7  -3   4  247.44   22.19
   6  -3   5   38.88   11.46
   5  -3   6  187.72   18.78
   0  -2   8    5.13    5.45
   1  -3   9    5.31    8.25
   9  -3  -8   -3.28    7.99
  10  -3  -6    2.72    8.49
  12  -4  -5    2.10   11.96
   8  -2  -4   48.04   10.52
  12  -4  -4    9.40   13.15
   8  -2  -3   11.45    7.14
  12  -4  -3   68.05   17.94
   8  -2  -2  309.97   21.18
  12  -4  -2   23.09   14.95
  10  -3  -1    7.92   10.16
   7  -2   1   58.14   11.50
  11  -4   1    2.38   13.19
   8  -3   3  108.93   16.49
   9  -4   4    0.49   12.12
   4  -2   5   69.05   11.16
   8  -4   5    6.91   12.41
   7  -4   6    4.13   11.14
   4  -3   7   27.40   10.30
   6  -4   7    4.61   10.61
   5  -2 -10   -1.74    6.10
   6  -2  -9   -0.27    5.93
   3  -1  -8    0.53    2.77
  10  -3  -7    6.98    9.72
  12  -4  -6   13.04   11.68
   8  -2  -5  168.90   15.86
   5  -1  -4   18.33    6.29
   5  -1  -3  386.16   16.87
   5  -1  -2  221.13   13.59
   8  -2  -1    3.65    8.19
  12  -4  -1   -7.40   12.63
  10  -3   0   23.20   11.42
   4  -1   1   32.53    7.65
   9  -3   2  138.91   18.25
   6  -2   3    4.90    7.50
  10  -4   3    1.43   12.28
   5  -2   4   38.90    9.51
   3  -2   6    8.07    6.55
   3  -3   8    0.57    7.68
   9  -3  -9    2.81    9.27
  12  -4  -7    4.83   10.33
   8  -2  -6   32.75    8.58
  11  -3  -4   50.24   13.17
  11  -3  -3  -13.81    8.14
  11  -3  -2    0.61    9.38
   5  -1  -1  250.85   14.58
   8  -2   0   34.92   10.45
  12  -4   0    6.05   13.17
  11  -4   2   22.71   14.60
   7  -3   5    3.42    9.94
   2  -2   7   55.11    9.11
   0  -3  10    1.72    8.14
   4  -2 -11    0.05    5.28
  10  -3  -8   11.32    9.39
   4  -1  -7    9.24    4.12
  11  -3  -6   14.63    9.77
  11  -3  -5   83.52   14.12
  13  -4  -5    6.80   11.97
  13  -4  -3   -0.78   13.01
  13  -4  -2   10.00   13.92
  11  -3  -1   -5.65   10.04
  10  -3   1    9.35    8.61
  12  -4   1    2.59   13.15
   7  -2   2   99.45   12.73
   9  -3   3   26.69   12.04
   2  -1   4   42.28    6.50
   8  -3   4   13.98   10.08
  10  -4   4    0.16   11.99
   1  -1   5   19.19    5.01
   9  -4   5    7.22   11.98
   6  -3   6   -1.68    7.78
   8  -4   6    0.07   10.04
   5  -3   7   54.28   13.04
   7  -4   7   22.52   12.67
  -1  -2   9    8.29    5.63
   2  -3   9    8.46    8.48
   8  -2  -7  259.16   17.84
   9  -2  -4  241.58   18.97
   9  -2  -3   11.56    8.67
   9  -2  -2    6.51    8.59
  13  -4  -1    0.65   13.27
   8  -2   1   33.11   10.25
  10  -3   2   15.62   10.66
   3  -1   3  217.92   12.43
  11  -4   3   -6.01   11.76
  10  -3  -9   -5.00    8.26
  11  -3  -7   -0.33    8.08
   9  -2  -5   67.92   11.62
  12  -3  -4   29.71   12.72
  12  -3  -3   71.31   15.65
   9  -2  -1   -0.54    8.21
  13  -4   0    5.43   11.39
   4  -1   2  133.26   10.99
  12  -4   2   32.85   15.47
   6  -2   4  106.35   13.20
   5  -2   5    0.91    6.52
   1  -2   8    1.29    5.31
   4  -3   8   -1.68    8.31
  11  -3  -8   67.22   13.85
   5  -1  -6    2.42    3.82
   9  -2  -6   23.41    8.02
  12  -3  -6   55.87   13.12
  12  -3  -5   -1.84    8.64
  14  -4  -3   24.54   12.72
  12  -3  -2  109.39   16.30
  14  -4  -2    5.16   13.32
  12  -3  -1    3.50   10.89
   9  -2   0   -4.64    7.89
  11  -3   1   11.15    8.94
  13  -4   1    4.20   13.52
   7  -2   3    8.26    8.16
   9  -3   4   13.84   11.20
  11  -4   4    2.42   11.96
   8  -3   5   24.73   10.61
  10  -4   5   -4.86   10.20
   4  -2   6   -0.94    5.08
   7  -3   6    1.27    8.21
   9  -4   6   -8.68    9.68
   6  -1  -3  242.14   14.37
   6  -1  -2    4.42    6.51
  14  -4  -1   15.22   12.64
  12  -3   0   32.94   12.61
  14  -4   0    4.54   13.34
   8  -2   2    6.43    8.46
  10  -3   3   34.85   10.85
  12  -4   3    6.47   10.69
   6  -3   7   10.74    9.13
   5  -1   1  160.99   11.91
  11  -3   2   -2.14    7.34
  13  -4   2    7.72   10.89
   4  -4  -5   -4.10    7.54
   5  -4  -5   19.02   10.57
   6  -4  -5   29.95   11.01
   7  -4  -5   -5.95    9.72
   8  -4  -5   25.64   12.71
  11  -3  -4   31.95   12.51
  11  -2  -3   18.68   11.07
  17  -3  -3   -5.33   13.10
   4  -1  -2  502.29   19.73
   5  -1  -2  201.47   14.75
   6  -1  -2   -1.83    7.46
  16  -2  -2   42.02   13.01
  14  -1  -1   16.90   11.00
  13   0   1    0.58    6.00
  20  -1   1   33.01   14.99
  20   0   4   10.31   10.34
   9  -4  -5   -2.09    9.71
  10  -4  -5    5.13   11.98
  -2  -5  -5    2.47    7.85
  -2  -3  -4   33.62    5.83
  12  -3  -4   23.81   10.79
  13  -3  -4   20.76   13.59
  -2  -2  -3 1173.12   18.76
  12  -2  -3    7.52    9.85
  18  -3  -3   -5.26   11.99
   7  -1  -2   20.80    8.20
   8  -1  -2  934.89   32.69
  17  -2  -2   10.47   11.66
  15  -1  -1  226.36   22.10
  20  -2  -1   -0.57   12.93
   9   0   0  864.95   28.83
  18  -1   0   -3.15   11.48
  14   0   1    7.78    8.22
  17   0   2   45.72   12.11
  10   1   3    1.00    5.04
  19   0   3    0.22    9.59
  13   1   4    0.19    5.25
  15   1   5   10.20    7.19
  11  -4  -5   15.49   13.30
  12  -4  -5   -7.05   11.99
  14  -3  -4   25.79   14.79
  13  -2  -3   73.39   13.93
  19  -3  -3   -7.23   12.25
   9  -1  -2  180.83   16.02
  10  -1  -2   36.88   10.79
  18  -2  -2   66.98   17.98
  16  -1  -1   30.73   12.44
  21  -2  -1    3.29   12.04
  10   0   0  872.21   30.62
  19  -1   0    1.31   10.97
  15   0   1   -1.81    7.32
  21  -1   1    0.88   11.48
  17   1   6    8.72    8.99
   0  -4  -5   -2.57    6.28
  13  -4  -5    2.88   11.83
  14  -4  -5    2.20   11.85
  -3  -5  -5    3.16    7.13
  15  -3  -4    4.93   13.61
  14  -2  -3   15.40   10.07
  15  -2  -3   24.71   14.11
  11  -1  -2   11.98    9.76
  19  -2  -2    6.13   13.67
  11   0   0    5.70    7.47
  22  -1   1   -2.38   10.34
  18   0   2   24.55   10.97
  11   1   3   38.28    7.69
  20   0   3    4.13   10.71
  14   1   4   23.45    7.50
  16   1   5   -4.62    6.84
  15  -4  -5   -4.01   12.09
  16  -3  -4   59.18   17.41
  17  -3  -4   -7.09   13.09
  16  -2  -3  340.35   29.84
  12  -1  -2  163.44   18.13
  20  -2  -2   -0.22   13.36
  17  -1  -1  118.84   17.61
  12   0   0   50.82   10.68
  20  -1   0    7.13   11.27
  16   0   1    5.28    8.57
  19   0   2    4.41   10.68
  -1  -4  -5    2.71    6.47
  18  -3  -4   -7.24   11.45
  17  -2  -3   -6.02   12.34
  13  -1  -2    3.89    8.32
  21  -2  -2   -5.69   11.88
  18  -1  -1  140.51   20.94
  13   0   0   20.52    9.36
  21  -1   0   10.80   13.30
  17   0   1   -1.34    8.29
  12   1   3   19.67    6.51
  21   0   3    0.83    9.39
  15   1   4    4.36    7.42
  17   1   5   14.22    9.63
   5  -3  -5   11.19    8.54
   6  -3  -5   54.50   11.35
   7  -3  -5   91.54   14.16
   8  -3  -5   14.82    9.58
   9  -3  -5   -0.46    8.94
  10  -3  -5   42.92   13.00
  11  -3  -5   83.41   15.96
  12  -3  -5   -2.40    9.92
  -4  -5  -5    0.02    5.79
   6  -2  -4   45.12   10.06
   7  -2  -4    3.36    7.93
   8  -2  -4   50.73   11.72
   9  -2  -4  224.14   20.17
  10  -2  -4    0.38    9.34
  -3  -3  -4   18.88    4.12
  19  -3  -4    8.35   13.76
  18  -2  -3   -2.53   12.81
  14  -1  -2   44.25   11.68
  15  -1  -2    8.04   10.31
  19  -1  -1    2.14   12.68
  14   0   0    2.54    8.37
  22  -1   0    1.91   12.08
  20   0   2   -2.04   10.44
  13   1   3   51.29    9.32
   9  -4  -6   -4.92   10.60
  10  -4  -6    2.17   12.86
   4  -3  -5  136.95   14.57
  13  -3  -5    3.00   12.17
  14  -3  -5    2.64   12.72
   5  -2  -4   33.33    8.73
  11  -2  -4    0.97    7.28
  12  -2  -4   12.68   10.68
  13  -2  -4  155.46   19.79
  19  -2  -3    9.58   14.23
  16  -1  -2   23.20   12.24
  20  -1  -1    9.52   13.39
  18   0   1    2.86    9.22
  16   1   4    1.00    7.63
  18   1   5    2.71   10.04
   6  -4  -6    8.44    9.81
   7  -4  -6    2.66    9.84
   8  -4  -6   11.98   10.27
  11  -4  -6   -4.65   10.98
  12  -4  -6   10.12   12.25
  13  -4  -6   12.27   12.66
  14  -4  -6    1.53   10.77
  15  -3  -5   26.17   15.02
  16  -3  -5   -7.58   12.51
  -2  -4  -5   -4.48    5.39
   4  -2  -4   10.95    6.64
  14  -2  -4   61.22   15.27
  20  -2  -3    4.07   13.33
  17  -1  -2  197.29   22.89
  21  -1  -1   17.36   14.27
  15   0   0    9.13    7.56
  19   0   1   -1.88   10.12
  21   0   2    2.88    9.80
  14   1   3    8.79    6.59
  17   1   4    7.37    9.39
   5  -4  -6    6.01    9.53
  17  -3  -5   -1.97   12.11
   3  -2  -4    0.74    6.04
  15  -2  -4   13.27   10.40
  16  -2  -4   24.74   14.50
  21  -2  -3  -10.93   11.89
  18  -1  -2  194.10   23.44
  22  -1  -1    8.39   13.17
  16   0   0   42.95   12.20
  20   0   1   -1.75   10.44
   4  -4  -6    2.39    8.58
  18  -3  -5    6.89   11.19
  17  -2  -4   -1.91   10.81
  18  -2  -4    1.00   13.43
   8  -1  -3   63.52   11.89
   9  -1  -3  700.65   30.88
  11  -1  -3    0.49    9.00
  12  -1  -3    1.71    9.39
  -3  -2  -3  360.06    7.84
  19  -1  -2    8.62   13.29
  17   0   0  507.73   31.37
   7   1   2   31.80    5.31
   8   1   2   34.63    5.98
   9   1   2  311.52   14.72
  15   1   3    7.10    7.50
  18   1   4    5.42    8.99
  19  -2  -4    3.36   13.96
   6  -1  -3  265.11   17.61
   7  -1  -3   74.93   10.63
  13  -1  -3   57.71   12.67
  14  -1  -3  186.94   20.64
  20  -1  -2   32.94   15.83
   7   0  -1   -2.19    6.71
   8   0  -1    1.10    6.04
   9   0  -1    3.80    5.70
  10   0  -1   -0.90    5.63
  11   0  -1    8.86    8.07
  12   0  -1   -0.71    7.67
  18   0   0  172.81   20.38
  21   0   1   -3.58   10.27
   6   1   2   94.49    6.64
  10   1   2  102.76   10.02
  11   1   2  220.53   14.60
  16   1   3   11.18    7.88
  11  -3  -6    8.97   10.53
  12  -3  -6   57.07   15.90
  13  -3  -6    7.46   12.68
   1  -3  -5   -2.22    4.53
  -3  -4  -5   74.51    8.20
  20  -2  -4    9.06   13.78
  15  -1  -3  499.47   31.92
  16  -1  -3   39.84   14.89
  21  -1  -2   24.63   15.50
   6   0  -1    0.74    6.38
  13   0  -1   -2.80    6.36
  14   0  -1    0.30    8.79
  19   0   0   75.66   15.65
  22   0   1   -1.72   10.06
  12   1   2   60.41    9.66
  17   1   3   25.14   10.00
  19   1   4    2.83    9.73
   8  -3  -6   14.95    9.79
   9  -3  -6   69.36   14.23
  10  -3  -6    6.62   10.16
  14  -3  -6    6.24   11.36
  15  -3  -6   30.31   15.46
  16  -3  -6    4.54   12.65
  10  -2  -5  121.73   16.80
  11  -2  -5   -1.02    9.36
  12  -2  -5   11.65   11.21
  13  -2  -5   -1.28   10.93
  14  -2  -5  451.47   32.98
  21  -2  -4   45.49   15.58
   5  -1  -3  397.96   19.45
  17  -1  -3   68.16   14.91
  18  -1  -3    0.37   11.23
  22  -1  -2   30.03   14.98
  15   0  -1   -2.45    8.20
  16   0  -1   -0.45    9.00
  20   0   0    6.53   11.67
  13   1   2    4.26    6.23
  14   1   2    3.33    6.73
   9  -4  -7   10.67   11.65
  10  -4  -7    0.60   10.42
  11  -4  -7   -1.66   10.49
  12  -4  -7   -4.03   10.95
   7  -3  -6  139.77   16.71
  17  -3  -6    4.92   10.89
  18  -3  -6   -1.03   12.52
   1  -4  -6   47.84   10.31
   8  -2  -5  178.54   18.26
   9  -2  -5   54.63   12.85
  15  -2  -5   69.34   15.39
  16  -2  -5   12.96   13.96
  17  -2  -5   52.65   17.26
  19  -1  -3    4.71   13.31
   5   0  -1   -4.24    4.54
  17   0  -1   -5.17    8.97
  21   0   0    0.94   11.26
   5   1   2  238.63    7.64
  15   1   2   68.75   11.60
  18   1   3    3.06    8.92
   8  -4  -7   -2.70    9.69
   6  -3  -6   13.58    8.49
   7  -2  -5   42.58   11.10
  18  -2  -5    4.01   13.93
  19  -2  -5   -7.75   13.22
   0  -3  -5   27.14    6.43
  -4  -3  -4   88.27    4.63
  20  -1  -3    7.31   12.27
  21  -1  -3   -2.99   13.60
  18   0  -1   10.66   11.66
  22   0   0    8.32   11.52
  16   1   2    9.37    8.37
  19   1   3    2.36    9.73
   6  -4  -7   -0.24    9.45
   7  -4  -7    2.03    9.52
   5  -3  -6    3.25    7.87
   6  -2  -5   -2.80    7.13
  20  -2  -5   -2.08   10.61
  21  -2  -5    2.22   12.43
  22  -1  -3   -3.08   12.08
  -1  -1  -2 6829.27   35.26
   4   0  -1   11.17    5.84
  19   0  -1   -1.13    9.78
  20   0  -1   10.00   12.11
  17   1   2    7.32    8.53
  20   1   3   12.88   11.13
   4  -3  -6    1.60    7.09
   0  -4  -6    7.67    7.75
   5  -2  -5    6.19    8.25
  10  -1  -4  165.60   17.91
  11  -1  -4   33.48   10.39
  12  -1  -4   28.82   10.55
  13  -1  -4  464.85   29.85
  14  -1  -4    7.51    9.09
  15  -1  -4   18.85   10.35
  16  -1  -4   58.73   15.46
  17  -1  -4  343.92   30.18
   3  -1  -3   14.96    6.43
  13   0  -2   -0.69    9.03
  21   0  -1    3.60   12.07
  18   1   2   43.97   11.88
  12  -3  -7   31.93   14.39
  13  -3  -7  100.85   19.69
  14  -3  -7    4.04   13.23
  15  -3  -7    3.11   12.24
  16  -3  -7   -6.26   11.19
  17  -3  -7    2.33   13.18
   5  -4  -7   -1.69    8.64
   9  -1  -4   10.91    7.92
  18  -1  -4    2.27   11.35
  19  -1  -4   14.41   14.28
   0  -2  -4   -0.79    4.09
  10   0  -2  135.13   15.30
  11   0  -2  107.98   14.02
  12   0  -2    0.55    7.35
  14   0  -2  368.21   25.45
  15   0  -2  101.93   16.39
  16   0  -2 1684.25   56.12
  17   0  -2  141.79   19.81
  22   0  -1    0.13   11.52
  19   1   2   94.86   15.41
  10  -3  -7    1.09    9.54
  11  -3  -7   -8.57   10.39
  12  -2  -6  208.20   22.62
  13  -2  -6   -4.40   11.51
  14  -2  -6   -2.54   10.73
  15  -2  -6   16.41   14.25
  16  -2  -6    5.17   13.83
  17  -2  -6   -2.60   13.35
  18  -2  -6   -0.27   14.24
   4  -2  -5  172.30   15.22
  -1  -3  -5   50.17    7.12
   8  -1  -4  192.48   16.93
  20  -1  -4   25.44   15.12
  21  -1  -4   10.22   14.25
   9   0  -2  395.53   22.16
  18   0  -2  345.07   28.49
  19   0  -2   -9.42   11.32
  23   0  -1   -5.77   10.50
  10   1   1  109.83   10.96
  11   1   1   20.78    6.92
  12   1   1    4.81    6.18
  13   1   1    0.19    6.15
  14   1   1    5.52    6.69
  15   1   1   -2.35    7.45
  20   1   2    5.08   11.19
   9  -3  -7    2.59    9.04
  10  -2  -6   -2.40    8.86
  11  -2  -6   92.17   15.34
  19  -2  -6    4.49   10.71
  20  -2  -6   -2.32   11.89
  -4  -4  -5    9.84    4.21
   7  -1  -4  667.43   28.99
  22  -1  -4    7.90   12.69
   2  -1  -3  368.25   15.71
   8   0  -2  188.80   15.84
  20   0  -2   -2.02   11.79
   9   1   1   37.81    7.29
  16   1   1   -0.15    6.89
  17   1   1   32.33   11.04
  21   1   2    1.67   11.26
   9  -4  -8   -1.85   10.44
   8  -3  -7   32.25   11.22
   9  -2  -6   35.81   11.43
   6  -1  -4   57.33   10.55
  21   0  -2   44.02   16.04
  22   0  -2    0.97   12.06
   3   0  -1   -4.43    4.54
  18   1   1   -1.94    7.81
   8  -4  -8    7.18   11.13
   7  -3  -7    2.66    7.90
   8  -2  -6   37.85   11.17
  -1  -4  -6    2.24    6.48
  13  -1  -5    2.40   10.21
  14  -1  -5  170.24   21.25
  15  -1  -5   19.46   12.30
  16  -1  -5   54.39   14.25
  17  -1  -5   -6.84   12.27
  18  -1  -5   21.14   15.24
  19  -1  -5   -0.78   13.60
   3  -2  -5   65.67    9.76
   7   0  -2  446.91   21.02
  23   0  -2    6.33   12.00
   8   1   1  107.61    9.35
  19   1   1   31.31   11.95
  20   1   1   22.43   12.45
  14  -3  -8   19.50   13.83
  15  -3  -8    4.43   11.08
   7  -4  -8    9.65   11.12
   6  -3  -7    4.26    8.65
   7  -2  -6   98.89   14.54
  11  -1  -5   51.48   13.63
  12  -1  -5   -0.85    7.78
  20  -1  -5   10.96   13.31
  21  -1  -5   10.31   13.74
  22  -1  -5   13.95   13.84
  13   0  -3   -3.97    9.21
  14   0  -3   -1.56    9.57
  15   0  -3    1.55    8.07
  16   0  -3    4.14    8.73
  17   0  -3   -4.30   10.33
  18   0  -3  -11.36   11.05
  19   0  -3   -3.10   10.60
  21   1   1   -0.88   11.34
  12  -3  -8   31.45   14.94
  13  -3  -8    3.47   12.14
  14  -2  -7   21.53   14.43
  15  -2  -7   39.68   16.56
  16  -2  -7   55.26   16.65
  17  -2  -7    1.53   13.57
  18  -2  -7   -2.64   12.42
  19  -2  -7   -0.10   12.17
   2  -4  -7    6.02    8.74
  10  -1  -5    9.61   10.26
   5  -1  -4   12.95    6.33
  11   0  -3    1.76    8.61
  12   0  -3   -6.31    6.72
  20   0  -3   -2.90   12.30
  21   0  -3   -7.37   12.21
   6   0  -2  312.25   16.93
  13   1   0  121.73   14.51
  14   1   0  125.05   14.71
  15   1   0    1.10    7.25
  16   1   0   31.97   10.37
  17   1   0  314.12   24.03
  18   1   0   -3.63    9.83
   7   1   1  328.38   13.89
  22   1   1   -1.03    9.09
  11  -3  -8   80.06   17.34
   6  -4  -8   13.75   11.42
  12  -2  -7   46.31   14.41
  13  -2  -7  116.52   18.29
   5  -3  -7   -1.22    7.69
   6  -2  -6   -2.01    7.56
   9  -1  -5    0.50    9.06
  -1  -2  -4  105.47    7.77
  10   0  -3    1.87    8.43
  22   0  -3    4.05   10.65
  23   0  -3   -4.16   10.30
  11   1   0  145.63   14.01
  12   1   0   10.12    7.26
  19   1   0   -8.77    7.72
  20   1   0    9.53   12.15
   4   1   2  152.57    4.30
  10  -3  -8    8.01   11.68
  11  -2  -7    5.94   10.38
  16  -1  -6   15.50   14.73
  17  -1  -6   18.07   14.68
  18  -1  -6    4.26   13.92
  19  -1  -6    3.49   14.27
  20  -1  -6   17.51   15.50
   1  -3  -6   13.84    6.38
   8  -1  -5  240.29   20.21
  -2  -3  -5    2.02    3.88
   4  -1  -4  320.97   18.17
   9   0  -3   -0.07    7.92
  21   1   0   13.85   11.84
   9  -3  -8   -1.83    8.90
  10  -2  -7    4.10    9.76
   1  -4  -7   -2.44    7.88
  14  -1  -6   -5.63   11.87
  15  -1  -6  312.64   28.11
  21  -1  -6    6.42   11.42
   5  -2  -6    1.15    7.29
  16   0  -4  429.79   31.57
  17   0  -4   24.06   13.03
  18   0  -4   12.07   12.11
  19   0  -4    1.98   13.05
  20   0  -4   14.56   14.69
  10   1   0    8.82    6.28
  22   1   0    3.22    9.92
  16  -2  -8    8.51   13.82
  17  -2  -8    2.68   12.01
  18  -2  -8   16.83   15.26
   8  -3  -8   21.47   10.71
   9  -2  -7  194.16   20.82
  12  -1  -6   64.49   14.73
  13  -1  -6    9.58    9.40
  -2  -4  -6   16.42    6.15
   7  -1  -5  314.90   21.83
  13   0  -4  458.15   30.03
  14   0  -4   30.27   12.67
  21   0  -4   21.89   14.97
  22   0  -4    9.23   12.92
  23   0  -4    6.36   13.84
   8   0  -3    0.06    7.61
  15   1  -1  199.36   19.18
  16   1  -1   18.68   10.22
  17   1  -1  102.88   16.09
  19   1  -1   22.64   11.62
   9   1   0   31.25    8.08
  13  -3  -9   11.43   12.64
  14  -2  -8   18.86   14.49
  15  -2  -8   -9.75   12.42
   8  -2  -7  297.20   23.96
  11  -1  -6    9.93   10.54
  12   0  -4  125.10   17.43
  13   1  -1   -6.92    8.33
  14   1  -1    9.12    8.84
  20   1  -1    6.79   11.34
  21   1  -1    5.60   11.70
  22   1  -1   17.27   13.62
   6   1   1 1042.75   21.31
  12  -3  -9    8.19   12.06
  13  -2  -8   23.84   14.43
   7  -3  -8    1.27    9.25
  19  -1  -7    7.96   14.77
  20  -1  -7   10.14   13.47
  10  -1  -6    4.73   10.43
   4  -2  -6   -3.40    6.33
   6  -1  -5  146.77   15.40
  11   0  -4   21.80   10.99
   3  -1  -4    5.00    6.26
   7   0  -3    2.76    8.32
  12   1  -1   37.70   10.02
  11  -3  -9    8.14   11.65
  12  -2  -8   25.88   13.01
   6  -3  -8   21.39   11.30
  16  -1  -7    4.76   13.77
  17  -1  -7   19.42   13.86
  18  -1  -7    2.03   12.35
   7  -2  -7   56.73   12.54
   0  -3  -6   14.01    5.62
  17   0  -5    1.44   11.62
  18   0  -5   -4.71   12.61
  19   0  -5   -1.24   13.35
  20   0  -5   -3.38   13.45
  21   0  -5   -1.84   13.50
  22   0  -5   17.10   14.27
   4   0  -2  142.17   11.50
   8   1   0 1097.23   29.05
  14   2   6   -0.33    4.16
  15   2   6   18.86    5.71
  16   2   6    3.27    5.67
  10  -3  -9   -3.73   11.39
  11  -2  -8    4.49   11.96
   3  -4  -8    2.39    8.90
  14  -1  -7   17.32   12.98
  15  -1  -7   73.61   17.20
   0  -4  -7    4.13    7.23
   9  -1  -6   51.96   13.50
  15   0  -5    4.07   10.82
  16   0  -5   -0.07    9.05
  10   0  -4  505.43   28.17
  16   1  -2   26.75   11.30
  17   1  -2  211.30   22.09
  18   1  -2  211.04   22.75
  19   1  -2    6.99   10.95
  20   1  -2   20.73   12.48
  21   1  -2   16.98   13.77
  22   1  -2   32.84   14.65
  11   1  -1  157.82   15.13
  16   2   5    3.71    6.48
  17   2   5   -1.77    6.88
  16  -2  -9   -7.40   11.54
   9  -3  -9  -10.63   10.04
  10  -2  -8  101.97   17.42
  13  -1  -7   28.33   13.40
   6  -2  -7   33.57   10.35
   8  -1  -6  481.17   28.76
  14   0  -5    3.21    8.58
   5  -1  -5  186.59   16.16
   9   0  -4 1582.18   47.51
   6   0  -3   -1.92    7.92
  14   1  -2   36.97   11.79
  15   1  -2    8.86    9.48
  10   1  -1  173.39   15.09
  14   2   5    2.13    5.45
  15   2   5    1.01    5.80
  14  -2  -9   48.56   16.85
  15  -2  -9    9.82   13.03
  19  -1  -8    3.77   12.82
   9  -2  -8    4.23    9.57
   5  -3  -8   -0.20    8.77
  12  -1  -7    3.19   10.80
  13   0  -5   -3.07    7.51
  13   1  -2    4.17    9.03
  16   2   4   -2.97    6.92
  17   2   4    2.02    7.92
  18   2   4    3.52    8.75
  13  -2  -9    0.96   12.78
   8  -3  -9    8.72   10.78
  17  -1  -8   -6.76   14.06
  18  -1  -8    4.20   13.72
   2  -4  -8    1.80    8.83
  11  -1  -7   20.72   11.82
  17   0  -6   79.17   19.57
  18   0  -6   -3.85   13.72
  19   0  -6   -1.33   11.75
  20   0  -6   10.33   15.00
  21   0  -6   23.79   13.59
  22   0  -6   -0.90   11.00
  12   0  -5   -6.28    7.98
   8   0  -4  188.33   17.83
   2  -1  -4   74.15    9.64
  17   1  -3   75.33   15.77
  18   1  -3    7.06   10.99
  19   1  -3    0.63   10.65
  20   1  -3    4.44   12.41
  21   1  -3   -2.37   12.28
  22   1  -3  -11.12   10.64
  12   1  -2  170.55   17.49
   9   1  -1  124.53   13.13
   7   1   0    2.06    5.16
  15   2   4   -0.68    6.51
  13   2   5    1.69    4.54
  12  -2  -9    9.28   13.20
  15  -1  -8   55.60   17.97
  16  -1  -8   50.27   16.54
   8  -2  -8   12.43   10.13
  10  -1  -7   22.13   11.46
   5  -2  -7  282.60   21.07
  16   0  -6  172.29   24.14
   7  -1  -6  157.45   16.73
  11   0  -5    1.92    8.29
   4  -1  -5  108.24   12.50
   0  -2  -5  212.84   12.64
  16   1  -3   35.97   12.85
   5   1   1  160.67    8.28
  16   2   3    5.14    7.83
  17   2   3   23.38    9.81
  18   2   3   41.64   11.42
  19   2   3   20.16   10.52
  14   2   4    2.64    6.37
  11  -2  -9    3.52   12.20
   7  -3  -9    0.97    9.44
  14  -1  -8   43.97   16.67
  14   0  -6   71.33   17.48
  15   0  -6   83.96   17.50
  10   0  -5    2.43    9.92
  -2  -2  -4  214.17    8.77
  14   1  -3  166.08   19.41
  15   1  -3  511.32   31.93
   5   0  -3    4.01    6.58
  11   1  -2   16.49    9.30
   3   0  -2   59.50    8.23
  15   2   3    2.39    7.01
  13  -1  -8   11.55   12.58
   7  -2  -8   40.97   11.88
  19   0  -7    6.84   15.21
  20   0  -7    3.62   12.90
  21   0  -7   11.70   14.99
   9  -1  -7  163.00   19.45
   1  -3  -7   32.95    8.59
  -1  -4  -7   12.24    6.74
  13   0  -6    1.19   10.74
   6  -1  -6  162.89   17.03
  -1  -3  -6   -2.81    4.38
  19   1  -4   13.67   13.78
  20   1  -4   28.90   15.64
  21   1  -4   -7.95   12.22
  22   1  -4   -3.26   12.43
   7   0  -4 2378.74   54.03
  17   2   2    3.26    9.16
  18   2   2   36.78   10.69
  19   2   2   16.06   10.82
  20   2   2    2.62   10.43
  13   2   4    5.65    5.16
  14  -2 -10   12.97   12.92
  17  -1  -9    4.77   12.20
  18  -1  -9   -0.69   11.23
  10  -2  -9    3.56   10.60
   6  -3  -9   19.66   10.79
  12  -1  -8   17.56   12.65
  17   0  -7   -2.34   13.58
  18   0  -7    2.60   14.57
   4  -2  -7   37.44    9.53
  -3  -4  -6    3.18    3.81
   9   0  -5   -5.19    8.93
  17   1  -4  334.51   29.03
  18   1  -4   -4.22    8.79
  13   1  -3   56.42   12.19
  10   1  -2   21.00    9.17
  20   2   1    1.62    9.78
  16   2   2   -0.59    7.77
  14   2   3   20.23    7.05
  13  -2 -10    1.97   12.32
   9  -3 -10    0.99    9.91
  16  -1  -9   -5.85   13.36
   9  -2  -9   -2.07   11.17
  11  -1  -8   64.78   15.73
   6  -2  -8   64.48   13.82
   1  -4  -8    7.75    7.97
  16   0  -7   10.67   14.48
   8  -1  -7    9.96   10.13
  12   0  -6    6.37    9.04
  15   1  -4   17.50   11.68
  16   1  -4   50.49   13.30
  12   1  -3    0.61    9.26
   6   1   0  380.34   15.48
  17   2   1   52.66   12.60
  18   2   1   -0.62    9.29
  19   2   1   66.06   14.19
  15   2   2    3.92    7.00
  13   2   3   15.44    6.47
  12  -2 -10   10.70   13.20
   8  -3 -10   -3.11   10.65
  15  -1  -9   -0.58   13.30
  15   0  -7    8.00   12.04
  11   0  -6   51.44   14.30
   5  -1  -6   11.38    8.55
  19   1  -5    0.65   13.33
  20   1  -5    7.28   14.29
  21   1  -5    0.97   12.95
  22   1  -5    6.50   11.78
   8   0  -5   -4.09    8.56
   3  -1  -5   18.43    7.35
  14   1  -4    7.25   10.46
   6   0  -4  128.60   13.58
   4   0  -3   -3.81    7.02
   9   1  -2  166.75   15.60
  20   2   0   -1.09   10.38
  21   2   0    0.69   11.55
  16   2   1  192.08   17.44
  14   2   2    1.80    5.97
  12   2   4    1.95    3.91
  14  -1  -9    7.13   12.40
   8  -2  -9    5.54   11.29
   5  -3  -9    3.57    9.67
  20   0  -8   23.84   14.78
  10  -1  -8    0.80   10.45
  14   0  -7   -4.53    9.15
   7  -1  -7   12.27   10.38
   3  -2  -7   13.63    8.04
  17   1  -5   -4.83   10.96
  18   1  -5   28.34   15.54
  11   1  -3    0.27    7.34
  18   2   0    3.68    9.93
  19   2   0   -2.05    8.82
  15   2   1    9.64    7.69
  11  -2 -10   -6.59   11.57
  13  -1  -9   59.16   16.59
  17   0  -8   23.72   16.57
  18   0  -8    7.28   13.74
   5  -2  -8    9.46    9.59
  13   0  -7   -7.56    8.21
  10   0  -6    2.70    8.70
  16   1  -5   34.92   14.20
  13   1  -4  483.87   30.80
  20   2  -1   -2.09   11.20
  21   2  -1   -3.14   11.17
  17   2   0    5.30    8.54
  13   2   2   -0.84    5.25
  12   2   3   53.47    7.34
  16  -1 -10    7.04   14.00
  10  -2 -10   19.42   13.85
   7  -3 -10   19.10   11.59
  12  -1  -9   25.64   15.05
  16   0  -8   40.34   17.50
   9  -1  -8    0.75   10.01
   2  -3  -8   44.85   10.85
  12   0  -7   -3.67   10.34
   0  -3  -7    2.69    6.03
  20   1  -6    4.05   14.16
  21   1  -6    2.62   12.48
  15   1  -5    6.98   11.53
   7   0  -5   -3.21    8.48
  12   1  -4   15.12   11.39
   5   0  -4  895.99   31.98
  10   1  -3  157.49   16.38
   8   1  -2  984.28   33.12
  18   2  -1   29.64   12.23
  19   2  -1    5.33   10.34
  16   2   0    7.03    7.65
  14   2   1   48.20    9.73
  15  -1 -10    8.50   13.60
  11  -1  -9    3.69   11.65
   7  -2  -9   56.24   13.53
  15   0  -8   -5.22   11.57
   0  -4  -8    2.51    7.22
   6  -1  -7   19.17   10.40
  18   1  -6    6.35   14.37
  19   1  -6   -2.08   11.74
   9   0  -6   29.10   10.84
   4  -1  -6    4.24    7.34
  14   1  -5  169.23   21.38
  -1  -2  -5  150.45    9.96
  21   2  -2    4.68   12.27
   2   0  -2   15.03    6.17
  17   2  -1   14.72   10.86
  15   2   0    3.30    7.99
  14  -1 -10    9.22   14.46
   9  -2 -10    6.54   11.98
   6  -3 -10    1.94   11.25
  18   0  -9   12.08   15.05
  14   0  -8  178.52   25.22
   8  -1  -8   60.18   14.27
   4  -2  -8    4.64    8.39
  11   0  -7   -3.07    8.11
  17   1  -6    8.82   14.24
   2  -1  -5   13.22    6.46
  11   1  -4   24.86   11.69
   9   1  -3  708.44   31.60
  19   2  -2   -0.23    9.53
  20   2  -2    7.69   12.08
  16   2  -1   14.80    9.46
  14   2   0    2.96    7.48
  13   2   1   31.82    8.16
  12   2   2    1.76    4.99
  11   2   4    5.14    3.40
  13  -1 -10    8.81   14.80
  17   0  -9   -2.99   12.52
  10  -1  -9   -1.80   11.79
   6  -2  -9   -2.48    8.28
  13   0  -8    9.95   13.13
  20   1  -7   11.26   14.50
  10   0  -7   -6.75    9.31
  16   1  -6    8.01   11.06
   8   0  -6   14.04   10.93
  13   1  -5   -3.70    8.09
   6   0  -5    2.87    8.44
  21   2  -3   -2.75   11.15
   3   0  -3   -3.75    6.78
  17   2  -2    7.30   11.27
  18   2  -2   35.07   12.44
  15   2  -1   93.56   14.89
   5   1   0  576.74   17.69
  11   2   3   27.48    5.55
   8  -2 -10   -6.05   10.38
  16   0  -9    7.84   14.93
  12   0  -8  192.15   24.09
   7  -1  -8   54.50   13.57
  18   1  -7   -1.82   14.49
  19   1  -7    8.01   14.53
   5  -1  -7   26.63   10.46
  -2  -4  -7   -1.35    4.63
  15   1  -6  309.51   28.65
  -2  -3  -6   45.40    6.03
  12   1  -5    2.74   10.80
  10   1  -4  150.01   17.95
  19   2  -3    8.30   12.57
  20   2  -3   -2.49   11.87
  16   2  -2   59.46   14.48
   7   1  -2   14.88    8.54
  13   2   0   42.33    9.82
  12   2   1    7.20    6.51
  12  -1 -10   20.26   15.30
   5  -3 -10    3.85   10.91
  15   0  -9   -6.05   13.74
   9  -1  -9   -0.92   10.06
   1  -3  -8   -1.15    7.18
  17   1  -7    0.79   14.81
   9   0  -7    6.43   10.51
  14   1  -6   -4.17   12.42
   3  -1  -6   42.79    9.69
   0  -2  -6    0.96    5.30
  21   2  -4   49.08   18.69
   4   0  -4  247.53   17.64
  18   2  -3    3.10   10.50
   8   1  -3   69.46   12.33
  14   2  -1   22.21    9.22
  11   2   2   25.54    6.39
  10  -2 -11   -2.61   11.17
  17   0 -10    1.34   13.44
  11  -1 -10   59.32   17.80
  14   0  -9   -0.32   14.00
   5  -2  -9   41.11   12.55
  11   0  -8   -0.73   11.38
   3  -2  -8   32.87   10.06
  16   1  -7   -0.74   14.35
  13   1  -6   17.83   12.54
  11   1  -5   68.83   15.46
  20   2  -4   -2.51   12.21
   9   1  -4    2.26    9.39
  17   2  -3   -6.92    9.38
  -1  -1  -3   31.15    4.89
  15   2  -2   35.81   11.59
  12   2   0   40.73    9.79
   4   1   1   24.25    4.24
  16   0 -10   11.95   14.98
   7  -2 -10    9.62   11.25
  13   0  -9   11.78   14.88
   8  -1  -9   50.46   14.35
  18   1  -8    7.27   14.90
  19   1  -8    1.18   11.64
   6  -1  -8 1008.77   42.76
  15   1  -7   46.66   17.83
   4  -1  -7   13.13    9.99
   5   0  -5   -2.33    6.18
  18   2  -4    5.16   11.46
  19   2  -4   -0.66   12.47
  16   2  -3  334.83   27.47
  14   2  -2    8.85    8.96
  13   2  -1   12.01    7.88
  11   2   1   81.00   10.33
  13  -1 -11    2.35   10.63
   9  -2 -11    4.28   11.09
  15   0 -10    2.05   14.55
  10  -1 -10   21.03   14.62
  17   1  -8   17.54   16.58
  10   0  -8    0.77   11.03
  14   1  -7    1.55   12.32
   8   0  -7   -0.38    8.44
  -1  -3  -7   -1.51    4.98
  12   1  -6   74.70   15.23
  20   2  -5    6.54   12.91
  21   2  -5   -0.87   11.63
  10   1  -5   26.69   12.35
  17   2  -4    0.75   10.63
  15   2  -3   22.89   11.50
   7   1  -3   72.98   12.06
   6   1  -2    9.20    8.11
  12  -1 -11   17.98   13.85
   6  -2 -10   21.78   13.00
  12   0  -9    0.34   11.33
   7  -1  -9  186.96   21.53
   4  -2  -9  139.17   17.38
   2  -3  -9   -1.00    8.49
  16   1  -8   37.94   18.31
   6   0  -6  237.23   20.30
  19   2  -5    0.40   13.20
  16   2  -4   19.61   13.27
   8   1  -4  173.00   18.09
  13   2  -2   27.00   10.16
  12   2  -1    2.87    7.51
   5   1  -1  227.96   13.87
  11   2   0  111.22   12.82
   8  -2 -11   11.74   11.51
  14   0 -10   -5.59   13.73
   9  -1 -10    5.03   12.46
  18   1  -9   -8.70   12.47
  11   0  -9    7.23   13.85
  15   1  -8   42.77   18.13
   9   0  -8  210.88   23.47
   5  -1  -8  102.00   15.42
  -1  -4  -8    7.28    6.27
  13   1  -7   32.22   12.93
   7   0  -7   -5.58    9.50
  20   2  -6    9.82   13.20
  11   1  -6   -6.01    7.70
   2  -1  -6   70.87   10.72
  18   2  -5    4.30   13.69
   9   1  -5   -3.93    9.68
   3   0  -4   69.29   11.22
  14   2  -3   25.50   11.33
  10   2   2   69.15    8.10
  10   2   3   22.27    4.48
  11  -1 -11   -3.67   13.05
  13   0 -10   18.75   16.43
  17   1  -9   -2.86   13.56
  14   1  -8   36.73   17.29
  12   1  -7    0.83   13.04
  19   2  -6    2.31   13.59
  17   2  -5   52.29   14.63
   4   0  -5   -3.41    7.35
  15   2  -4   23.78   10.96
  13   2  -3   61.51   13.68
   2   0  -3    2.26    5.42
  12   2  -2   31.39   10.87
  11   2  -1  207.34   17.98
  10   2   1   31.88    7.61
  10  -1 -11    7.38   12.94
   7  -2 -11   -0.33   10.61
  12   0 -10   21.38   16.47
   8  -1 -10   17.74   12.57
   5  -2 -10    3.43   10.18
  16   1  -9    0.18   14.49
  10   0  -9   12.37   13.73
   6  -1  -9   60.88   14.40
   8   0  -8   60.44   15.18
   0  -3  -8   47.55    9.55
   3  -1  -7   14.77    8.61
  18   2  -6   -3.26   14.32
  10   1  -6   -2.23    8.79
   5   0  -6  153.89   17.22
  16   2  -5   -3.75   12.29
  14   2  -4   60.01   15.00
   7   1  -4  667.83   31.51
  14   0 -11   -1.06   13.47
  15   1  -9    1.35   15.46
   3  -2  -9    2.24    8.39
  13   1  -8    0.11   13.94
   4  -1  -8   -0.59    8.87
  19   2  -7    6.58   13.73
  11   1  -7   14.56   12.57
   6   0  -7    4.25   10.27
  17   2  -6   -5.63   13.30
  15   2  -5   78.91   17.38
   8   1  -5  246.73   22.42
  12   2  -3   18.49   10.50
   6   1  -3  211.26   16.73
  11   2  -2  145.06   17.20
   1   0  -2   29.20    6.26
  10   2   0  194.78   15.25
   4   1   0 1296.03   24.31
   9  -1 -11    2.37   12.99
  11   0 -10   89.39   20.70
   7  -1 -10    0.90   11.95
   9   0  -9    9.87   12.19
   1  -3  -9   -0.04    8.51
  12   1  -8   26.41   14.66
  18   2  -7    1.12   14.15
  16   2  -6   13.81   14.90
   9   1  -6   57.50   15.22
  -1  -2  -6   -1.33    4.69
  14   2  -5  411.63   32.68
  -2  -2  -5   55.16    6.05
  13   2  -4  148.88   19.72
   5   1  -2  232.40   15.60
  10   2  -1  222.74   17.95
  13   0 -11    8.33   12.02
   6  -2 -11   11.58   12.13
  16   1 -10    9.96   15.49
  14   1  -9   17.85   16.04
   5  -1  -9    1.74    9.39
   7   0  -8  641.46   36.76
  17   2  -7   -0.43   14.34
  10   1  -7   26.60   13.32
   0  -2  -7   15.79    6.77
  15   2  -6   39.29   16.71
  12   0 -11   -2.52   13.03
  15   1 -10    2.25   13.81
  10   0 -10    0.01   13.36
   4  -2 -10    0.81    8.88
  13   1  -9   50.27   19.01
   8   0  -9    1.27   11.08
  11   1  -8   60.18   16.97
  16   2  -7   38.30   17.92
   2  -1  -7   -0.25    8.10
   8   1  -6  473.58   31.27
   4   0  -6  142.57   16.40
  13   2  -5    7.01   11.63
   7   1  -5  341.45   25.13
   3   0  -5    6.51    7.73
  12   2  -4   20.84    9.95
   6   1  -4   49.73   11.76
  11   2  -3   15.29   10.60
  10   2  -2  122.12   15.16
   9   2   1   17.38    6.32
   8  -1 -11   -1.74   11.78
   6  -1 -10   43.45   13.87
   2  -3 -10   17.37   10.77
  18   2  -8    9.45   12.49
   3  -1  -8   -6.02    7.99
   9   1  -7  174.84   21.83
   5   0  -7   -0.40    7.82
  14   2  -6   10.63   14.37
   2   0  -4  114.59   12.63
   5   1  -3  362.22   21.61
  19   3  -1   -0.66   11.52
   4   1  -1  488.98   18.60
  19   3   0    7.13   11.47
   9   2   0   -0.62    6.03
   9   2   2   34.07    5.93
  11   0 -11    6.43   13.89
   5  -2 -11   14.46   11.15
  14   1 -10   -0.70   12.03
   9   0 -10    5.08   12.65
  12   1  -9    4.28   10.98
  17   2  -8    2.72   11.25
  10   1  -8   -3.30   11.39
   6   0  -8   11.77    9.25
  15   2  -7   68.84   18.46
  13   2  -6    2.31   12.14
  12   2  -5    9.18   11.59
  11   2  -4    1.53   10.15
  19   3  -3    6.69   12.54
  10   2  -3   76.47   14.14
  19   3  -2   -0.93   10.49
  18   3  -1    6.15   11.83
   9   2  -1   10.18    8.28
  18   3   0   -3.11    9.29
  18   3   1   -3.20    9.59
   7  -1 -11   -4.35   11.87
  13   1 -10    8.43   15.78
   3  -2 -10   23.83   11.13
  11   1  -9   -1.06   13.90
   7   0  -9   -3.19   10.60
   4  -1  -9  114.73   16.59
  16   2  -8  -11.90   14.31
  14   2  -7   26.13   16.37
   7   1  -6  170.01   20.30
   6   1  -5  164.62   18.37
  18   3  -2   12.18   11.34
  17   3  -1   15.60   11.19
  17   3   0   16.29   11.19
  10   0 -11    3.31   12.58
   8   0 -10  204.22   25.82
   5  -1 -10  105.84   17.41
  15   2  -8  -13.11   14.19
   9   1  -8   -5.42   10.86
  -1  -3  -8    2.84    6.42
   8   1  -7   12.33    9.90
   4   0  -7    3.33    9.10
  12   2  -6  155.50   22.11
   3   0  -6   86.46   13.46
  11   2  -5    6.30   10.73
  19   3  -4    9.87   12.36
  10   2  -4   18.16   11.65
   5   1  -4   17.75    9.64
  18   3  -3    3.29   11.90
   1   0  -3   -1.45    6.10
  17   3  -2   30.05   12.58
   9   2  -2    8.48    8.47
   4   1  -2  499.23   21.78
  17   3   1    9.06   10.38
  18   3   2   32.10   10.38
   4  -2 -11    4.56   11.57
  12   1 -10    9.54   14.17
  16   2  -9    2.49   14.90
  10   1  -9    1.38   13.91
   0  -3  -9    8.97    8.40
  14   2  -8   32.70   17.72
   5   0  -8   99.60   16.49
  13   2  -7  105.58   19.28
   2   0  -5    4.69    7.56
  18   3  -4    4.79   12.11
  17   3  -3    5.79   11.60
   9   2  -3   20.62   10.39
  16   3  -2    2.87   11.16
  16   3  -1   -0.19    8.98
  16   3   0   -1.50    8.72
  13   1 -11    1.14   14.58
   9   0 -11    1.67   13.96
   6  -1 -11   80.69   17.12
  11   1 -10   55.49   19.21
   1  -3 -10   -2.96    8.77
  15   2  -9    5.44   13.86
   6   0  -9    3.43    8.93
   3  -1  -9   67.92   14.37
   2  -1  -8    0.43    7.10
  12   2  -7   54.12   16.98
   7   1  -7    7.73   11.80
   1  -1  -7    5.97    8.13
  11   2  -6   93.77   18.37
   6   1  -6  162.59   19.67
  18   3  -5    3.67   12.36
  10   2  -5  124.89   18.76
  17   3  -4    5.78   12.74
  16   3  -3    1.22    9.93
   8   2  -1    5.32    7.83
   8   2   0   39.14    8.26
  16   3   1   13.12    9.51
  17   3   2    5.78    8.66
   7  -1 -12   13.64   12.60
   7   0 -10  204.48   23.91
   4  -1 -10    5.29   11.24
   9   1  -9   -4.11   13.14
  13   2  -8   25.66   16.94
   8   1  -8   57.44   14.54
   0  -2  -8    7.53    6.14
  18   3  -6   -5.48   11.16
  17   3  -5   -2.34   12.44
   5   1  -5  205.34   19.66
  16   3  -4   30.36   14.57
   9   2  -4  237.26   22.41
   4   1  -3    9.99    7.70
  15   3  -2    1.24   10.01
   8   2  -2  295.20   20.68
  15   3  -1   30.41   11.81
  15   3   0    2.73    7.63
   8   2   1   26.65    6.40
  12   1 -11    5.89   12.46
   8   0 -11    3.81   14.13
  10   1 -10   28.28   16.65
  14   2  -9   57.10   19.03
   4   0  -8  248.20   23.00
  11   2  -7    7.91   12.78
   3   0  -7    2.25    8.87
  17   3  -6   -1.80   12.44
  10   2  -6   -2.03   10.93
  16   3  -5   -2.25   12.81
   1   0  -4   21.63    8.34
  15   3  -3   75.68   15.87
   8   2  -3   13.84    9.71
   9   0 -12   -0.90   11.17
  11   1 -11    5.80   13.73
   5  -1 -11   36.92   14.70
   6   0 -10    6.92   12.23
  13   2  -9    1.67   15.96
   5   0  -9    2.79   10.29
  12   2  -8   41.84   16.11
   7   1  -8   52.96   15.80
   6   1  -7   19.96   12.78
   2   0  -6   40.90   10.60
   9   2  -5   62.51   14.12
  15   3  -4   13.92   11.84
   4   1  -4  311.05   21.36
  14   3  -2   31.30   11.27
   8   1  -9   46.49   14.39
  16   3  -6    8.85   14.57
   2  -3  -4    7.86    2.93
   7  -1  -3   80.18    9.58
  22  -1  -3   -6.52    8.63
   1  -2  -3  414.78    8.66
  11   0  -2  116.18   14.33
  12   0  -2   -4.55    7.76
  13   0  -2   -0.17    6.73
  14   0  -2  336.49   23.34
  15   0  -2  112.37   15.46
  16   0  -2 1698.21   54.08
  17   0  -2  121.36   18.98
  18   0  -2  329.07   27.02
   4   0  -1    8.57    5.12
  11   1   0  158.67   14.88
  12   1   0   12.54    8.34
  13   1   0   98.36   13.89
  14   1   0  127.14   15.85
  15   1   0    2.70    8.33
  16   1   0   36.86   11.59
  22   1   1    1.86   10.25
  10   2   3   20.77    7.14
  11   2   3   35.71    8.54
  12   2   3   73.13   10.71
  13   2   3   23.28    8.26
  14   2   3   16.11    8.26
  15   2   3    7.77    9.01
   4   2   4  253.75    8.40
  13  -4  -6    3.44   10.18
  14  -4  -6    5.69    8.71
  10   0  -2  112.16   13.50
  19   0  -2    7.05   10.50
  20   0  -2   -0.47   11.60
  10   1   0    1.38    6.51
  17   1   0  361.28   26.28
  18   1   0    6.32   11.48
  19   1   0    1.16   11.14
   4   1   1   34.74    5.38
   9   2   3    5.58    5.72
  16   2   3    6.54    8.33
  17   2   3   24.29   11.01
  18   2   3   36.70   13.98
  12  -4  -6   14.72    8.95
  14  -2  -5  423.76   27.02
  15  -2  -5   60.68   13.32
  16  -2  -5   -3.02    8.60
  17  -2  -5   44.55   14.06
  18  -2  -5   -4.24   10.59
  19  -2  -5   -0.21   11.13
   4  -4  -5   -2.74    4.46
   3  -5  -5   11.93    3.59
   9   0  -2  393.44   20.71
  21   0  -2   37.16   14.88
  22   0  -2   10.65   12.49
   9   1   0   35.54    8.39
  20   1   0   -0.92   11.66
  21   1   0    9.75   12.32
   8   2   3  258.41   14.53
  19   2   3   18.71   10.84
  12  -2  -5   19.18    8.84
  13  -2  -5    0.39    8.23
  20  -2  -5   11.61   11.31
  21  -2  -5   -0.10   11.03
  13  -1  -4  495.59   27.88
  14  -1  -4    1.96    8.62
  15  -1  -4   17.54    8.73
  16  -1  -4   60.75   12.66
  17  -1  -4  348.67   27.02
  18  -1  -4    1.86    9.83
  19  -1  -4   26.38   13.53
  20  -1  -4   24.72   14.10
  23   0  -2    2.25   11.39
   8   1   0 1086.50   30.39
  22   1   0    0.05    9.50
   9   3   8    1.48    5.29
  14  -3  -6   15.11   11.14
  15  -3  -6   45.17   13.05
  16  -3  -6    1.48    9.68
  17  -3  -6   -5.39    8.76
  18  -3  -6   -4.05    8.98
  11  -2  -5    7.83    7.12
   6  -3  -5   44.42    7.32
  12  -1  -4   21.02    9.68
  21  -1  -4    7.45   10.88
  22  -1  -4   10.30   11.78
   8   0  -2  198.90   14.54
  15   2   2   -0.76    8.54
  16   2   2    5.49    9.61
   7   2   3    7.59    5.05
   8   3   8    0.66    4.49
  13  -3  -6   -4.27    8.11
   9  -4  -6   -1.84    6.74
  10  -2  -5  103.78   13.09
  11  -1  -4   45.05   10.51
  15   0  -3   -0.10    9.01
  16   0  -3    2.81    9.84
  17   0  -3    3.72   10.17
  18   0  -3   -4.87   10.62
  19   0  -3   -5.84   10.90
  20   0  -3    1.17   11.96
   5  -1  -3  361.97   15.63
  15   1  -1  224.14   20.75
  16   1  -1   24.09   11.27
  17   1  -1  105.45   16.92
  18   1  -1  142.99   19.28
  19   1  -1   13.98   12.57
  12   2   2    5.68    7.32
  13   2   2   -0.92    6.32
  14   2   2   -1.72    6.88
  17   2   2    3.48    8.81
  18   2   2   39.10   12.97
  19   2   2   16.75   11.95
  12  -3  -6   59.03   12.03
  10  -1  -4  136.56   14.33
  13   0  -3   -3.24    8.31
  14   0  -3   -4.99    7.04
  21   0  -3    4.85   11.36
  22   0  -3   -4.06   10.75
  23   0  -3   -3.57   10.88
   7   0  -2  421.63   19.13
  13   1  -1    2.81    8.52
  14   1  -1    9.57    8.24
  20   1  -1    8.36   10.88
  21   1  -1    9.18   12.83
  22   1  -1   15.53   12.59
   3   0  -1    1.08    3.34
   7   1   0    0.20    6.06
  11   2   2   30.02    8.74
  20   2   2    1.51    9.99
  10   3   7    1.94    6.18
  11   3   7    0.15    6.58
  11  -3  -6    2.14    7.23
   8  -4  -6    3.19    7.32
   9  -2  -5   67.29   10.48
   9  -1  -4    1.55    6.63
  12   0  -3   -4.30    7.79
  12   1  -1   51.42   10.34
  10   2   2   71.71   10.58
   6   2   3    8.61    4.61
  16  -2  -6   14.63   10.29
  17  -2  -6    5.17   11.28
  18  -2  -6   -8.72   10.69
  19  -2  -6   -6.61    9.83
  20  -2  -6    0.56    9.91
  16  -1  -5   48.92   13.48
  17  -1  -5   -2.28   10.71
  18  -1  -5   28.19   13.50
  19  -1  -5   -6.38   11.10
  20  -1  -5   -4.17   12.03
  21  -1  -5   12.32   12.35
  22  -1  -5   13.52   13.22
   5  -3  -5   19.10    5.15
   4  -2  -4   12.93    4.58
  11   0  -3    1.88    7.87
  11   1  -1  158.83   15.03
  17   2   1   44.39   13.63
  18   2   1    5.83   11.11
   3   1   1  825.13   15.77
  13   3   6   -6.86    7.19
   9   3   7    2.38    5.47
  14  -2  -6    3.10    9.75
  15  -2  -6   36.67   11.66
   7  -4  -6   -0.65    6.31
  15  -1  -5   11.82   10.24
   8  -2  -5  181.26   14.44
   3  -4  -5   12.60    3.93
   8  -1  -4  199.35   15.16
   6   0  -2  291.36   15.21
   1  -1  -2 1522.69   16.03
  10   1  -1  175.00   15.59
   6   1   0  373.03   16.40
  14   2   1   55.90   11.52
  15   2   1   13.98    9.27
  16   2   1  205.39   20.46
  19   2   1   89.48   17.22
  20   2   1   -1.29   10.30
   9   2   2   46.27    8.11
  12   3   6   -0.56    7.17
  16  -3  -7    1.12   10.59
  17  -3  -7    2.36    9.96
  13  -2  -6   -5.01    7.45
  13  -1  -5    1.06    8.22
  14  -1  -5  141.23   16.75
  17   0  -4   27.43   13.47
  18   0  -4   -3.09   11.08
  19   0  -4    2.07   12.00
  20   0  -4   27.90   14.81
  21   0  -4   14.06   14.07
  22   0  -4    5.38   11.45
  23   0  -4    7.26   13.35
  10   0  -3   -1.19    5.91
  15   1  -2    7.93    9.50
  16   1  -2   17.15   11.05
  17   1  -2  204.08   21.36
  19   1  -2   -0.01   10.19
  20   1  -2   38.33   14.22
  21   1  -2   13.01   14.00
  22   1  -2   32.79   14.74
  13   2   1   30.31    9.35
  11   3   6    2.68    6.87
  15  -3  -7   -1.16    9.59
  12  -2  -6  146.56   16.91
  15   0  -4  447.68   29.72
  16   0  -4  394.43   28.26
   9   0  -3    1.07    7.17
  14   1  -2   28.27   11.37
   9   1  -1  134.89   12.83
  12   2   1    7.43    7.16
   8   2   2    4.39    5.53
  14   3   5    1.05    9.05
  15   3   5    7.04    9.58
  10   3   6    0.75    6.38
   8   3   7    5.30    4.61
  14  -3  -7   12.48   10.00
  12  -1  -5    9.77    7.58
  14   0  -4   33.12   11.55
   7  -1  -4  688.45   25.23
  13   1  -2    8.34    9.82
  17   2   0   -4.63    8.64
  18   2   0   12.08   11.76
  19   2   0    0.46   11.18
  20   2   0    0.91   11.00
  21   2   0   -1.46   10.40
  11   2   1  104.32   12.86
   5   2   3    3.06    3.73
  13   3   5    5.84    8.58
  18  -2  -7    0.05   10.68
  19  -2  -7    4.03   11.28
  13  -3  -7   94.25   14.97
  18  -1  -6   13.15   12.54
  19  -1  -6   11.08   13.00
  20  -1  -6    4.88   10.69
  21  -1  -6   -0.59    9.55
  11  -2  -6   82.91   12.60
   6  -4  -6    7.18    5.97
  11  -1  -5   53.64   11.61
   4  -3  -5  140.99    9.13
  13   0  -4  425.66   27.34
  21   1  -3   -2.14   13.02
  12   1  -2  204.18   18.94
   5   0  -2  124.48   10.04
   8   1  -1  161.31   13.73
  15   2   0   10.89    9.39
  16   2   0    4.11    9.31
   5   1   0  637.34   19.57
  16   3   4    6.34   10.44
  12   3   5    7.62    8.29
  17  -2  -7    0.94   10.90
  12  -3  -7   26.99   11.32
  10  -4  -7    2.72    8.76
  16  -1  -6   19.49   12.82
  17  -1  -6   11.44   10.95
  20   0  -5   -3.92   12.20
  21   0  -5    8.11   13.42
  22   0  -5    1.42   12.13
  12   0  -4  124.80   16.12
  17   1  -3   56.09   15.75
  18   1  -3    8.58   12.78
  19   1  -3    7.65   11.26
  20   1  -3    6.33   11.49
  22   1  -3    0.67    8.97
   8   0  -3   -2.08    5.37
  14   2   0   -0.82    7.75
  10   2   1   30.36    8.48
   7   2   2   84.16    8.89
  15   3   4   -0.79    8.79
  11   3   5    4.58    7.38
   9   3   6    5.51    5.91
  15  -2  -7   43.78   13.77
  16  -2  -7   45.96   14.17
  15  -1  -6  313.45   25.96
  10  -2  -6   -7.74    5.84
   7  -3  -6  131.99   12.03
  17   0  -5    7.05   11.05
  18   0  -5    0.42   11.89
  19   0  -5    9.27   11.28
  10  -1  -5   18.33    8.88
   3  -2  -4    1.49    3.54
  16   1  -3   40.81   13.55
  11   1  -2   18.36    8.31
  21   2  -1    1.32   11.29
  13   2   0   31.92   10.04
  14   3   4    0.18    7.91
  11  -3  -7    2.97    7.68
  14  -1  -6   -3.89    8.88
  16   0  -5    3.50   10.44
  11   0  -4    5.53    7.32
   6  -1  -4   66.30    8.86
  15   1  -3  477.52   30.30
  10   1  -2   32.01    9.92
  17   2  -1   11.92   10.96
  18   2  -1   29.26   13.85
  19   2  -1    4.98   12.45
  20   2  -1    0.37   10.56
  12   2   0   50.44   11.95
   9   2   1   22.56    7.98
  17   3   3   23.09   12.06
  13   3   4   10.83    8.17
  10   3   5   18.45    7.19
  14  -2  -7   33.23   11.67
   9  -4  -7   21.97    8.99
  13  -1  -6    5.32    8.80
   9  -2  -6   20.26    8.39
  15   0  -5    0.95    9.78
   9  -1  -5    3.98    7.13
  21   1  -4    4.55   13.66
  22   1  -4   -3.10   12.21
  14   1  -3  159.03   18.11
   7   0  -3   -2.47    5.91
  16   2  -1   15.14   10.97
  15   3   3    0.59    9.27
  16   3   3   -3.77    7.85
  12   3   4    8.87    8.04
  15  -3  -8   -0.57    9.79
  19  -1  -7   -3.80   11.42
  20  -1  -7   16.75   13.29
  13  -2  -7  123.89   16.50
  21   0  -6    5.28   12.00
  22   0  -6    5.46   13.46
  14   0  -5   -4.62    8.70
  18   1  -4    1.18   12.59
  19   1  -4   24.98   14.70
  20   1  -4   22.95   14.98
  10   0  -4  503.28   26.28
  13   1  -3   67.75   12.89
   4   0  -2  148.20   10.59
  15   2  -1  115.24   16.84
  11   2   0  120.99   14.34
  14   3   3   22.52   10.31
   8   3   6   23.71    5.76
  18  -2  -8   -5.17    9.93
  14  -3  -8   37.17   12.96
  17  -1  -7   28.11   13.70
  18  -1  -7   -0.96   10.05
  12  -2  -7   53.17   12.71
  19   0  -6   -4.36   12.57
  20   0  -6    6.95   13.84
  12  -1  -6   54.29   12.12
   5  -4  -6    7.22    5.23
  13   0  -5   -0.49    9.03
  17   1  -4  316.51   28.23
  12   1  -3   -0.18    8.91
  19   2  -2    5.95   13.13
  20   2  -2    4.00   12.66
  21   2  -2    5.47   11.98
   9   1  -2  166.11   14.98
  14   2  -1   18.90   10.27
   4   1   0 1293.75   25.60
   8   2   1   31.35    7.90
  17   3   2    3.55   11.15
  18   3   2   28.33   11.65
   6   2   2   25.07    5.62
  13   3   3    5.94    8.84
  11   3   4   -0.08    6.66
  17  -2  -8    1.20   10.47
  16  -1  -7    1.93   10.24
   8  -4  -7   -1.38    6.69
  18   0  -6    4.08   12.80
   8  -2  -6   37.82    9.06
   6  -3  -6    7.35    5.21
  16   1  -4   51.11   14.68
   9   0  -4 1506.13   43.36
   5  -1  -4   22.62    7.03
  18   2  -2   75.18   17.50
  13   2  -1   10.98    9.02
   6   1  -1   48.76    9.07
  10   2   0  196.32   16.60
  16   3   2   -1.16    8.74
   9   3   5    2.98    5.21
  16  -2  -8    1.93   11.17
  13  -3  -8    1.34    9.77
  15  -1  -7   54.23   14.21
  11  -2  -7    2.95    8.43
  17   0  -6   81.18   17.08
  11  -1  -6   -7.67    7.27
  21   1  -5   16.08   13.78
  22   1  -5   10.53   14.14
  12   0  -5   -9.45    8.50
  15   1  -4   16.57   11.48
  11   1  -3    7.53    9.19
   6   0  -3    3.99    6.04
  16   2  -2   52.46   15.09
  17   2  -2    6.23    9.11
   8   1  -2  935.25   32.18
  15   3   2    1.37    8.37
  12   3   3   25.83    8.51
  10   3   4   13.11    7.21
  15  -2  -8   -8.55    8.47
  16   0  -6  168.11   21.45
  19   1  -5    9.86   13.84
  20   1  -5    8.60   13.68
  14   1  -4   11.65   10.76
  21   2  -3   -3.78   11.57
  15   2  -2   42.18   12.87
  12   2  -1    5.06    8.69
  17   3   1    9.94   11.21
  18   3   1   -1.52    9.93
  14   3   2    5.15    8.50
   4   2   3    0.59    3.00
  19  -1  -8   -1.55   10.91
  12  -3  -8   51.72   12.78
  20   0  -7   -0.03   12.06
  21   0  -7   -8.83   10.79
  14  -1  -7    7.13   10.03
  15   0  -6   79.12   15.16
  10  -1  -6    3.28    8.14
  18   1  -5   35.93   15.63
  11   0  -5   -3.58    6.75
   7  -1  -5  326.34   19.18
   3  -3  -5   10.89    3.50
  13   1  -4  461.52   30.01
   8   0  -4  199.37   16.20
  19   2  -3    4.60   13.23
  20   2  -3    0.90   12.98
  10   1  -3  172.51   17.54
   9   2   0    2.14    6.53
  16   3   1   15.05   11.81
   7   2   1   53.97    8.57
   2   1   1 5271.04   33.43
  13   3   2   -1.13    8.12
  11   3   3    2.83    6.74
  18  -1  -8   -0.79   11.74
  14  -2  -8   25.68   11.29
  19   0  -7   -0.85   12.72
  13  -1  -7   20.82   10.80
  10  -2  -7    2.51    6.89
   8  -3  -7   35.46    8.88
  14   0  -6   53.93   14.10
  17   1  -5    3.26   11.08
  18   2  -3    6.94   12.88
  14   2  -2    5.12    8.03
  11   2  -1  217.16   19.19
  19   3   0    9.76   11.16
  15   3   1    5.55    9.81
   8   3   5   20.01    5.87
  17  -1  -8    4.00   12.70
  13  -2  -8   26.02   11.87
  18   0  -7   -1.84   10.94
   7  -4  -7   -0.65    5.76
  21   1  -6    5.18   13.64
  13   0  -6   -2.02    9.05
  16   1  -5   28.27   11.82
  10   0  -5   -1.83    8.37
  12   1  -4   17.12   11.04
  17   2  -3   -5.97    8.56
  13   2  -2   22.83   10.67
   7   1  -2   21.74    8.86
   5   1  -1  225.15   14.02
  17   3   0   11.99   12.72
  18   3   0    1.68   10.99
  12   3   2   57.26   11.20
   5   2   2   14.93    5.04
   9   3   4    4.42    5.85
   7   3   6    4.84    3.78
  16  -1  -8   34.39   14.71
  17   0  -7    0.28    9.33
  12  -1  -7    7.94    9.36
  19   1  -6    8.80   14.45
  20   1  -6    1.54   12.53
   9  -1  -6   51.32   11.24
   5  -3  -6    4.37    5.11
  15   1  -5   11.85   11.80
  20   2  -4    6.52   13.47
  21   2  -4   44.90   15.31
   7   0  -4 2288.57   49.78
  16   2  -3  338.12   28.00
   9   1  -3  671.21   30.40
   5   0  -3   -0.56    5.37
  10   2  -1  207.41   18.13
   8   2   0   41.01    8.75
  14   3   1   -2.32    7.33
  10   3   3   30.49    8.03
  16  -2  -9    9.61   11.10
  15  -1  -8   53.18   15.27
  12  -2  -8   24.33   11.36
  16   0  -7   -2.87   11.86
   9  -2  -7  169.61   16.13
  18   1  -6   -3.96   13.04
  12   0  -6   17.16   10.70
  14   1  -5  164.20   20.59
   6  -1  -5  160.29   13.94
   4  -2  -5  155.53   10.63
  19   2  -4  -14.24   12.65
  11   1  -4   33.85   11.90
   2  -2  -4    7.20    3.27
  15   2  -3   27.35   12.96
  12   2  -2   28.81   11.22
   3   0  -2   52.47    6.54
  19   3  -1   19.85   12.73
  16   3   0    3.76    9.40
  13   3   1   32.35   10.79
  20   0  -8   36.11   15.68
  15   0  -7    3.74   10.91
  11  -1  -7   18.87    9.82
  17   1  -6    6.42   13.70
   9   0  -5   -4.63    6.30
  18   2  -4    8.50   10.54
  14   2  -3   15.38   11.27
  18   3  -1   19.00   13.07
  15   3   0   -6.88    7.96
   6   2   1  106.96   10.10
  11   3   2    0.25    6.54
  18  -1  -9    0.14   11.06
  15  -2  -9   15.86   11.97
  13  -3  -9   12.40   10.88
  19   0  -8   41.77   16.38
  14  -1  -8   38.33   13.02
   9  -4  -8    8.59    7.69
   7  -3  -7   -0.39    5.99
  16   1  -6   17.91   14.59
  11   0  -6   22.72   11.32
   8  -1  -6  467.07   25.08
  21   2  -5    8.50   14.26
  13   1  -5   -2.36    9.59
  17   2  -4   10.96   11.48
   8   1  -3   80.30   12.66
  11   2  -2  134.30   16.91
  17   3  -1    5.69   11.90
   9   2  -1   -2.82    7.04
  14   3   0   20.97   11.24
   3   1   0   27.57    6.03
  12   3   1   17.95    9.36
  17  -1  -9   10.07   12.02
  14  -2  -9   54.86   15.03
  18   0  -8    7.94   12.74
  11  -2  -8   -5.64    7.00
  20   1  -7    5.36   12.87
  14   0  -7   -0.47    8.39
   4  -4  -6    1.43    3.35
  20   2  -5   14.10   12.58
  16   2  -4   12.43   10.59
  10   1  -4  148.57   16.65
  13   2  -3   70.12   14.78
  19   3  -2    1.51   11.70
   6   1  -2    7.60    6.73
  16   3  -1   -1.45   10.81
   7   2   0   -1.34    6.55
   9   3   3   16.77    6.58
   8   3   4    7.56    5.63
  17   0  -8    9.41   10.89
  13  -1  -8    4.16    9.90
  19   1  -7   -7.92   13.54
  13   0  -7    0.20    9.91
  10  -1  -7   22.33    9.80
  15   1  -6  284.86   27.05
  18   2  -5   -0.79   14.02
  19   2  -5   -2.80   11.86
  12   1  -5    5.19    8.74
   8   0  -5   -6.05    7.44
  15   2  -4   22.10   12.91
   6   0  -4  115.76   12.08
  18   3  -2    1.75   12.06
  15   3  -1   24.58   11.47
  13   3   0   -3.71    7.63
  10   3   2   11.24    7.06
  16  -1  -9    0.45   11.94
  13  -2  -9    1.75   10.23
  16   0  -8   44.60   16.68
  10  -2  -8   87.64   14.03
  18   1  -7    3.85   12.57
   6  -4  -7    0.80    5.12
  14   1  -6    1.48   12.44
  10   0  -6    4.86    9.68
   9   1  -4    6.77    9.30
  12   2  -3   19.40   10.78
   4   0  -3    6.62    6.69
  17   3  -2   29.61   14.60
  10   2  -2  128.73   16.09
  11   3   1    7.71    8.06
   7   3   5   -0.11    4.04
  15  -1  -9   -2.01   11.68
  15   0  -8   -1.98   12.41
  12  -1  -8    8.81   10.09
  17   1  -7   25.25   14.08
  12   0  -7    7.19   10.22
  20   2  -6   -3.45   13.25
   7  -1  -6  148.00   14.81
  17   2  -5   55.62   16.14
  11   1  -5   70.12   15.12
   5  -1  -5  200.13   14.21
  14   2  -4   53.94   13.74
  19   3  -3   -5.89   11.97
   7   1  -3   78.70   12.22
  16   3  -2   14.33   12.71
  14   3  -1    4.20    9.40
   8   2  -1    5.53    7.42
   4   1  -1  470.86   18.05
  12   3   0   23.98   10.70
  18   0  -9    5.87   11.51
   8  -4  -8   -5.78    6.27
  16   1  -7   -8.50   12.76
   9  -1  -7  170.09   17.41
  19   2  -6   -2.05   12.77
  13   1  -6    5.16   11.04
  16   2  -5   -1.32   10.95
  13   2  -4  162.16   20.49
  18   3  -3  -11.34   11.77
  11   2  -3    8.37   10.49
  17   0  -9   -6.22   11.96
  14  -1  -9    5.00   11.91
  12  -2  -9    0.06    9.31
  19   1  -8    0.80   11.03
  14   0  -8  193.80   23.31
  11  -1  -8   53.77   13.00
  15   1  -7   74.01   18.75
   6  -3  -7   -0.25    5.45
  18   2  -6    6.84   14.77
   9   0  -6   42.20   11.99
   4  -3  -6    3.73    4.08
  15   2  -5   66.08   17.10
   7   0  -5   -0.50    7.66
  17   3  -3    1.72   13.09
  15   3  -2    4.29   11.68
   9   2  -2    7.03    9.02
   5   1  -2  208.77   15.40
  13   3  -1   14.41   10.07
  10   3   1   17.74    8.41
   5   2   1  148.29   10.80
   9   3   2  128.63   12.69
   8   3   3   88.24    9.76
  18   1  -8   -2.46   12.20
   9  -2  -8    6.10    7.18
   8  -3  -8   17.96    8.45
  11   0  -7    5.15    7.83
  17   2  -6   -2.14   13.96
  12   1  -6   63.02   15.00
  10   1  -5   25.37   10.31
  19   3  -4    8.39   12.73
  12   2  -4    9.25   10.76
   8   1  -4  190.08   17.58
   5   0  -4  871.10   29.55
  14   3  -2   28.97   12.38
  11   3   0   35.02   10.06
   6   2   0  953.55   29.18
   4   2   2  232.44   10.47
  16  -1 -10    7.87   12.32
  14  -2 -10   11.94   10.73
  16   0  -9   -0.27   12.49
  13  -1  -9   45.10   14.77
  11  -2  -9    1.44    9.26
  17   1  -8    6.06   14.85
  13   0  -8   13.85   11.72
  14   1  -7   -3.22   12.40
   8  -1  -7   16.15    8.87
  14   2  -5  438.50   33.02
   3  -2  -5   65.58    6.97
  18   3  -4    4.18   13.38
  16   3  -3   -0.99    9.41
  10   2  -3   82.48   13.77
   6   1  -3  238.21   17.96
  12   3  -1    8.59    9.06
   7   2  -1  179.84   15.55
  15   0  -9    7.08   13.43
  16   1  -8   37.46   17.25
  10  -1  -8   17.03    9.82
  19   2  -7   -7.36   12.17
  10   0  -7    2.45    9.14
  16   2  -6   10.24   12.80
  11   1  -6    5.98   10.62
   8   0  -6   17.58    9.89
   6  -1  -6  153.90   14.43
   9   1  -5   -1.67    9.44
  17   3  -4   -4.08   13.32
  15   3  -3   84.72   18.48
  13   3  -2    6.28   10.01
   8   2  -2  285.93   20.88
  15   4   2   -3.96   11.19
  14   4   3    3.40   10.43
  15  -1 -10    9.21   11.90
  13  -2 -10    0.47    9.67
  12  -1  -9   12.29   11.73
  12   0  -8  191.67   22.37
  18   2  -7    0.72   12.48
  13   1  -7   33.04   14.00
  15   2  -6   21.18   15.04
  13   2  -5    5.68   10.05
   6   0  -5    1.92    7.50
  11   2  -4    3.39    7.99
   2   0  -2   10.61    4.61
  10   3   0   24.79    9.04
   9   3   1   93.40   12.28
   8   3   2   32.01    7.96
  13   4   4   13.73    9.84
  17   0 -10   10.73   14.06
  18   1  -9    4.48   13.20
  14   0  -9   10.92   13.40
  10  -2  -9    5.66    8.73
  15   1  -8   47.80   17.75
  17   2  -7   -2.60   14.82
  18   3  -5   -5.37   11.80
  16   3  -4   50.15   17.38
   7   1  -4  629.82   29.69
  14   3  -3   49.13   14.81
   9   2  -3   15.55    8.92
  11   3  -1   -0.30    7.93
  15   4   1    6.95   11.62
  14   4   2   -7.39   10.50
  14  -1 -10   -4.44   11.15
  12  -2 -10   14.86   12.16
  17   1  -9    7.93   12.56
   9  -3  -9   -2.44    8.49
  11   0  -8   14.87   11.38
   9  -1  -8    2.98    8.27
   7  -3  -8    1.21    6.04
   7  -4  -8    1.13    5.65
  16   2  -7   55.36   18.93
  12   1  -7    3.45   11.18
   9   0  -7   -2.51    8.89
   7  -1  -7   25.56   10.11
  14   2  -6    3.39   13.44
  10   1  -6    0.20   10.11
  12   2  -5    5.97    9.58
  15   3  -4   28.05   15.09
  10   2  -4    9.34   10.88
   3   0  -3    3.23    5.21
  12   3  -2  116.49   17.32
  16   4   0   -6.35    8.60
  13   4   3    8.27   10.38
  16   0 -10   15.27   13.90
  13   0  -9    6.58   12.88
  11  -1  -9    5.35    9.78
  18   2  -8    8.24   13.68
  14   1  -8   59.76   16.34
   7   0  -6  518.10   28.12
   4  -2  -6    0.13    5.13
  17   3  -5    1.51   12.71
   8   1  -5  222.72   20.02
   4   0  -4  230.82   16.04
  13   3  -3   -9.36    9.48
   7   2  -2    3.29    7.92
   4   1  -2  488.17   21.26
  10   3  -1   18.26   10.26
   6   2  -1   19.08    8.01
   3   1  -1   58.92    8.39
  15   4   0    8.38   11.96
   9   3   0   68.66   12.11
   5   2   0  216.47   14.57
  14   4   1   10.36   11.10
   7   3   3    2.82    4.76
  15   0 -10    4.28   12.80
  13  -1 -10    5.65   12.09
  16   1  -9   -6.12   12.80
  13   1  -8   17.09   14.31
  15   2  -7   55.74   18.71
  11   1  -7   27.17   12.82
   5  -3  -7    0.02    4.91
   5  -4  -7    1.54    3.69
  18   3  -6    6.95   13.35
  13   2  -6   -3.34   11.08
   5  -1  -6   -3.31    6.66
  16   3  -5   -0.44   13.85
  11   2  -5    4.21   10.73
  14   3  -4   25.56   14.62
   8   2  -3   10.39    9.64
   5   1  -3  387.17   21.18
  11   3  -2   -3.45    8.48
  16   4  -1   -3.21    9.97
   8   3   1    2.16    6.50
  13   4   2    6.65   10.09
  12   4   4   -2.60    8.32
  11  -2 -10   12.78   11.16
  15   1  -9   -4.19   14.05
  12   0  -9   -4.90   11.55
  10  -1  -9   -0.27    9.97
   9  -2  -9   -0.97    8.43
  17   2  -8    1.40    9.97
  10   0  -8   13.53   10.73
   9   1  -6   49.93   12.56
   5   0  -5    0.02    7.03
   9   2  -4  244.38   22.67
   6   1  -4   54.81   11.70
  12   3  -3   62.84   14.97
  14   4   0   -2.18   10.56
   2   1   0 2255.38   29.54
   4   2   1   33.19    6.72
  12   4   3   -0.91    8.77
   3   2   3  398.01    8.15
  14   0 -10   -6.75   12.15
  12  -1 -10   19.54   13.07
  16   2  -8    6.53   14.64
   8  -1  -8   53.39   11.73
  14   2  -7   24.94   14.30
   8   0  -7   -3.94    7.12
  17   3  -6   -4.25    9.80
  12   2  -6  177.80   21.97
  15   3  -5   37.76   15.00
   7   1  -5  339.59   24.31
  13   3  -4   -2.08   11.22
  16   4  -2    7.98   11.85
  15   4  -1    6.22   11.67
  13   4   1    0.96    9.46
   7   3   2   18.86    6.60
  14   1  -9    6.86   14.74
   8  -3  -9   -0.47    8.01
  12   1  -8   21.70   13.07
  10   1  -7   38.39   13.44
   6  -1  -7    8.37    7.70
   5  -2  -7  260.38   16.29
  16   3  -6   -1.34   13.28
  14   3  -5   -4.02   12.70
  10   2  -5  114.05   17.01
  11   3  -3    1.22    9.81
  10   3  -2   -3.48    8.14
   9   3  -1    3.28    7.75
   8   3   0   58.59   11.50
  12   4   2   23.98   10.18
  16   1 -10   -4.53   11.99
  13   0 -10   12.53   14.04
  11   0  -9   -9.82    9.45
  15   2  -8    1.66   13.02
   9   0  -8  209.96   21.86
  13   2  -7  104.14   19.79
  11   2  -6   73.56   16.83
   8   1  -6  504.09   31.04
  12   3  -4   31.76   14.56
   7   2  -3   20.47   10.18
   1  -1  -3   -2.22    3.42
  15   4  -2   12.73   12.43
   6   2  -2   -4.82    7.18
  14   4  -1   27.41   12.93
  13   4   0    9.36   10.11
  12   4   1    7.41   10.33
  11   4   4   -1.10    7.36
  13  -1 -11    0.14   10.59
  15   1 -10    8.78   12.49
  11  -1 -10   59.42   14.57
  10  -2 -10   11.68    9.39
  13   1  -9   57.61   18.33
   9  -1  -9    1.94    8.44
  14   2  -8   38.29   17.50
  11   1  -8   48.73   15.20
   6  -3  -8   18.72    7.35
  17   3  -7    8.50   14.04
   7   0  -7    7.95    9.58
  15   3  -6   25.53   15.08
  13   3  -5   11.12   13.94
   8   2  -4   47.91   12.18
  16   4  -3   11.11   12.82
   5   2  -1  481.70   22.57
   7   3   1    2.10    7.02
  11   4   3    1.81    8.33
  11   4   5    2.65    6.39
  12   0 -10   33.50   15.37
  16   2  -9   -0.02   11.52
  10   0  -9   -7.46    9.15
   7  -1  -8   37.38   10.43
  16   3  -7    9.42   14.43
  12   2  -7   53.03   16.03
   9   1  -7  150.71   18.97
  14   3  -6   22.34   16.04
   9   2  -5   49.91   13.23
   5   1  -4   17.89    9.29
  15   4  -3    9.73   12.59
  10   3  -3   42.10   13.01
   4   1  -3   15.70    9.26
  14   4  -2    3.08   11.57
   9   3  -2   11.03    9.27
  13   4  -1    3.65   10.26
  12   4   0   12.02   10.97
  11   4   2   17.52    9.78
   6   3   4    9.43    3.83
  14   0 -11   -4.24   10.63
  14   1 -10   -6.40   12.75
  10  -1 -10   20.31   12.28
   9  -3 -10    2.11    8.86
  15   2  -9   -2.11   13.18
  12   1  -9   25.63   15.53
  13   2  -8   33.71   16.82
  10   1  -8   17.55   12.28
   8   0  -8   51.29   13.27
  10   2  -6    5.40    9.49
   4  -1  -6   -2.31    5.34
  12   3  -5    4.88   13.20
   6   1  -5  152.94   16.40
   4   0  -5    1.92    6.83
  11   3  -4   62.35   14.24
   3   0  -4   68.27   10.20
   3   1  -2  381.61   18.68
   8   3  -1   91.42   13.62
   4   2   0  288.68   15.93
  12  -1 -11    0.62   10.41
   9  -2 -10   17.69   10.72
   8  -1  -9   53.33   13.14
   6  -4  -8   21.22    5.33
  15   3  -7   -0.73   12.84
  11   2  -7    1.57   11.72
   5  -1  -7   24.85    9.18
  13   3  -6    6.44   14.47
   7   1  -6  155.24   17.97
   5   0  -6  151.31   15.89
   3  -3  -6   24.00    3.70
   7   2  -4   14.60   10.69
  14   4  -3   14.22   13.98
   6   2  -3    6.15    8.87
   2   0  -3   -1.91    5.76
  13   4  -2   12.69   12.16
  12   4  -1   16.55   11.46
   7   3   0  169.15   15.92
  11   4   1    1.50    9.20
   6   3   3    4.63    4.41
  13   0 -11    0.09   12.01
  13   1 -10    8.97   14.81
  11   0 -10   93.16   19.24
  14   2  -9   45.07   17.79
  11   1  -9    8.38   13.82
   9   0  -9    1.91    9.95
   7  -3  -9    0.07    6.95
  12   2  -8   25.16   15.98
  14   3  -7   -6.06   14.40
   8   1  -7   16.39   11.26
   6   0  -7    5.29    9.13
   9   2  -6   15.30   11.88
   8   2  -5  199.67   20.87
   2  -2  -5    3.91    3.34
  15   4  -4    6.93   14.19
  10   3  -4  162.06   20.90
   9   3  -3    0.41    9.16
   5   2  -2  520.58   25.51
  11   4   0    8.92    9.62
   3   2   2  212.25    9.07
  11  -1 -11    2.46   10.80
   9   1  -8   -2.01   10.30
   6  -1  -8  969.64   37.30
  10   2  -7   -4.55   10.88
  12   3  -6   74.24   19.13
   3  -2  -6   14.67    4.99
  11   3  -5   84.71   17.29
  14   4  -4   -0.33   12.19
   1  -2  -4    5.38    2.06
  13   4  -3    1.43   12.25
  12   4  -2   32.17   13.83
   8   3  -2    4.98    9.00
  10   4   2    1.32    8.32
   6   3   2  151.73   11.78
  10   4   3    0.96    7.95
  10   4   4   13.37    7.49
  12   0 -11   -2.41   11.20
  10  -2 -11   -0.17    9.90
  12   1 -10   18.92   15.52
  10   0 -10   13.13   13.02
   9  -1 -10    3.07    9.16
  13   2  -9    0.53   14.92
  15   3  -8    3.26   13.75
   7   0  -8  618.02   33.67
  13   3  -7  115.42   22.89
   4  -2  -7   26.31    6.64
   4  -3  -7    3.13    4.07
  15   4  -5    3.08   11.39
   5   1  -5  195.08   18.59
  11   4  -1   46.15   13.42
   7   3  -1   39.67   10.54
   2   1  -1    2.29    4.76
  10   4   1   18.57   10.19
   8  -3 -10   -0.20    8.33
  10   1  -9    0.90   12.98
   8   0  -9   -3.49    9.19
   7  -1  -9  145.08   17.51
  14   3  -8   13.98   14.97
  11   2  -8   11.36   12.74
   7   1  -7   22.92   12.01
   8   2  -6   28.85   12.75
   6   1  -6  155.90   17.65
  10   3  -5   62.31   16.90
   7   2  -5   45.92   13.93
  13   4  -4   20.59   14.68
   9   3  -4   29.26   12.36
   6   2  -4   64.01   13.62
   4   1  -4  322.02   20.44
  12   4  -3   50.97   15.86
   8   3  -3   73.82   14.59
   1   0  -2   25.26    5.72
   4   2  -1    4.47    6.94
   6   3   1  139.66   12.89
  10   4   5    1.52    5.25
  13   1 -11   -3.93   12.91
  11   0 -11   -7.47   11.16
  10  -1 -11   -1.25   10.74
  14   2 -10   10.29   12.77
  11   1 -10   50.70   17.68
  12   2  -9    1.81   14.75
   8   1  -8   41.52   13.90
   5  -2  -8   10.90    6.64
   5  -3  -8    5.75    5.98
  12   3  -7   18.65   16.02
   9   2  -7  190.16   23.42
  11   3  -6    5.14   10.48
  14   4  -5    5.69   12.38
   5   2  -3   19.99    9.71
   3   1  -3   15.08    9.05
  11   4  -2  100.83   17.02
  10   4   0   16.46    9.49
  13   2 -10   -5.67   12.69
   9   0 -10    9.76   11.22
   8  -1 -10   16.43   10.76
   9   1  -9   13.54   13.56
  13   3  -8   12.18   14.87
  10   2  -8  102.59   20.51
   5   0  -7    1.58    8.42
   4   0  -6  121.94   14.18
   3   0  -5    1.97    6.60
   7   3  -2   -0.11    8.74
  10   4  -1    4.82    9.87
   6   3   0    1.09    6.39
  12   1 -11   19.67   13.66
  11   2  -9    8.99   14.98
   6   0  -8   11.19    9.38
   5  -1  -8   75.84   12.35
   4  -1  -7    6.29    6.59
  14   4  -6    5.57   13.87
  10   3  -6   10.16   14.24
  13   4  -5    6.50   12.53
   9   3  -5    1.77   11.01
  12   4  -4    3.70   10.02
   8   3  -4  119.08   17.91
  11   4  -3   41.87   14.94
   4   2  -2    5.61    7.58
   9   4   1    9.92    9.00
   9   4   2    7.88    7.90
   9   4   3   10.48    7.84
  10   0 -11    6.22   12.56
   9  -1 -11   -2.57   11.05
  12   2 -10   25.86   15.00
  10   1 -10   24.57   15.31
   7   0  -9    2.01    9.21
   6  -3  -9   14.67    7.40
  12   3  -8   48.57   19.13
   7   1  -8   35.33   13.17
  11   3  -7    3.47   12.41
   8   2  -7  286.95   27.28
   6   1  -7   21.37   11.72
   7   2  -6  132.51   17.93
   5   1  -6    0.51    7.53
   6   2  -5    0.81    9.92
   4   1  -5   99.11   14.27
   2   0  -4  133.17   12.12
   7   3  -3   35.16   11.94
  10   4  -2    6.45    9.67
   2   1  -2 1333.87   32.20
   6   3  -1   13.30    8.44
   9   4   0   -2.33    7.88
  11   1 -11   -5.53   11.80
   8   0 -10  186.22   22.08
  13   3  -9    8.86   14.96
  10   2  -9   -0.29   13.72
   8   1  -9   36.52   14.12
   6  -1  -9   37.09   10.31
   9   2  -8    5.33   10.21
  13   4  -6   -8.49   11.58
  12   4  -5    5.72   13.55
  11   4  -4    5.90   12.79
   5   2  -4   29.64    9.89
   9   4  -1    1.49    9.23
   3   2   0   62.03    8.35
   9   4   4    9.24    6.34
  11   2 -10   -2.65   13.37
   9   1 -10   -1.98   12.39
   7  -1 -10    8.32    8.58
   7  -3 -10   19.25    8.56
  11   3  -8   56.24   19.53
  10   3  -7    9.18   14.31
   9   3  -6   70.19   15.88
   8   3  -5   17.17   12.33
   3   1  -4    2.43    6.60
  10   4  -3   42.33   13.96
   4   2  -3  127.54   15.20
   6   3  -2   61.64   12.56
   9   0 -11    8.00   12.35
  12   3  -9   14.63   15.29
   8   2  -8   19.48   13.20
   5   0  -8   75.22   13.69
   7   2  -7   53.75   15.44
   4   0  -7    9.84    8.56
  12   4  -6   -0.49   12.24
   6   2  -6    6.31   11.05
  11   4  -5   17.08   14.42
  10   4  -4   91.58   18.90
   7   3  -4  111.77   16.39
   9   4  -2   -2.15    8.65
   3   2  -1    5.10    7.02
   5   3   1   -2.14    5.47
   5   3   2  294.24   14.80
  10   1 -11    4.06   11.15
   8  -1 -11    7.20   10.05
   9   2  -9    5.08   13.93
   7   1  -9  180.19   22.29
   6   0  -9    3.05    9.20
   6   1  -8  958.73   43.96
   4  -2  -8    1.89    5.23
   9   3  -7    2.92   13.41
   5   1  -7   21.58   11.66
   3  -2  -7   12.23    5.22
   8   3  -6   16.41   13.77
   4   1  -6    6.35    9.38
   3   0  -6   67.12   11.24
   5   2  -5   -2.89    7.62
   9   4  -3   56.31   14.37
   6   3  -3    8.98   10.27
   1   0  -3    0.23    5.45
   8   4   0   19.16    9.30
   5   3   0    8.25    7.46
   8   4   1   18.35    8.21
   8   4   2    5.32    7.86
  10   2 -10   10.91   14.98
   8   1 -10   13.98   13.62
   7   0 -10  199.66   22.15
  11   3  -9   18.24   14.32
   5  -1  -9   -4.62    7.25
   5  -2  -9   37.27    8.67
  10   3  -8   20.28   14.41
   4  -1  -8    1.61    6.82
  12   4  -7    9.63   14.55
  11   4  -6    6.97   14.00
  10   4  -5   16.58   14.63
   7   3  -5   94.35   17.24
   2   0  -5    3.42    6.34
   4   2  -4    0.85    9.00
   2   1  -3  370.60   19.54
   8   4  -1    6.35    9.44
   5   3  -1   19.20    8.58
   1   1   0 3336.03   34.18
   9   1 -11   10.15   13.77
   8   0 -11    0.69   11.02
   6  -1 -10   54.76   13.15
   8   2  -9    6.67   13.61
   7   2  -8   50.00   15.55
   6   2  -7   22.20   12.33
   3   1  -5   24.01    8.70
   9   4  -4   14.77   12.00
   6   3  -4   22.76   11.54
   8   4  -2    5.35    9.13
   5   3  -2  185.22   18.71
   3   2  -2   48.45   10.09
   9   0 -12    5.92   11.09
   7  -1 -11   11.41   10.98
   9   2 -10   22.98   16.20
  10   3  -9    5.90   13.18
   9   3  -8    0.57   13.74
  11   4  -7   11.52   13.43
   8   3  -7   24.69   15.25
  10   4  -6    0.11   13.36
   7   3  -6  155.65   22.20
   5   2  -6    7.99    9.41
   8   4  -3   -6.45   10.13
  10   2 -11    6.25   12.95
   7   1 -10    1.92   11.27
   6   0 -10   18.31   11.13
   6   1  -9   55.77   13.63
   5   0  -9   -1.14    8.29
   5   1  -8   81.05   14.51
   4   0  -8  236.03   20.09
   4   1  -7   15.73   10.77
   3   0  -7   -0.56    7.35
   9   4  -5   -2.17   12.21
   6   3  -5   57.68   14.72
   4   2  -5  155.97   18.53
   2   1  -4   57.99   11.09
   5   3  -3  110.04   16.03
   3   2  -3  153.15   15.88
   1   1  -1 4339.62   48.09
  17   2  -6    4.23   14.89
  18   2  -6   -3.05   12.33
  17   1  -6    5.14   12.46
  18   0  -6    2.72    9.64
  20  -1  -6   -3.30    9.53
  14   3  -5    7.68   14.56
  13   0  -5   -3.33    7.37
  18  -2  -5   -1.46    8.20
  13   4  -4   15.98   14.46
   9   1  -4    4.38    7.23
  18  -3  -4    0.78    7.57
   6   1  -3  239.05   17.26
   5   3  -2  189.42   17.92
   4   2  -2   10.37    6.40
   7   5  -1   12.89   11.31
  18   3  -6    5.95   13.90
  16   1  -6   19.85   13.09
  17   0  -6   64.74   13.62
  19  -1  -6    6.69    9.42
  12   2  -5   23.03   13.00
  12   1  -5    2.39    8.06
  14  -1  -5  148.15   15.74
  12   4  -4    8.00   14.08
  10   3  -4  177.72   21.96
   9   2  -4  255.74   22.11
   9   0  -4 1536.34   41.21
   9   4  -3   46.60   14.30
   7   3  -3   26.18   11.48
   6   2  -3   -8.35    7.26
   9   5  -2   14.28   12.06
   4   0  -2  139.43    9.51
   7  -2  -2    0.59    2.77
  10  -3  -2    1.25    2.29
   4   4  -1    2.52    7.98
   2   4   0    7.17    6.78
  17   3  -6   -6.33   12.83
  16   2  -6   11.58   13.38
  15   1  -6  355.22   28.68
  16   0  -6  136.64   17.53
  15   4  -5   -3.99   11.95
  13   3  -5   19.91   15.39
  12   0  -5    2.26    8.04
  17  -3  -4   -0.71    7.61
  13  -3  -3    1.88    4.61
   6   4  -2   15.85    9.82
   6   5  -1   17.03   12.24
   4   5   0   21.29   10.94
   2   5   1    2.46    8.20
   0   4   1    2.81    5.52
  -1   5   3    4.42    6.12
  20   1  -7    8.71   11.26
  21   0  -7    1.22    9.04
  16   3  -6    4.01   14.63
  15   2  -6   23.41   15.77
  18  -1  -6    1.77    7.90
  12   3  -5   -6.21   12.87
  11   2  -5    7.63   10.85
  11   1  -5   64.56   13.71
  11   4  -4   -0.93   12.73
   9   3  -4   19.74   11.69
   8   2  -4   42.43   12.39
   8   1  -4  171.31   16.82
  10  -1  -4  138.26   13.05
   8   4  -3   -8.39    9.01
   6   0  -3    3.79    6.73
   8   5  -2    1.06   11.06
   4   3  -2    2.04    8.71
   2   3  -1    9.64    7.28
  -2   2   1  122.57    5.26
  19   2  -7    7.62   13.65
  19   1  -7    4.30   11.82
  20   0  -7   -2.84    8.93
  14   2  -6   -1.50   13.30
  14   1  -6    1.31   10.15
  15   0  -6   75.32   14.12
  17  -1  -6   10.79    8.70
  14   4  -5   -1.95   11.98
  13  -1  -5   -1.36    6.15
  10   5  -3   -2.22   13.71
   6   3  -3    7.59    9.62
  18   2  -7    6.74   13.72
  18   1  -7   -0.67   11.32
  19   0  -7   -7.62    9.52
  15   3  -6   36.93   16.12
  13   4  -5    3.66   13.67
  11   3  -5   93.58   19.30
  10   1  -5   19.96   10.45
  11   0  -5    0.82    7.88
  10   4  -4   83.08   18.61
   8   0  -4  189.37   15.54
  16  -3  -4   39.00    9.12
   5   2  -3   32.20    9.90
   5   1  -3  375.10   20.46
   5   4  -2    7.86    8.71
   3   2  -2   44.79    9.14
   3   1  -2  377.98   17.01
   5   5  -1    5.92   10.32
   3   4  -1   23.24    9.18
   0   3   0   -1.91    5.00
   0   5   2    1.09    7.04
  17   2  -7   12.11   15.50
  17   1  -7   19.84   13.40
  18   0  -7    0.02   10.29
  14   3  -6   15.39   16.11
  13   2  -6   -5.52   12.44
  13   1  -6    4.91    9.75
  14   0  -6   64.25   13.21
  16  -1  -6   10.14    8.74
  20  -2  -6    1.09    7.99
  10   2  -5  123.86   17.03
   8   3  -4   89.00   15.17
   7   2  -4   26.32   10.80
   9   5  -3   43.25   16.00
   7   4  -3   16.45   11.04
   9  -2  -3   12.04    4.88
   7   5  -2    2.95   10.54
   1   2  -1  694.21   22.22
   1   1  -1 4364.31   43.68
   3   5   0   11.81    9.54
  17   3  -7   -0.05   14.46
  16   2  -7   45.01   17.76
  16   1  -7    2.84   11.82
  17   0  -7   -6.49    9.55
  20  -1  -7    8.54    9.83
  13   3  -6    4.35   14.76
  19  -2  -6    7.39   10.12
  12   4  -5    2.70   12.08
  10   3  -5   74.13   16.62
  12  -1  -5    6.10    7.07
   9   4  -4   14.70   12.27
   7   1  -4  688.31   29.57
   1   4   0    5.23    6.04
  16   3  -7   -1.44   12.70
  19  -1  -7    5.55   10.30
  12   2  -6  181.33   21.59
  12   1  -6   54.83   13.47
  13   0  -6    2.22    8.33
  15  -1  -6  305.60   22.87
  11   4  -5   11.09   14.94
   9   2  -5   53.34   13.97
   9   1  -5    4.58    9.16
  10   0  -5   -1.02    7.51
   7   3  -4  102.51   16.35
   9  -1  -4    3.52    5.67
   5   3  -3  126.51   16.14
   6   5  -2   15.40   11.87
   3   3  -2    8.98    7.67
   1   5   1    0.86    7.93
  19   1  -8   -2.72    9.35
  15   2  -7   55.51   16.79
  15   1  -7   50.62   13.14
  16   0  -7   -5.29    9.75
  14   4  -6    6.18   11.97
  12   3  -6   76.77   19.71
  18  -2  -6    1.53    7.76
   8   4  -4    1.24   10.52
  15  -3  -4   13.13    7.34
   8   5  -3   -2.61   11.09
   6   4  -3   34.13   12.00
   5   0  -3    0.15    6.36
  12  -3  -3   57.78    6.50
   4   4  -2    3.47    7.93
   4   5  -1   11.94   10.30
  -2   4   2    1.07    3.86
  18   2  -8    2.80   12.61
  18   1  -8    4.94   11.57
  20   0  -8   54.62   14.36
  15   3  -7   -1.98   13.42
  14   2  -7   33.86   16.09
  14   1  -7   15.71   11.40
  18  -1  -7    3.20    9.88
  13   4  -6    1.92   13.30
  11   2  -6  116.28   17.69
  11   1  -6    2.13    9.10
  12   0  -6   12.01    9.19
  14  -1  -6   -1.62    7.31
  10   4  -5   24.93   15.45
   9   3  -5   12.83   10.09
  11  -1  -5   52.19   10.24
   6   2  -4   52.13   12.09
   7   0  -4 2303.12   48.43
  11  -2  -4    4.73    4.86
   4   2  -3  110.40   13.45
   2   4  -1    5.24    7.32
   1   3  -1  249.56   16.22
   2   5   0    3.60    9.17
  17   2  -8   -3.96   12.07
  17   1  -8    4.45   12.48
  19   0  -8   33.99   13.13
  14   3  -7    9.44   15.84
  15   0  -7   -9.48    8.15
  17  -1  -7   10.11    9.30
  11   3  -6    2.08   13.55
  17  -2  -6    3.50    7.76
   8   2  -5  179.46   19.30
   8   1  -5  235.32   20.23
   9   0  -5   -0.76    7.59
  18  -3  -5   -4.36    7.95
   6   1  -4   59.96   10.48
   7   5  -3   17.86   12.84
   4   1  -3    0.58    6.28
   5   5  -2    9.49   11.61
   3   0  -2   59.90    7.47
  -1   4   1   17.88    6.11
  16   2  -8   -4.58   13.43
  18   0  -8    3.65   11.44
  13   2  -7  126.56   20.52
  13   1  -7   25.29   13.05
  12   4  -6   12.21   13.81
  10   2  -6    0.23   10.46
   9   4  -5    0.67   12.70
   8   3  -5   19.69   12.14
   9   5  -4    3.85   11.62
   7   4  -4   -2.24    9.75
   6   3  -4   10.58    8.45
   5   4  -3   -5.06    8.01
   4   3  -3   -0.69    8.11
  -1   2   0  207.21    9.96
  16   1  -8   60.54   16.77
  17   0  -8   26.80   13.31
  13   3  -7  100.39   21.90
  14   0  -7   -1.99    8.79
  16  -1  -7    1.72    8.48
  11   4  -6   -4.83   12.98
  10   3  -6    6.48   12.33
  10   1  -6    0.13    7.89
  11   0  -6   23.70   10.35
  13  -1  -6   11.69    8.18
   8  -1  -4  198.84   14.05
  14  -3  -4   22.90    7.51
   3   4  -2   11.27    8.12
   2   3  -2   16.89    8.76
   2   1  -2 1266.20   29.44
   3   5  -1   -1.58    9.18
  15   2  -8    8.10   14.72
  15   1  -8   46.18   15.65
  19  -1  -8   -6.16   10.37
  12   3  -7   34.30   17.28
  12   2  -7   66.35   16.31
  12   1  -7    3.16   11.20
  19  -2  -7    6.70   10.72
  10  -1  -5   20.97    8.03
  17  -3  -5   -0.52    7.51
   8   5  -4    1.45   10.82
   5   2  -4   33.73   10.77
   6   5  -3    0.85   10.50
   0   4   0   53.99    8.92
  -2   3   1    5.75    3.62
  -1   5   2    8.11    6.72
  18   1  -9   -0.91   11.02
  15   3  -8   -4.16   11.36
  14   2  -8   31.84   16.44
  16   0  -8   36.54   14.14
  13   0  -7    3.86    9.39
  15  -1  -7   57.15   12.97
  10   4  -6   -1.88   13.69
   9   3  -6   78.72   18.37
   9   2  -6    7.52    9.11
   8   4  -5   28.95   14.90
   7   3  -5  114.75   17.98
   7   1  -5  338.48   23.41
   8   0  -5   -3.66    7.23
   6   4  -4    8.87   10.58
   5   3  -4   -5.05    8.55
   5   1  -4   10.35    8.20
   6   0  -4  127.91   13.19
  10  -2  -4    6.21    5.82
   4   4  -3    3.80    9.82
   3   2  -3  165.98   15.29
   8  -2  -3   11.85    4.55
   4   5  -2    3.55   10.41
   0   5   1   -5.33    6.97
  -2   5   3    2.75    4.37
  14   3  -8   11.78   14.22
  14   1  -8   49.05   16.01
  18  -1  -8   -4.58   10.68
  12   4  -7   -0.07   13.18
  11   3  -7    5.53   14.58
  11   2  -7    2.84    9.19
  18  -2  -7    0.50   10.02
   9   1  -6   51.84   12.28
  10   0  -6    4.50    8.95
  12  -1  -6   61.24   11.51
   7   5  -4    5.45   12.64
   3   3  -3  102.66   14.10
   1   4  -1   25.38    8.38
   0   2  -1  560.10   19.29
   1   5   0    2.71    8.37
  -1   3   0   58.04    7.42
  16   2  -9    7.76   12.81
  17   1  -9    2.89   11.75
  13   2  -8   33.49   16.16
  15   0  -8   -4.40   10.71
  11   1  -7   15.23    9.55
  12   0  -7   -4.09    8.45
   8   2  -6   34.17   12.54
   7   4  -5    5.60   12.42
   6   2  -5   -0.44    9.33
  16  -3  -5   -0.83    7.23
   5   5  -3   14.58   11.57
   3   1  -3   17.09    8.37
   4   0  -3   -4.82    6.12
   2   5  -1    7.87   10.07
  16   1  -9    4.93   13.04
  18   0  -9    2.79   10.45
  13   3  -8    3.82   14.67
  13   1  -8   11.10   12.79
  17  -1  -8    2.51    9.60
  11   4  -7   21.89   14.51
  10   3  -7   11.58   14.32
  10   2  -7   13.64   13.13
  14  -1  -7   11.51    9.27
  17  -2  -7   11.20    9.85
   9   4  -6   -0.07   13.08
   8   3  -6   23.19   14.11
   6   3  -5   40.36   12.92
   9  -1  -5   -1.18    7.23
   5   4  -4   15.66   10.78
   4   2  -4   18.78    9.61
   2   4  -2   -2.92    6.41
   0   3  -1    4.83    6.08
  15   2  -9    0.44   10.82
  17   0  -9    4.54   11.46
  12   3  -8   40.21   18.61
  12   2  -8   38.92   16.27
  14   0  -8  179.64   22.04
  10   1  -7   25.45   11.93
   8   1  -6  447.93   28.17
   9   0  -6   33.21   10.94
  11  -1  -6   -2.57    6.89
   6   1  -5  151.25   16.73
   7   0  -5    1.20    7.50
   6   5  -4    1.62   11.61
   4   3  -4   93.71   15.04
   7  -1  -4  666.49   24.08
   3   4  -3    9.75    9.68
   3   5  -2    4.84   10.04
   1   3  -2    3.05    7.38
   1   2  -2  108.58   11.32
  14   2  -9   43.46   17.42
  15   1  -9    5.18   13.17
  12   1  -8   26.47   13.97
  16  -1  -8   36.80   12.47
  10   4  -7    5.00   13.51
   9   2  -7  191.23   22.80
  11   0  -7    1.00    8.79
  13  -1  -7   27.66   10.34
   8   4  -6    2.53   13.48
   7   2  -6  110.73   17.41
  18  -3  -6    1.74    8.94
   6   4  -5   28.43   13.95
  13  -3  -4   10.75    5.61
   4   5  -3   -3.14   10.63
  11  -3  -3    2.50    3.19
  16   0  -9    2.22   12.06
  11   3  -8   64.00   19.77
  11   2  -8   -3.99   12.64
  13   0  -8   11.50   10.84
   9   3  -7   -3.54   10.82
  16  -2  -7   38.78   12.29
   7   3  -6  151.40   19.93
   7   5  -5    1.10   11.38
   5   3  -5   24.64   11.60
   5   2  -5   17.62   10.79
  15  -3  -5   20.14    8.23
   4   4  -4    7.48   11.12
   4   1  -4  321.09   19.92
   5   0  -4  917.72   30.39
   2   3  -3    6.68    8.02
   2   2  -3  153.73   14.63
  -1   1   0 3383.48   24.39
  13   3  -9   -2.60   14.17
  13   2  -9    3.21   14.32
  14   1  -9    5.51   10.20
  18  -1  -9    3.99   10.37
  15  -1  -8   46.60   13.05
   9   4  -7   17.47   14.99
   9   1  -7  189.14   21.14
   7   4  -6   -1.59   12.71
   7   1  -6  161.00   18.76
   5   5  -4    0.13   11.48
   1   5  -1   -1.16    8.71
   0   4  -1   -8.97    5.89
   0   1  -1  132.83    8.51
   0   5   0    0.68    8.45
  -1   4   0    1.54    5.50
  16   1 -10   21.32   14.30
  15   0  -9    4.74   12.28
  10   3  -8    0.08   14.35
  10   2  -8  111.82   20.78
  11   1  -8   34.44   12.16
  18  -2  -8   -1.65   10.60
   8   3  -7   51.82   15.87
   8   2  -7  257.78   25.65
  10   0  -7    5.41    9.18
  12  -1  -7    8.19    8.53
   8   0  -6   14.75    9.77
  10  -1  -6   -0.92    7.24
   5   4  -5   31.88   13.15
   5   1  -5  179.50   17.74
   8  -1  -5  238.97   17.42
   3   3  -4    4.70    9.35
   3   2  -4   -0.85    8.02
   9  -2  -4  219.09   13.09
   2   5  -2    0.33    9.66
   1   4  -2    4.70    7.60
   1   1  -2 1513.63   31.53
   6  -2  -2   -0.78    2.08
  -1   5   1   -3.46    6.79
  17   0 -10    4.47   11.48
  12   3  -9    9.38   15.03
  12   2  -9   -5.95   13.28
  13   1  -9   58.06   16.23
  17  -1  -9    6.62   11.13
  12   0  -8  181.37   20.58
  14  -1  -8   32.00   13.03
   6   3  -6   13.22    9.89
   6   2  -6    2.57    8.90
  17  -3  -6    8.31    8.66
   6   5  -5   -0.35   11.25
   6   0  -5   -1.94    7.25
   3   5  -3    8.89   10.53
   2   4  -3    3.49    7.63
   2   0  -2   13.01    5.65
  -2   4   1    1.78    4.27
  14   2 -10   16.16   14.83
  15   1 -10   -5.52   10.56
  14   0  -9    6.93   12.47
  10   1  -8    9.36   11.50
  17  -2  -8   -0.10    9.73
   8   4  -7    4.75   13.66
   8   1  -7    5.26   10.10
   6   4  -6    2.98   11.62
   4   3  -5  153.22   18.96
   4   2  -5  173.22   18.70
   4   5  -4    1.57   12.02
   3   4  -4   53.64   12.97
   2   1  -3  372.61   18.95
  16   0 -10   17.38   13.10
  11   3  -9   13.55   13.11
  11   2  -9   11.65   14.76
  12   1  -9    5.97   10.16
  16  -1  -9    8.66   12.24
   9   3  -8    3.29   12.68
   9   2  -8    6.42   11.30
  11   0  -8   19.65   11.60
   7   3  -7    1.87    9.66
   7   2  -7   67.57   15.71
   9   0  -7   -1.72    9.15
  11  -1  -7   22.94   10.69
   6   1  -6  154.08   18.30
   3   1  -4   -6.34    7.40
   6  -1  -4   57.78    8.97
   3   0  -3   -3.84    6.16
   0   3  -2   45.16    9.66
  13   2 -10   10.84   13.22
  14   1 -10    6.79   12.72
  13   0  -9    5.81   12.29
   9   4  -8    5.95   12.93
  13  -1  -8   17.68   10.40
   7   4  -7    4.38   13.92
   5   3  -6   14.61    9.78
   5   2  -6   16.24   11.27
   7   0  -6  538.12   29.03
   9  -1  -6   55.83   11.09
  16  -3  -6   -0.59    7.68
   5   5  -5    9.93   11.62
   4   4  -5   -3.56    9.55
  14  -3  -5   -0.15    6.31
   1   3  -3   -3.13    7.08
   1   2  -3  416.83   22.00
   0   2  -2  216.85   14.54
  -1   3  -1  110.97   10.71
  13   1 -10    9.13   14.63
  15   0 -10    1.14   11.43
  10   3  -9   10.92   14.25
  10   2  -9   -0.88   13.68
  11   1  -9   -1.78   12.54
  15  -1  -9    3.72   11.23
   8   3  -8   21.10   15.61
   8   2  -8   14.99   12.74
   9   1  -8    1.52    8.47
  16  -2  -8    5.88   10.12
   7   1  -7   21.85   11.98
   5   4  -6    2.40   12.15
   4   1  -5  116.03   15.06
   2   3  -4    7.76    8.88
   2   2  -4    6.68    8.43
   4   0  -4  253.37   16.58
  12  -3  -4   21.04    5.26
   2   5  -3   -1.72   10.81
   7  -2  -3   20.93    4.58
   1   5  -2   17.86   10.39
   0   5  -1   -0.99    8.50
  -1   2  -1  263.15   13.32
  -2   5   2    0.08    4.75
  12   2 -10    8.57   11.98
  12   0  -9   -1.37   10.45
   8   4  -8   -2.17   11.32
  10   0  -8   -1.94    9.42
   6   3  -7    0.42    8.94
   6   2  -7   18.10   12.16
   8   0  -7   -3.77    9.26
   3   3  -5   10.69    9.88
   3   2  -5   70.29   13.69
   5   0  -5    0.46    7.44
   7  -1  -5  297.10   18.49
   3   5  -4    2.53   10.95
   2   4  -4   28.83   12.07
   1   4  -3    9.22    8.09
   0   4  -2    5.93    7.44
  -2   3   0   -0.05    4.21
  12   1 -10   24.17   15.93
  14   0 -10    5.81   13.06
   9   3  -9    2.54   14.30
  10   1  -9   13.94   13.72
  14  -1  -9    7.01   11.31
   7   3  -8    4.10   14.04
   8   1  -8   59.24   15.49
  12  -1  -8   15.53   10.34
  15  -2  -8   -1.82    9.02
   6   4  -7    9.38   14.52
  10  -1  -7   22.42    9.63
   4   3  -6    8.29   10.67
   5   1  -6   -2.05    7.27
   4   5  -5    6.72   10.99
   3   4  -5    8.84   10.36
  -1   4  -1    2.77    5.67
  -1   5   0    4.55    7.84
  11   2 -10   -0.32   12.94
  16  -1 -10    5.12   11.21
   9   2  -9    5.57   12.12
   7   4  -8    1.55   13.31
   7   2  -8   31.91   14.39
   5   3  -7   -9.76   11.24
   4   4  -6   -1.66   11.79
   4   2  -6    3.26    8.68
   6   0  -6  239.08   20.32
   8  -1  -6  486.07   26.18
  15  -3  -6   34.82    9.65
   8  -2  -4   42.18    7.03
  13   0 -10   16.20   14.02
   8   3  -9   -4.02   14.46
  11   0  -9   -5.85    7.69
   9   0  -8  211.24   22.35
   5   4  -7   -1.34   12.88
   5   2  -7  274.64   25.80
   6   1  -7   15.44   10.41
  17  -3  -7   13.36    9.86
   1   3  -4    3.62    9.74
   2   1  -4   56.75   11.08
  -2   4   0    6.70    5.50
  -2   2   0  178.58    8.67
  13   1 -11    1.91   13.28
  10   2 -10   23.34   16.22
  11   1 -10   52.00   17.54
  15  -1 -10    5.73   11.42
   8   2  -9   10.75   14.60
   9   1  -9   -3.48    8.82
  13  -1  -9   50.58   14.92
   6   3  -8   37.49   16.82
   7   1  -8   54.22   15.13
  11  -1  -8   44.45   12.43
  14  -2  -8   24.75   11.37
   7   0  -7   -3.73    9.38
   3   5  -5   11.70   12.04
   2   3  -5    0.93    9.09
   3   1  -5   28.48   10.36
  13  -3  -5   12.50    6.55
   2   5  -4    8.10   10.65
   1   5  -3    1.05    9.73
   0   3  -3   29.35    9.34
   1   1  -3    0.89    6.12
   0   5  -2   -8.54    9.39
   9   3 -10   -0.89   13.63
  12   0 -10   21.52   14.56
  10   0  -9   -5.94   10.04
  16  -2  -9    9.08   10.91
   6   4  -8   23.65   14.77
   6   2  -8   47.33   14.01
   9  -1  -7  192.98   18.74
   3   4  -6    1.53   10.45
   3   3  -6   32.07   11.40
   4   1  -6    7.12    9.92
   2   4  -5    7.58   10.15
   2   2  -5    5.98    9.47
   1   4  -4   -3.16    8.01
   1   2  -4    3.16    8.20
   5  -1  -4   18.31    7.17
   0   4  -3    3.66    8.27
   0   2  -3 1269.05   36.81
  -1   3  -2    9.89    7.21
   0   1  -2  327.23   15.55
  12   1 -11    0.57   12.43
  14   0 -11   -1.98    9.77
   9   2 -10   14.32   16.14
  10   1 -10   13.45   14.90
  14  -1 -10    4.01   13.23
   7   3  -9    9.21   14.87
   7   2  -9   66.38   18.64
   8   1  -9   46.39   15.46
  12  -1  -9   12.97   10.76
   8   0  -8   86.79   16.12
   4   4  -7    1.68   13.15
   4   3  -7    2.31    9.09
   5   1  -7   16.99   11.87
  16  -3  -7    0.73    8.74
   3   2  -6   17.67   10.14
   4   0  -5    1.73    7.68
   6  -1  -5  171.10   14.40
   3   0  -4   89.27   10.99
   2   0  -3   -4.52    6.16
  -1   4  -2   25.46    8.62
  -1   5  -1    1.70    8.79
  -2   5   1   12.90    6.50
   8   3 -10   11.57   15.08
  11   0 -10   80.41   18.99
  15  -2  -9   13.10   11.48
   5   4  -8   -7.59   11.88
   5   3  -8   11.77   14.31
  10  -1  -8   10.13    9.54
  13  -2  -8   23.73   10.90
   4   2  -7   44.12   12.50
   5   0  -6  147.97   16.71
   7  -1  -6  161.34   15.89
  14  -3  -6    8.59    7.68
  -1   2  -2   11.61    7.22
  10   2 -11    5.59   13.46
  11   1 -11    7.22   13.08
  13   0 -11   -4.07   11.94
   8   2 -10    7.95   15.42
   9   1 -10    4.93   14.11
   6   3  -9   14.14   15.95
   9   0  -9    5.21   10.84
   5   2  -8   22.17   11.53
   6   1  -8  980.13   45.78
   6   0  -7   -1.93    9.33
   2   3  -6    6.11   10.19
   2   5  -5    2.48   11.05
   1   3  -5    6.22    9.23
   1   5  -4    6.28   10.08
   0   5  -3    3.57   10.37
  -2   3  -1  168.10   12.22
  13  -1 -10   10.43   12.43
   6   2  -9   -2.95   13.16
   7   1  -9  177.48   24.06
  11  -1  -9    5.01    9.82
   7   0  -8  687.80   37.26
   3   4  -7   -4.17   12.49
   3   3  -7   16.24   13.25
   8  -1  -7   12.29    8.93
   2   4  -6    6.87   11.07
   3   1  -6   39.93   12.21
   1   4  -5   -3.12    9.02
   2   1  -5   17.34    9.49
   0   4  -4    4.75    9.57
   0   3  -4    0.71    8.19
  -2   4  -1  116.49   11.87
   9   2 -11   -6.53   12.05
  10   1 -11    0.58   13.12
  12   0 -11    4.56   12.64
   7   3 -10   19.22   13.83
  10   0 -10   11.46   13.94
  14  -2  -9   61.52   15.30
   4   4  -8   -3.36   12.02
   4   3  -8   -0.27   11.54
   9  -1  -8   -1.84    8.08
   3   2  -7   23.73   12.09
   4   1  -7   15.31   11.65
  15  -3  -7   -0.58    8.48
   2   2  -6   23.99   10.25
   1   2  -5   85.17   14.35
   1   1  -4  551.60   25.75
  11  -3  -4   41.48    5.33
  -1   4  -3    0.61    7.74
  -1   3  -3    7.02    7.49
  -1   5  -2   -1.27    9.29
   1   0  -2   30.46    5.70
  -2   5   0    0.96    7.06
  -3   3   1   23.36    3.42
   7   2 -10    2.80   12.94
   8   1 -10   20.63   13.70
  12  -1 -10   16.70   13.38
   5   3  -9   -4.30   13.59
   8   0  -9   -0.72   10.38
   4   2  -8   -3.27   12.35
   5   1  -8   78.28   15.49
  12  -2  -8   21.55   10.63
   4   0  -6  133.45   16.03
   1   5  -5   -6.49   12.18
   8  -2  -5  179.91   13.38
  12  -3  -5    1.90    5.35
   0   2  -4    0.15    6.48
  -1   1  -1  525.04   15.02
   8   2 -11   17.74   15.56
   9   1 -11    9.44   14.48
  11   0 -11   -6.89   11.55
   6   3 -10    6.20   13.49
   9   0 -10   12.68   13.65
   5   2  -9   29.05   16.26
   6   1  -9   58.29   17.44
  10  -1  -9    0.97    9.52
   2   3  -7    4.52   11.18
   5   0  -7   -4.35    8.99
   1   4  -6   51.39   15.82
   1   3  -6   20.30   11.28
   6  -1  -6  142.42   15.08
   3   0  -5   -5.17    5.53
   5  -1  -5  185.52   14.82
   0   5  -4   14.41   12.43
   7  -2  -4   26.28    5.68
   0   1  -3   49.22    9.95
  -2   2  -1  552.88   18.31
  -3   4   1    6.07    3.79
  13  -1 -11   -7.22   10.49
   6   2 -10   20.69   16.40
   7   1 -10    5.30   14.33
   4   3  -9   89.85   20.99
  13  -2  -9    9.13    9.72
   3   4  -8   -1.47   12.01
   3   3  -8    5.04   11.70
   6   0  -8   18.21    9.76
   2   4  -7    4.34   11.67
   7  -1  -7   23.07   10.03
  13  -3  -6   -2.31    6.43
   0   4  -5    5.00    9.41
   0   3  -5   38.36   11.75
   2   0  -4  113.71   12.89
  -1   2  -3  908.53   31.25
  -2   4  -2    2.54    6.43
  -2   3  -2   30.29    8.32
   7   2 -11   -4.19   12.23
   8   1 -11    2.88   14.64
  10   0 -11    7.63   13.78
   5   3 -10   -2.26   12.93
  11  -1 -10   51.46   15.84
   7   0  -9    2.41    8.78
   3   2  -8   35.32   14.13
   4   1  -8    2.59   10.71
   8  -1  -8   54.62   12.81
  11  -2  -8    1.65    8.30
   2   2  -7   12.52   11.21
   3   1  -7   32.38   11.33
  14  -3  -7   -0.23    7.89
   1   2  -6   -3.74    9.93
   2   1  -6   74.51   13.17
  -1   4  -4    8.98    9.87
  -1   3  -4   79.23   13.48
   4  -1  -4  352.18   17.19
  -1   5  -3    2.58    9.83
  -2   5  -1   10.28    8.57
  12  -1 -11   15.46   12.82
   5   2 -10    7.51   15.01
   8   0 -10  238.16   26.98
  14  -2 -10   14.42   10.71
   4   2  -9  165.02   22.52
   5   1  -9   -2.20    9.07
   9  -1  -9    2.41    9.62
   0   5  -5   -5.62   12.01
   0   2  -5  220.50   20.21
   1   1  -5   51.82   10.73
   9   0 -11    1.37   13.99
   6   1 -10   61.87   17.18
  10  -1 -10   15.86   12.74
   3   3  -9   19.66   15.99
  12  -2  -9    4.25    9.45
   2   4  -8    3.57   12.74
   2   3  -8   43.60   16.65
   5   0  -8  101.50   16.80
  15  -3  -8    3.55    9.46
   1   4  -7    2.20   12.99
   1   3  -7   32.60   13.58
   4   0  -7    4.48    9.87
   0   4  -6   15.71   11.59
   0   3  -6   15.51   10.86
   3   0  -6   87.26   13.81
   0   1  -4   19.90    9.15
  -2   4  -3   -0.28    7.49
  -2   3  -3   -1.02    7.72
   1   0  -3    4.15    6.82
   6  -2  -3   -0.90    3.03
  -3   4   0    5.05    5.10
  -3   3   0  153.90    9.30
   6   2 -11   20.27   13.75
   7   1 -11   -0.58   14.39
   4   3 -10   10.31   12.59
  13  -2 -10   -1.21   10.79
   6   0  -9    1.13   10.68
   2   2  -8   58.04   15.84
   3   1  -8    6.92   11.00
   7  -1  -8   42.73   12.23
   6  -1  -7   18.34    9.61
   5  -1  -6   -4.15    6.66
  -1   4  -5   10.11   11.09
  -1   3  -5   56.33   12.88
  -1   5  -4    9.08   10.14
  -1   2  -4  119.00   13.82
  -2   5  -2   14.19    9.58
  -2   2  -2   75.78    9.46
  -1   1  -2 6872.14   65.95
  11  -1 -11   -3.79   10.74
   4   2 -10    7.92   15.38
   5   1 -10  122.99   22.41
   7   0 -10  216.86   24.53
   3   2  -9   16.57   13.21
   4   1  -9  106.37   18.99
   8  -1  -9   65.01   14.59
  10  -2  -8  105.38   15.32
   1   2  -7   38.38   11.91
   2   1  -7   -2.42    8.16
   0   2  -6   -0.64    9.85
   1   1  -6   23.93   11.10
  12  -3  -6   65.95    9.69
   2   0  -5   -0.91    6.13
  -3   4  -1   33.23    7.94
   5   2 -11   11.96   13.04
   6   1 -11   87.92   21.56
   8   0 -11   -9.62   10.68
   3   3 -10    3.28   12.18
   9  -1 -10    0.27   10.39
   2   3  -9   -0.83   13.99
  11  -2  -9    1.98    9.13
   1   4  -8    4.52   12.43
   1   3  -8    3.24   11.85
   0   4  -7    2.70   12.71
   0   3  -7    3.90   10.88
  13  -3  -7   81.09   11.89
  -1   5  -5    2.03   12.24
   4  -1  -5  105.17   11.87
  11  -3  -5   69.38    7.55
  -2   4  -4    3.56    9.21
  -2   3  -4   35.56   11.54
  -2   5  -3   11.24   10.40
  -3   3  -1   71.14    8.74
   7   1 -12    0.86   14.10
   9   0 -12    1.04   12.05
  10  -1 -11    5.59   12.26
   6   0 -10   33.15   15.83
  12  -2 -10   13.71   12.28
   5   0  -9   -6.35   10.12
   4   0  -8  238.46   22.43
  14  -3  -8   21.44   10.16
  -1   4  -6   -1.44    9.89
  -1   3  -6   -2.35    9.31
  -1   2  -5  167.08   18.12
   0   1  -5  200.48   18.28
   1   0  -4   25.26    9.17
  -2   2  -3 1201.91   35.64
  -1   1  -3   28.47    9.01
  -3   4  -2   10.76    7.66
   4   2 -11    2.26   13.09
   7   0 -11   -8.49   13.07
   3   2 -10   20.02   15.97
   4   1 -10   23.41   15.32
   2   2  -9   18.31   13.42
   3   1  -9   78.98   17.48
   7  -1  -9  184.68   21.08
   1   2  -8   40.58   13.00
   2   1  -8    2.96   10.59
   6  -1  -8  992.28   41.72
   0   2  -7   10.11   11.17
   5  -1  -7   28.68   10.42
   2   0  -6   55.19   12.12
  -2   5  -4   -2.57   10.42
  -3   3  -2   -1.20    6.00
  -3   5   0   16.39    7.43
  -3   5   1    0.07    4.79
   6   1 -12   30.93   16.14
   8   0 -12   -0.36   12.31
   5   1 -11   37.93   17.42
   9  -1 -11   -3.07   13.26
   2   3 -10   15.72   14.86
   8  -1 -10    8.23   11.40
   1   3  -9   -5.21   13.15
  10  -2  -9    0.64    9.87
   0   4  -8    6.08   12.83
   0   3  -8   61.31   16.78
   9  -2  -8   12.39    8.10
   1   1  -7    3.80    8.93
   4  -1  -6   -1.63    7.98
  -2   4  -5    5.81    9.24
  -2   3  -5    4.79    8.76
   3  -1  -4    4.72    5.95
   6  -2  -4   42.84    6.49
  -3   4  -3    0.84    8.12
  -3   5  -1    2.90    8.26
  11  -2 -10    3.68   10.11
   4   0  -9   -1.98   10.48
   3   0  -8   27.53   12.13
  13  -3  -8    2.93    8.70
  -1   4  -7   -1.93   11.94
  -1   3  -7    4.17   10.88
  12  -3  -7   31.01    9.41
  -1   2  -6    2.15    8.42
   0   1  -6   33.44   11.80
  -2   5  -5    3.99   11.50
   1   0  -5   -7.73    7.07
  -2   2  -4  250.06   19.38
  -1   1  -4 1824.24   45.34
  -3   3  -3   15.41    8.80
  -3   5  -2    3.34    9.64
   7   0 -12   20.91   13.84
   3   2 -11    0.86   11.70
   4   1 -11   47.26   19.07
   6   0 -11  -12.04   10.61
   2   2 -10   12.64   13.72
   3   1 -10    0.57   13.94
   7  -1 -10    2.02   10.33
   1   2  -9   22.11   12.07
   2   1  -9    7.46   12.10
   6  -1  -9   56.16   14.13
   0   2  -8    9.19   11.91
   2   0  -7    4.51    9.70
  -2   4  -6   17.48   11.50
  -2   3  -6   49.14   13.57
  -3   4  -4    8.47    9.45
   0   0  -2 2486.23   34.83
   5   1 -12   20.19   15.11
   8  -1 -11   -2.78   11.98
   1   3 -10    3.72   11.20
   0   3  -9   19.59   15.83
   9  -2  -9   -6.82    8.56
  -1   4  -8   11.51   13.17
   1   1  -8   12.25    9.69
   5  -1  -8   76.58   14.34
   8  -2  -8   11.41    8.94
  -1   2  -7   -4.62    9.42
  11  -3  -6    7.39    5.73
  -2   2  -5   62.76   13.09
  -1   1  -5   23.96   10.04
   3  -1  -5   18.63    7.46
  -3   3  -4   14.18    8.74
  -3   5  -3    9.30   10.31
   2   2 -11    6.23   13.89
   5   0 -11    8.39   14.53
   1   2 -10   31.71   17.04
   4   0 -10   14.59   14.50
  10  -2 -10    3.43   10.13
   3   0  -9    3.04   10.62
  -1   3  -8    3.35   10.98
  -2   4  -7   -6.08   11.35
   0   1  -7    1.29    8.52
   4  -1  -7   12.75    9.34
   7  -2  -7   74.03   11.85
   1   0  -6   33.42   10.95
  -3   4  -5   54.86   14.28
  -3   5  -4   12.79   11.55
   0   0  -3   -4.92    5.18
  -3   2  -2  194.23   13.75
  -3   2  -1  385.28   15.21
   4   1 -12   20.69   16.01
   6   0 -12   -0.05   10.95
   3   1 -11   52.74   19.04
   0   3 -10    3.28   13.12
   2   1 -10   52.04   16.26
   6  -1 -10   44.94   14.25
   0   2  -9   53.74   16.04
   1   1  -9   11.47   12.35
  13  -3  -9   27.97   11.07
   2   0  -8   27.22   11.69
  12  -3  -8   55.17   11.55
  -2   3  -7   16.47   12.88
  -2   2  -6   57.97   13.80
  -3   3  -5  245.59   21.79
   0   0  -4  578.46   24.57
  -3   2  -3  390.02   21.03
  -3   2   0   58.21    5.51
   7  -1 -11    7.33   13.13
   9  -2 -10    7.63   11.94
  -1   3  -9    6.38   14.05
   5  -1  -9   -2.74    9.14
   8  -2  -9    3.14   10.15
  -2   4  -8    3.53   12.01
  -1   2  -8    8.22   11.08
   0   1  -8  127.18   19.20
   4  -1  -8    5.70    9.03
   1   0  -7   -4.93    9.06
  11  -3  -7    2.56    7.24
  -3   4  -6   -0.62    9.67
  -1   1  -6  138.11   16.61
   3  -1  -6   53.22   10.74
  -3   5  -5    6.58   11.17
  10  -3  -5   48.17    6.12
  -2   1  -3  259.49   16.79
  -4   4  -2   12.32    7.47
  -2   1  -2  107.11   10.18
  -4   4  -1    2.74    5.62
   3   1 -12    7.20   13.80
   1   2 -11   11.36   13.63
   2   1 -11   20.92   16.34
   4   0 -11   -7.61   13.20
  10  -2 -11    0.20    9.59
   0   2 -10    8.58   15.29
   3   0 -10  246.34   26.65
   2   0  -9    1.52   11.41
  -2   3  -8   18.66   14.24
   7  -2  -8   37.72   11.00
  -2   2  -7   43.14   13.53
  -3   3  -6    0.34    9.42
   0   0  -5   -1.05    7.54
  -3   2  -4  133.80   15.15
  -2   1  -4   36.00    9.81
  -4   4  -3   34.06    9.83
  -4   3  -2   -4.49    6.48
  -2   1  -1 5177.08   45.87
   7  -1 -12   14.56   13.24
   6  -1 -11   83.75   18.58
  -1   3 -10    6.74   13.27
   1   1 -10   14.55   11.70
   5  -1 -10  116.25   18.89
  -1   2  -9   -2.43   12.93
   0   1  -9   10.41   13.42
  12  -3  -9   23.20   11.17
  -3   4  -7   -9.82   11.06
  -3   3  -7    5.78   10.82
  -1   1  -7   38.90   11.96
   3  -1  -7   20.48    9.85
  -3   2  -5  283.14   22.27
  -4   4  -4    6.50    8.81
   2  -1  -4   91.18   10.12
  -4   3  -3   26.64    8.60
  -4   5  -2   11.21    9.97
  -4   3  -1   53.56    7.74
  -4   4   0   46.39    6.61
   4   0 -12   32.75   15.16
   0   2 -11   -0.41   12.70
   3   0 -11    4.49   14.07
   9  -2 -11   -1.62   10.91
   8  -2 -10    2.94   10.43
  -2   3  -9   19.40   14.90
   4  -1  -9  105.25   17.01
  -2   2  -8   25.96   13.21
   1   0  -8   55.78   12.91
  11  -3  -8   77.83   12.68
   6  -2  -7   24.84    8.98
  -3   2  -6   13.73   10.44
   0   0  -6   10.13    7.97
  10  -3  -6    5.11    5.62
  -4   4  -5   10.68   10.62
  -2   1  -5    0.17    6.78
   2  -1  -5   24.29    7.75
  -4   5  -4    3.31   11.21
  -4   3  -4  126.75   15.14
  -4   5  -3   12.49   10.48
  -4   5  -1    7.46    8.08
   2   1 -12   18.95   14.64
   1   1 -11   14.29   15.86
  -1   2 -10   -1.96   13.95
   2   0 -10  113.71   20.88
   7  -2  -9   51.76   12.18
  -3   4  -8   19.86   13.57
  -3   3  -8   -1.90   12.43
  -1   1  -8   26.85   11.23
   3  -1  -8    0.38    8.50
   0   0  -7    3.89    9.82
  -4   4  -6    5.65   11.42
  -2   1  -6   20.01   10.81
  -4   5  -5    6.94   11.68
  -4   3  -5   35.54   11.35
   5  -2  -4   32.21    5.89
   6  -1 -12   22.75   13.59
   5  -1 -11   27.97   15.03
  -2   3 -10    3.45   13.17
   0   1 -10    0.04   11.53
   4  -1 -10   10.08   11.41
  -2   2  -9   -2.82   12.76
  -1   1  -9   -0.28   12.51
   1   0  -9   -3.25    9.58
   6  -2  -8   67.11   12.76
  -4   4  -7   69.36   18.16
  -3   2  -7   21.00   11.91
  10  -3  -7    4.24    6.82
  -4   3  -6    6.58    9.98
   2  -1  -6   72.59   11.89
   5  -2  -3   24.25    3.90
   1   1 -12   12.90   15.01
   3   0 -12    8.98   12.07
  -1   2 -11    8.79   14.31
   2   0 -11    3.04   13.97
   8  -2 -11   16.39   11.04
   7  -2 -10    5.66   11.16
  -3   3  -9   10.31   13.52
   3  -1  -9   70.38   14.91
  -3   2  -8   41.95   14.40
   0   0  -8   30.38   12.03
  -4   3  -7   35.47   13.39
  -2   1  -7    5.78    8.33
   2  -1  -7   -1.41    8.10
  -4   2  -4  265.62   19.75
  -1   0  -4 2274.44   47.21
  -4   2  -3   -2.09    7.15
   5  -1 -12   10.53   13.00
   0   1 -11  -11.54   12.50
   4  -1 -11   55.26   16.95
  -2   2 -10   -5.99   13.33
  -1   1 -10   64.88   18.41
   1   0 -10    8.89   11.74
   6  -2  -9    6.31    8.54
  -2   1  -8    0.82   10.63
  10  -3  -8    5.85    7.93
   5  -2  -7  282.98   19.86
  -1   0  -6   10.85    9.53
  -5   4  -5    1.80    9.81
  -4   2  -5   84.97   14.22
  -1   0  -5    2.41    6.38
  -5   4  -4    3.28    8.68
  -5   4  -3   25.29    9.15
  -1   0  -3   -1.60    5.53
  -4   2  -2  233.94   14.84
   2   0 -12   71.95   18.84
   7  -2 -11    2.68   11.41
   3  -1 -10    1.16   11.60
  -3   2  -9   11.99   14.14
   0   0  -9    3.80   12.04
  -4   3  -8   12.87   11.89
   2  -1  -8    1.40    8.35
  -1   0  -7   -4.68    9.00
  -5   4  -6   10.41   11.54
  -4   2  -6    6.09    7.97
  -3   1  -6   39.36   12.26
  -5   3  -5   83.24   14.40
  -3   1  -5  256.51   20.30
  -5   5  -4   12.68   12.32
  -5   3  -4   37.08   10.26
  -3   1  -4  590.76   26.39
  -5   3  -3   69.81   11.40
  -3   1  -3  216.74   15.69
  -5   4  -2    3.22    6.63
  -2   2 -11   -6.73   10.12
  -1   1 -11   17.00   15.04
   1   0 -11   -4.06   11.07
   6  -2 -10   32.31   12.32
  -4   3  -9   -0.52   12.03
  -2   1  -9   10.71   11.85
   2  -1  -9   10.45   10.17
   5  -2  -8   15.49    8.46
  -5   4  -7    3.48   11.42
  -4   2  -7   19.24    9.84
  -3   1  -7   36.70   12.63
  -5   3  -6  193.04   21.21
   1  -1  -6   12.93    8.29
   1  -1  -5   65.14   10.24
  -5   5  -3    2.87    9.56
  -1   0  -2 9913.92   70.15
   4  -1 -12   22.39   13.35
   3  -1 -11   43.78   16.11
  -3   2 -10  112.43   21.79
  -2   1 -10   55.32   17.96
   0   0 -10   91.06   17.94
  -4   2  -8   11.55   11.77
  -1   0  -8   65.61   13.51
  -5   3  -7   54.60   15.83
   1  -1  -7    3.27    8.58
   1  -1  -4  557.45   21.52
  -3   1  -2 1611.86   32.92
   1   0 -12   -1.48   10.65
  -3   1  -8   -5.71    7.77
   2   2 -11   14.99   10.86
  -1   2 -10   -2.80   10.05
   8   1 -10   18.36    7.75
  -3   2  -9    6.56   11.63
  -9   3  -8    0.11   12.14
  -5   2  -8    0.58   10.37
  -8   2  -6   57.57   16.07
  -9   2  -5  529.00   33.94
  -4   1  -5   -7.03    7.40
  -5   1  -4   23.20    8.38
 -11   2  -3   42.70   11.88
  -6   1  -3   21.44    8.02
 -16   3   0    8.82    9.63
  -8   1   0 1065.18   31.94
 -13   2   1   -1.84    7.43
 -13   2   4  142.54   13.23
 -16   3   6    0.38    8.56
   1   2 -11   -4.90   10.34
   1   1  -8   13.13    7.34
 -11   3  -7   -4.32   12.75
  -7   2  -7    5.27   11.25
  -1   1  -7   43.92   10.68
 -12   3  -6   -0.91    9.06
  -3   1  -6   21.23    9.80
 -14   3  -4   -0.72   12.07
 -12   2  -2    4.64    8.23
 -16   3  -1    6.74   11.66
 -13   2   0   46.62   12.10
 -17   3   2   31.82   12.93
  -8   1   4  198.38    8.72
  -2   2 -10   11.16   11.75
   7   1 -10    2.25    6.35
  -4   2  -9  -10.35   10.73
  -6   2  -8   15.56   13.29
 -10   2  -5   24.52   13.40
  -6   1  -4   65.35   12.53
 -12   2  -3   81.99   17.04
 -13   2  -1   26.54   11.49
  -8   1  -1  116.08   13.33
 -17   3   0    1.20   12.18
 -17   3   4   -2.17    7.97
 -13   2   5   16.90    6.44
 -15   3   8   -1.14    6.16
   0   2 -11    9.23   10.52
  -8   2  -7   27.94   14.68
  -2   1  -7    0.55    8.20
 -13   3  -6    0.71   11.01
 -14   3  -5   -5.52    8.60
  -5   1  -5   -7.73    7.81
 -15   3  -4   12.09   13.91
  -7   1  -3  115.20   13.80
 -13   2  -2   -1.49    9.74
 -17   3  -1    5.19   13.62
 -14   2   1   21.51    9.86
 -14   2   2    6.20    7.59
 -14   2   3   18.46    8.64
 -16   3   7    1.92    7.70
  -3   2 -10   81.17   17.61
   6   1 -10   47.90    9.39
  -5   2  -9    2.31   10.54
   2   1  -9    7.62    7.98
  -7   2  -8   46.04   16.08
  -4   1  -6   58.99   12.55
 -11   2  -5   43.21   15.17
  -8   1  -2   27.36    8.81
 -14   2   0   -2.51    8.60
  -9   1   0   38.33    9.22
  -9   1   1  116.14   11.62
 -18   3   2    0.99   10.96
  -9   1   2  151.43   11.76
  -1   2 -11    5.31   10.22
  -4   2 -10   -5.36   11.34
  -6   2  -9   -3.31   12.23
  -1   1  -8   36.03   10.35
  -9   2  -7   60.29   17.36
  -3   1  -7   52.54   11.98
 -15   3  -5    1.46   11.36
  -6   1  -5   84.32   14.25
   5   0  -5   -1.86    2.30
  -7   1  -4  155.67   17.35
   3   0  -4   78.08    5.68
  -8   1  -3  403.22   25.08
  -9   1  -1   55.06   11.13
 -14   2   4   57.82    9.98
 -17   3   6    1.23    8.84
  -2   2 -11   -6.83    9.40
  12   1 -11   13.04    5.25
  13   1 -11    1.90    3.74
   1   1  -9   11.53    7.95
  -8   2  -8   -2.15   12.67
 -11   2  -6   31.16   15.63
  -5   1  -6   45.73   12.34
 -12   2  -5   19.18   14.48
 -17   3  -3   23.46   13.34
 -15   2   1  124.03   16.42
 -15   2   2   36.18   11.28
  -9   1   3  710.61   20.50
 -13   2   6   -0.82    4.67
 -12   2   7   51.26    5.86
  10   1 -11    6.51    6.26
  11   1 -11   -2.69    5.18
  -5   2 -10   17.66   13.03
  -7   2  -9   -2.55   12.39
  -2   1  -8    7.41    8.57
 -10   2  -7    7.78   14.13
  -4   1  -7  135.57   16.80
 -13   2  -4   10.91   11.98
  -9   1  -2  322.92   21.78
 -19   3   2   -4.33    9.81
 -15   2   3   21.78    9.36
 -14   2   5  373.21   19.16
   9   1 -11    3.12    6.55
   0   1  -9    7.34    8.03
  -9   2  -8    7.90   13.48
 -12   2  -6    1.68   13.80
  -6   1  -6   12.78   10.16
 -13   2  -5   -8.40   12.71
  -7   1  -5  126.32   16.12
  -8   1  -4   27.19    9.90
 -10   1  -1  144.76   15.76
 -10   1   0    4.03    7.42
 -10   1   1  190.23   14.85
 -10   1   2   35.92    7.97
 -17   3   7   11.43    8.55
   7   1 -11    0.70    7.59
   8   1 -11    3.29    6.74
  -6   2 -10   13.10   13.04
   2   1 -10   27.20    9.96
  -8   2  -9   -2.69   11.95
  -1   1  -9   -0.11    7.80
 -10   2  -8   12.11   14.53
  -3   1  -8    0.33    8.56
 -11   2  -7   24.03   15.25
  -5   1  -7    9.61    9.59
   4   0  -5    1.79    3.11
 -14   2  -4   11.93   12.16
 -15   2  -3    6.27   13.02
 -10   1  -2  124.42   15.98
 -16   2   1   15.92   10.21
 -18   3   6    5.45    9.55
   6   1 -11   73.01   12.05
  -7   2 -10   -4.06    9.85
  -9   2  -9   -0.88   11.53
  -4   1  -8   81.30   14.89
 -12   2  -7   10.51   15.55
 -13   2  -6    1.71   14.53
  -7   1  -6   37.41   12.15
 -14   2  -5    6.96   14.71
  -8   1  -5   13.46    9.43
  -9   1  -4   41.10   11.48
 -16   2   2   44.79   11.45
 -16   2   3  270.84   21.10
  -9   1   4    1.89    3.73
   5   1 -11   47.51   11.29
   1   1 -10   21.99    9.92
  -2   1  -9    1.45    8.50
 -11   2  -8   -5.20   12.01
  -6   1  -7    5.58    9.78
 -15   2  -4   -2.18   11.34
 -16   2  -2    1.73    9.39
 -11   1   1  184.91   15.44
 -10   1   3  165.50   11.40
 -15   2   5   79.73   10.85
 -14   2   6    2.67    5.51
   0   1 -10   -3.99    8.20
 -10   2  -9    4.01   13.61
  -3   1  -9   -1.43    8.52
  -5   1  -8   33.78   12.19
 -13   2  -7   10.07   12.92
  -7   1  -7    1.11    9.84
 -14   2  -6   11.31   15.10
  -8   1  -6   14.60   11.12
 -15   2  -5   13.75   15.22
  -9   1  -5   -2.18    7.49
   3   0  -5    0.61    3.47
 -16   2  -3    6.27   11.77
 -11   1  -2  218.78   19.73
 -11   1   2   17.46    7.43
  -1   1 -10   41.51   11.64
 -12   2  -8   -2.20   10.86
  -6   1  -8   50.24   13.90
 -16   2  -4    0.43   14.10
 -11   1  -3   36.99   11.27
 -17   2  -2  -15.34   11.52
  -1   0  -2 9917.89   62.25
   2   1 -11   12.00   10.34
  -2   1 -10   45.40   13.57
  -4   1  -9   10.55   10.28
 -14   2  -7    9.26   14.51
  -8   1  -7  119.71   18.59
 -15   2  -6   24.48   14.01
  -9   1  -6   49.63   13.09
   6   0  -6  226.87    7.72
 -16   2  -5   -5.75   11.66
 -10   1  -5  101.06   16.06
 -17   2  -3   40.82   16.34
  -1   0  -3   -7.28    5.70
 -12   1  -2   57.08   13.62
 -18   2  -1   -3.79   12.01
 -12   1   1   32.86    9.16
 -17   2   3    6.12    7.71
 -13   2   7  125.83    8.04
   1   1 -11    1.20    9.46
  -3   1 -10    3.40   10.89
  -5   1  -9   10.21   10.90
  -7   1  -8    7.84   12.00
 -10   1  -6  458.89   32.64
   5   0  -6  148.86    7.63
 -11   1  -5   26.49   12.81
 -17   2  -4   17.03   12.88
 -12   1  -3   10.91    8.97
 -18   2  -2   40.00   16.57
 -16   2   5    4.98    7.33
   6   1 -12   24.91    9.79
   7   1 -12    8.80    8.40
   0   1 -11    1.30    9.13
  -6   1  -9    3.28   10.58
  -8   1  -8    0.95   11.02
  -9   1  -7   82.43   16.64
 -16   2  -6    5.06   11.89
   3   0  -6   65.18    7.25
   4   0  -6  148.09    8.81
 -17   2  -5   -7.59   12.76
 -12   1  -4   -2.58    7.98
  -1   0  -4 2279.05   39.58
 -18   2  -3   55.66   17.15
 -13   1  -2   -0.07    9.00
  -2   0  -2 2878.22   37.87
 -13   1  -1   -5.03    8.62
 -13   1   0  123.39   15.58
 -18   2   3   13.54   10.30
 -17   2   4    1.68    7.82
 -10   1   4  139.34    9.07
 -15   2   6   18.86    6.81
   5   1 -12   15.53    9.54
  -1   1 -11    4.56   10.00
  -4   1 -10   34.08   13.57
 -10   1  -7   48.92   15.38
 -11   1  -6  174.38   22.71
 -12   1  -5    6.12   12.42
   0   0  -5    1.24    5.03
 -18   2  -4   -0.83   10.50
 -13   1  -3   44.26   12.07
  -2   0  -3    1.06    4.87
 -19   2  -2   22.14   14.32
 -19   2  -1   84.53   17.77
 -19   2   0   -4.59   11.45
   2   1 -12   20.45   11.70
  -2   1 -11   30.12   12.85
  -5   1 -10   23.75   13.42
  -7   1  -9   -0.96   10.06
  -9   1  -8   12.94   13.69
  -1   0  -5    2.87    5.52
 -13   1  -4    8.75    9.51
  -2   0  -4  439.66   19.52
 -19   2  -3    5.36   11.06
  -3   0  -3   -2.67    6.33
 -14   1  -2   10.65   10.56
  -3   0  -2  289.11   14.38
 -14   1  -1    4.49    9.38
  -2   0  -1   -0.26    3.42
 -14   1   0  138.02   16.64
 -19   2   2    9.82    9.73
   1   1 -12   19.93   11.29
  -3   1 -11    5.12   10.54
  -6   1 -10    1.90   11.71
  -8   1  -9    4.90   12.81
 -10   1  -8    5.25   13.38
 -11   1  -7    0.56   11.24
 -12   1  -6   48.31   15.13
   0   0  -6    9.67    6.74
  -2   0  -5   -2.79    5.74
 -14   1  -4   31.01   13.53
  -3   0  -4   17.17    7.74
 -14   1  -3    6.83    8.84
 -20   2  -2    8.25   12.77
 -20   2  -1   -4.80   11.20
 -20   2   0   10.77   12.37
 -20   2   1   -0.62   11.13
 -19   2   3   -5.71    9.23
 -18   2   4   12.97    8.26
 -17   2   5   52.84   10.14
  -4   1 -11    4.33   10.26
  -7   1 -10    4.76   11.79
  -9   1  -9   -6.62   12.23
 -12   1  -7   36.48   16.56
   3   0  -7   -2.61    4.42
   4   0  -7   -1.03    4.22
 -13   1  -6   17.86   14.44
  -1   0  -6   -6.45    7.27
 -14   1  -5   -4.52   12.16
  -3   0  -5   -3.59    6.32
 -15   1  -3   -2.79   10.30
  -4   0  -3   -1.17    7.05
 -15   1  -2   82.44   15.97
 -15   1  -1   10.15   10.04
  -3   0  -1    6.38    5.49
 -15   1   0    2.34    8.48
 -20   2   2    0.75   10.10
 -11   1   4   29.65    6.12
 -16   2   6   17.56    7.59
  -5   1 -11    8.16   11.42
  -8   1 -10   -0.73   11.18
 -10   1  -9   96.28   19.99
 -11   1  -8   28.70   15.71
   5   0  -7   -1.49    3.32
  -2   0  -6 2072.25   47.17
 -15   1  -4    9.78   13.21
  -4   0  -4  247.81   16.48
  -5   0  -3   -4.01    7.27
 -21   2   0   -2.03   10.74
 -21   2   1   -3.95    9.66
 -15   1   1  212.31   19.03
 -14   1   2   52.19   10.35
 -13   1   3   64.21    9.78
 -19   2   4    2.20    8.99
 -14   2   7   29.46    5.51
  -9   1 -10    5.25   11.20
 -12   1  -8    6.30   13.62
 -13   1  -7   32.29   14.70
  -1   0  -7    4.09    7.56
   0   0  -7   -0.92    5.47
   6   0  -7   -2.01    2.88
 -14   1  -6   12.30   12.72
  -3   0  -6   -5.73    7.86
 -15   1  -5    0.16   12.97
  -4   0  -5    1.23    5.89
  -5   0  -4   15.78    8.35
 -16   1  -3   28.42   14.57
 -16   1  -2    2.57   11.89
 -16   1  -1   -1.53    9.41
  -4   0  -1   -4.90    4.39
 -16   1   0   31.91   11.50
 -21   2   2   -0.68   10.79
 -20   2   3    4.88    9.36
 -18   2   5    0.19    7.25
 -11   1  -9   -0.37    8.75
 -13   1  -8   21.82   14.31
 -14   1  -7    4.94   13.15
  -2   0  -7   -3.41    6.51
 -15   1  -6    8.20   14.45
 -16   1  -5    0.77   13.58
  -5   0  -5   -3.97    7.31
 -16   1  -4    0.58   11.29
  -6   0  -4  133.06   14.77
  -6   0  -3    2.24    5.86
  -6   0  -2  419.46   20.78
  -5   0  -1   -0.87    6.22
 -16   1   1   26.95   11.29
 -15   1   2    8.25    8.29
   0   0  -8   30.32    8.66
   3   0  -8   27.16    6.71
   4   0  -8  232.49   13.28
 -15   1  -7    9.22   12.83
  -3   0  -7    2.56    7.65
 -16   1  -6    8.07   12.68
  -5   0  -6    4.09    8.42
  -6   0  -5    5.24    8.45
 -17   1  -4   16.87   14.51
  -7   0  -4  225.06   18.72
 -17   1  -3   33.21   13.77
  -7   0  -3   -1.71    7.33
 -17   1  -2    6.36    9.50
  -7   0  -2   47.90   10.31
 -17   1  -1   27.59   13.41
 -17   1   0  357.23   26.83
 -21   2   3    2.00    9.31
 -14   1   3  175.13   14.73
 -20   2   4   -5.81    8.82
 -12   1   4   13.56    5.85
  -9   1   5    2.00    2.29
 -17   2   6   -2.21    6.92
  -2   0  -8    6.60    8.43
  -1   0  -8   37.49    9.20
   5   0  -8   83.26    7.93
  -5   0  -7   -3.56    7.80
  -4   0  -7    0.46    7.96
   7   0  -7    1.12    2.17
  -6   0  -6   18.16   10.08
 -17   1  -5    3.46   13.58
  -7   0  -5   -4.69    8.32
  -8   0  -4   12.23    9.41
 -18   1  -3   -3.10   12.68
  -8   0  -3   13.15    8.84
 -18   1  -2   47.26   15.98
 -18   1  -1    4.29   10.97
  -6   0  -1   -0.98    5.42
  -3   0   0   86.23    6.35
 -17   1   1   91.66   15.70
 -16   1   2   25.65   10.17
 -19   2   5   -5.48    7.08
  -3   0  -8   40.00   10.45
  -6   0  -7    4.22    8.84
 -17   1  -6   19.99   14.18
  -7   0  -6   11.16    9.97
 -18   1  -5  -13.55   10.38
  -8   0  -5  -11.46    8.23
 -18   1  -4    3.04   11.94
  -9   0  -4   14.55   10.14
  -9   0  -3    2.14    8.48
  -8   0  -2  675.55   27.86
  -7   0  -1    3.21    6.08
 -18   1   0    9.88   10.48
  -4   0   0   49.02    6.40
 -15   1   3  455.17   23.25
 -21   2   4   57.90   13.86
 -13   1   4  453.86   18.92
 -15   2   7   51.86    6.62
  -1   0  -9    1.68    7.71
   0   0  -9    3.07    7.18
  -5   0  -8  142.23   17.39
  -4   0  -8    6.75    8.53
   6   0  -8   12.36    4.09
  -7   0  -7    2.22    8.91
  -8   0  -6    4.48    9.42
  -9   0  -5    0.88    9.26
 -19   1  -4    3.88   12.50
 -19   1  -3   -2.85   12.98
 -19   1  -2  110.61   20.43
  -9   0  -2 2049.60   49.85
 -19   1  -1   39.02   14.97
  -8   0  -1    4.70    7.29
  -5   0   0  269.67   12.71
 -18   1   1  165.30   18.94
 -17   1   2  225.51   20.10
 -20   2   5   10.81    9.73
 -18   2   6    2.83    7.58
  -3   0  -9   -2.12    7.35
  -2   0  -9   -2.85    6.77
   4   0  -9    0.07    4.65
  -6   0  -8   17.12   10.56
  -8   0  -7    1.74    9.42
  -9   0  -6  222.14   21.87
 -10   0  -5    3.27    9.52
 -10   0  -4  304.33   23.29
 -20   1  -3   -9.14    9.82
 -10   0  -3    1.03    7.43
 -20   1  -2    1.28   12.47
 -10   0  -2  472.18   26.06
  -9   0  -1    0.70    7.14
 -19   1   0    6.41   11.22
  -6   0   0  179.52   11.86
 -16   1   3   39.99    9.88
 -10   1   5   17.63    3.49
  -5   0  -9    0.03    8.54
  -4   0  -9   -0.89    7.95
   5   0  -9   -3.42    4.33
  -8   0  -8  160.16   21.00
  -7   0  -8    8.46   10.28
  -9   0  -7    2.79   10.25
 -10   0  -6   18.53   10.18
 -11   0  -5    9.24   10.67
 -11   0  -4  283.20   23.12
 -11   0  -3   -0.78    7.32
 -11   0  -2  109.20   15.00
 -20   1  -1   27.32   14.51
 -10   0  -1   -4.62    7.05
 -19   1   1   16.57   10.38
 -18   1   2  196.34   19.66
 -14   1   4    8.64    5.58
  -3   0 -10   36.19   12.20
  -2   0 -10   20.43   10.48
  -1   0 -10   31.79   10.40
   0   0 -10   81.98   13.22
  -7   0  -9    2.42   10.98
  -6   0  -9    1.85    9.36
  -9   0  -8   -2.78   10.60
 -10   0  -7   -5.26   11.05
 -11   0  -6  255.02   24.16
 -12   0  -5   -8.25   10.59
 -12   0  -4   43.37   11.71
 -12   0  -3   -6.41    8.79
 -21   1  -2   -0.87   11.46
 -12   0  -2   25.41   10.89
 -21   1  -1    1.07   11.48
 -11   0  -1   -3.93    7.22
 -20   1   0    8.73   11.80
 -17   1   3   45.81   10.71
 -21   2   5    6.30    9.61
 -19   2   6    3.05    7.55
 -16   2   7   46.82    6.86
  -5   0 -10   40.81   13.61
  -4   0 -10   -2.70    8.34
   3   0 -10  237.09   16.44
  -8   0  -9    0.29   11.20
   6   0  -9   -0.14    4.31
 -10   0  -8  105.21   19.99
   7   0  -8  602.26   13.26
 -11   0  -7    0.86   10.38
 -13   0  -5   -2.65   11.39
 -13   0  -4   30.10   12.37
 -13   0  -3    4.40    9.51
 -21   1   0   13.41   12.13
  -9   0   0  838.24   27.83
 -20   1   1    5.15    9.75
 -19   1   2    5.37    8.75
 -15   1   4   18.28    6.57
 -11   1   5   52.02    5.41
  -7   0 -10    4.91   11.63
  -6   0 -10   33.20   13.43
   4   0 -10    0.93    6.29
 -10   0  -9   11.99   13.11
  -9   0  -9    7.82   12.39
 -11   0  -8  340.69   30.84
 -12   0  -7    3.65    9.54
 -13   0  -6   23.13   12.99
 -14   0  -5   -4.49   11.68
 -14   0  -4   11.36   12.37
 -14   0  -3   -2.01    9.41
 -13   0  -2    4.09    8.39
 -22   1  -1    4.41   11.12
 -12   0  -1   -2.35    6.23
 -10   0   0  848.06   29.47
 -21   1   1    8.42   11.75
 -18   1   3    0.53    7.70
 -20   2   6    3.76    8.20
  -5   0 -11    0.41   10.85
  -4   0 -11   -1.48    9.63
  -3   0 -11   -0.42    9.43
  -2   0 -11   -2.50    8.47
  -1   0 -11    2.49    8.20
   0   0 -11   -2.89    7.02
  -9   0 -10   67.37   16.93
  -8   0 -10   -4.13   10.51
   5   0 -10  396.91   18.12
 -11   0  -9  -10.80   10.67
 -12   0  -8   55.86   16.22
 -14   0  -7  -16.64   11.68
 -13   0  -7   -2.28   10.81
 -14   0  -6    8.95   11.63
 -15   0  -5    0.01   12.30
 -15   0  -4    0.37   11.87
 -15   0  -3    4.15   10.26
 -14   0  -2   -4.27    7.85
 -13   0  -1   -0.49    6.98
 -22   1   0   -8.72    9.67
 -11   0   0    4.71    6.11
 -20   1   2   22.93   10.22
 -16   1   4   55.36    9.37
 -12   1   5    2.40    3.92
 -17   2   7    4.56    5.52
  -6   0 -11    4.28   10.23
   3   0 -11   -1.92    7.38
 -12   0  -9    3.74   11.48
 -14   0  -8    5.86   12.06
 -13   0  -8   15.92   13.72
 -15   0  -7    3.93   11.93
 -15   0  -6   13.98   13.83
 -16   0  -5   -1.30   12.63
 -16   0  -4    3.49   12.73
 -16   0  -3   -4.72    9.90
 -15   0  -2   64.51   13.57
 -14   0  -1   -0.16    8.62
 -12   0   0   47.47    9.49
 -22   1   1   -0.63    9.63
  -8   0   1    1.12    5.35
  -7   0   1    1.57    4.86
  -6   0   1    0.89    4.28
 -21   1   2   14.90   11.22
 -19   1   3    4.50    8.00
 -17   1   4  329.52   20.10
   0   0 -12    8.51    9.03
   4   0 -11    0.19    6.99
   6   0 -10   14.15    6.22
   7   0  -9    2.70    3.53
 -16   0  -7    9.14   12.63
 -16   0  -6    3.41   12.89
 -17   0  -5    7.92   13.70
 -17   0  -4   12.65   13.87
 -17   0  -3  -10.58   10.74
 -16   0  -2    5.73   10.34
 -15   0  -1   -8.65    7.72
 -13   0   0   18.10    7.80
 -10   0   1   -5.09    5.01
  -9   0   1    2.44    5.52
  -5   0   1    1.17    3.69
 -20   1   3   -0.69    8.35
 -13   1   5    0.06    3.99
 -17   0  -6   12.36   11.95
 -18   0  -5    4.07   11.90
 -18   0  -4   98.82   20.35
 -18   0  -3    2.35   12.35
 -17   0  -2   41.13   13.69
 -16   0  -1    0.90    9.17
 -14   0   0    3.90    7.04
 -11   0   1   -2.86    5.62
  -4   0   1   11.57    3.99
 -22   1   2   34.70   12.40
 -18   1   4   -0.92    6.52
 -18   2   7    0.39    5.63
   3   0 -12    5.85    8.63
   5   0 -11   -2.61    6.30
 -19   0  -5   -5.15   11.13
 -19   0  -4   18.99   13.25
 -19   0  -3   -4.45   12.41
 -18   0  -2   29.73   13.93
 -17   0  -1   -5.57    8.89
 -15   0   0   13.76    7.67
 -13   0   1    5.74    8.06
 -12   0   1   -7.49    5.67
 -21   1   3    1.96    8.66
 -14   1   5  157.25   10.68
 -20   0  -4   11.78   13.16
 -19   0  -2    8.00   12.70
 -18   0  -1    5.61   10.45
 -16   0   0   50.80   11.27
 -14   0   1    3.26    7.35
 -22   1   3   -0.07    9.70
 -19   1   4   18.13    8.74
 -15   1   5    9.19    5.59
 -19   2   7    2.93    6.29
   4   0 -12   34.00    9.58
   6   0 -11    1.34    5.63
   7   0 -10  237.79   11.22
 -20   0  -3    3.80   11.95
 -20   0  -2   -0.12   12.38
 -19   0  -1   -7.50   10.65
 -17   0   0  499.54   29.67
 -15   0   1    4.37    7.72
 -20   1   4   28.23   10.19
 -16   1   5   41.40    8.09
   5   0 -12  122.57   12.61
 -21   0  -3   -4.08    9.18
 -21   0  -2    4.72   11.30
 -20   0  -1   -2.99   11.24
 -18   0   0  154.63   18.92
 -16   0   1   -2.35    7.46
 -21   0  -1    1.16   11.05
 -19   0   0   80.26   16.23
 -17   0   1   -8.13    7.29
 -12   0   2    0.59    6.47
 -11   0   2  106.81   11.23
 -10   0   2  111.99   10.66
  -9   0   2  423.82   16.81
 -21   1   4    5.55    7.69
 -17   1   5    0.10    5.73
 -22   0  -1   -1.79    9.97
 -20   0   0    2.17   10.96
 -18   0   1   -1.71    7.88
 -14   0   2  372.68   20.91
 -13   0   2   -0.06    6.02
  -8   0   2  209.90   11.45
 -22   1   4    6.61    9.90
 -18   1   5   20.85    7.97
   6   0 -12    1.94    6.31
   7   0 -11    0.81    4.73
 -10  -1  -7   23.69   12.34
  -9  -1  -7   98.03   17.24
  -8  -1  -7  115.58   16.67
  -7  -1  -7    0.65    8.52
  -6  -1  -7    5.03    8.42
 -10  -1  -6  451.37   30.25
  -9  -1  -6   35.49   12.20
  -8  -1  -6    2.72    8.77
  -7  -1  -6   25.60   10.26
 -21   0   0    0.82   10.62
 -19   0   1   -2.54    8.17
 -15   0   2  103.58   13.41
 -19   1   5    2.01    7.67
  -9  -1  -9    1.17   11.79
  -8  -1  -9    1.88   10.83
  -7  -1  -9    0.12   10.16
 -12  -1  -8    6.73   12.13
 -11  -1  -8   32.57   14.75
 -10  -1  -8   -0.50   11.50
  -9  -1  -8   16.17   12.23
  -8  -1  -8   15.33   11.58
  -7  -1  -8    8.70   10.59
  -6  -1  -8   40.49   11.68
  -5  -1  -8   26.11    9.99
 -13  -1  -7   14.86   13.91
 -12  -1  -7   66.04   16.93
 -11  -1  -7   -7.42    9.04
  -5  -1  -7    8.37    8.18
  -4  -1  -7  156.64   16.35
 -13  -1  -6   14.96   13.13
 -12  -1  -6   28.71   13.84
 -11  -1  -6  180.54   20.52
  -6  -1  -6   11.38    7.78
  -5  -1  -6   25.40    9.71
 -13  -1  -5   17.93   11.58
 -12  -1  -5   11.07   11.67
 -11  -1  -5   24.10   10.19
 -10  -1  -5   85.51   14.21
  -9  -1  -5   -3.16    6.76
  -8  -1  -5   -7.93    6.48
  -7  -1  -5  128.97   15.54
  -6  -1  -5   81.85   12.69
 -11  -1  -4   47.21   12.47
 -10  -1  -4  403.32   26.43
  -9  -1  -4   26.95   10.64
 -22   0   0   11.55   11.39
 -20   0   1   10.84   10.53
 -17   0   2  120.36   15.51
  -7   0   2  430.06   13.92
 -20   1   5   -2.34    7.42
  -9  -1 -10    8.25   11.42
  -8  -1 -10    8.21   10.86
  -7  -1 -10   -2.46    9.56
 -11  -1  -9    3.69   11.31
 -10  -1  -9   93.93   17.96
  -6  -1  -9   -0.20    9.78
  -5  -1  -9    7.07    8.88
  -4  -1  -9   30.66   11.12
 -13  -1  -8    9.91   11.75
  -4  -1  -8   80.66   12.85
  -3  -1  -8   -0.44    7.72
 -15  -1  -7    3.06   11.82
 -14  -1  -7    8.28   11.22
  -3  -1  -7   35.72    9.15
 -15  -1  -6   -1.45   12.64
 -14  -1  -6    7.64   10.87
  -4  -1  -6   42.51   10.20
 -15  -1  -5   -2.16   12.23
 -14  -1  -5    5.30   10.85
  -5  -1  -5    0.22    7.36
 -14  -1  -4   40.17   14.12
 -13  -1  -4    5.51   10.96
 -12  -1  -4    6.40    8.13
  -8  -1  -4   49.05   10.41
  -7  -1  -4  165.22   16.25
 -21   0   1   -8.06    9.50
 -18   0   2  300.04   22.19
   8   0 -10  205.75    7.85
  -6  -1 -10    0.89   10.09
  -5  -1 -10   16.98   10.98
  -4  -1 -10   49.24   13.46
  -3  -1  -9   -2.61    6.74
  -2  -1  -8    4.69    7.54
  -2  -1  -7   10.60    7.96
 -17  -1  -6   19.61   13.95
 -16  -1  -6    8.82   10.16
  -3  -1  -6   17.47    8.05
 -17  -1  -5   14.46   13.34
 -16  -1  -5   13.24   13.39
  -4  -1  -5    5.92    7.31
 -16  -1  -4   -2.82   11.74
 -15  -1  -4    0.74   10.30
  -6  -1  -4   61.45   10.25
  -5  -1  -4   17.52    8.07
 -14  -1  -3   18.91   10.96
 -13  -1  -3   34.34   11.76
 -12  -1  -3    3.32    7.53
 -11  -1  -3   48.65   11.28
 -10  -1  -3    8.97    7.84
  -9  -1  -3   44.01   11.20
  -8  -1  -3  415.45   23.74
 -22   0   1    0.51    9.39
 -20   0   2   -1.95    9.02
 -19   0   2    1.96    8.15
 -21   1   5    8.18    8.57
   7   0 -12   23.11    6.25
  -5  -1 -11    4.91    9.26
  -3  -1 -10   -0.16    8.25
  -2  -1  -9    9.00    7.29
  -2  -1  -6    5.70    6.41
 -18  -1  -5    8.57   11.85
  -3  -1  -5  245.45   16.55
 -18  -1  -4    1.01   12.55
 -17  -1  -4    2.11   12.30
 -17  -1  -3   27.51   14.16
 -16  -1  -3   17.22   12.79
 -15  -1  -3    2.35    8.29
  -7  -1  -3  107.04   13.13
 -23   0   1    0.99    9.36
 -21   0   2   35.21   12.90
  -6   0   2  299.00   10.33
 -22   1   5    7.55    9.51
  -4  -1 -11    1.52    8.27
  -3  -1 -11   -3.50    9.27
  -2  -1 -10   56.69   11.89
  -1  -1  -9   -0.22    6.95
  -1  -1  -8   23.91    7.72
  -1  -1  -7   44.26    8.74
 -19  -1  -4    1.10   10.87
  -4  -1  -4  324.16   18.27
 -18  -1  -3    1.60   12.52
  -6  -1  -3   17.07    7.00
 -16  -1  -2   18.11   11.50
 -15  -1  -2   78.95   15.68
 -14  -1  -2   15.77    8.83
 -13  -1  -2    7.63    7.81
 -12  -1  -2   47.99   11.28
 -11  -1  -2  216.55   18.66
 -10  -1  -2  108.23   13.57
  -9  -1  -2  353.42   21.82
 -22   0   2   -5.19    9.21
 -17   0   3   -3.27    6.79
 -16   0   3    4.33    7.14
 -15   0   3    1.08    5.37
 -14   0   3   -1.67    5.19
 -13   0   3    0.09    5.60
 -12   0   3   -1.22    4.96
   8   0 -11   -1.73    3.50
  -2  -1 -11   17.96   10.31
  -1  -1 -10   59.09   11.21
   0  -1  -9   -4.47    5.92
   0  -1  -8  102.20   11.77
  -1  -1  -6  134.74   12.10
  -2  -1  -5   -4.80    5.21
  -3  -1  -4  599.40   23.28
 -20  -1  -3    2.90   11.36
 -19  -1  -3    8.20   12.89
  -5  -1  -3   65.14   10.09
 -18  -1  -2   36.24   14.56
 -17  -1  -2   -4.98    9.18
  -8  -1  -2   32.73    9.37
 -23   0   2    2.40    9.11
 -19   0   3   -2.34    7.60
 -18   0   3   -1.82    6.33
 -11   0   3   -2.78    4.36
  -1  -1 -11    9.94    9.61
   0  -1 -10    4.73    7.05
   0  -1  -7    0.72    5.19
 -20  -1  -2    3.52   11.81
 -19  -1  -2  117.59   19.04
  -7  -1  -2   10.86    6.77
 -17  -1  -1   23.01   12.29
 -16  -1  -1    4.73    9.37
 -15  -1  -1   13.90    9.78
 -14  -1  -1   13.76    9.56
 -13  -1  -1   -3.35    7.91
 -12  -1  -1    4.93    8.49
 -11  -1  -1   27.65    9.78
 -20   0   3   -2.54    8.66
 -10   0   3    0.09    4.58
   0  -1  -6   38.88    7.80
  -1  -1  -5   15.19    6.00
  -4  -1  -3  484.75   20.71
 -21  -1  -2   13.63   12.56
  -6  -1  -2  105.35   12.04
 -18  -1  -1    4.54   11.33
 -10  -1  -1  121.88   14.10
 -22   0   3    0.22   10.03
 -21   0   3   -0.56    8.18
 -19   1   6   -2.16    6.35
 -18   1   6   -4.73    5.78
 -17   1   6    9.20    5.57
 -16   1   6   12.12    5.06
 -15   1   6  264.75   11.93
  -2  -1  -4   48.32    8.08
 -21  -1  -1   -1.68   10.59
 -20  -1  -1   32.53   14.14
  -9  -1  -1   53.61    9.54
 -23   0   3   -1.15    9.00
 -20   1   6   -7.67    6.42
 -14   1   6   -0.93    3.41
   8   0 -12   -1.00    3.82
  -3  -1  -3  230.00   14.53
  -5  -1  -2  245.31   15.82
 -22  -1  -1    0.05   11.11
  -8  -1  -1  107.56   11.62
 -19  -1   0   -4.09    9.00
 -18  -1   0   -2.03   10.49
 -17  -1   0  363.82   26.39
 -16  -1   0   26.89   10.85
 -15  -1   0    0.36    6.84
 -13  -1   0  101.96   14.21
 -12  -1   0   11.25    8.43
  -5   0   2  112.62    5.90
  -9   0   3    0.78    3.54
 -21   1   6   -1.65    7.15
   0  -1  -5  191.85   12.46
  -7  -1  -1  335.85   18.54
 -21  -1   0   15.83   12.07
 -20  -1   0    7.58   11.57
 -11  -1   0  162.49   15.38
 -18   0   4    2.66    7.11
 -17   0   4   21.64    7.89
 -13   1   6    5.74    2.95
  -1  -1  -4 1869.20   35.60
  -4  -1  -2  141.05   12.03
 -22  -1   0   -3.67    9.55
 -10  -1   0    6.77    7.24
 -21   0   4   15.56    9.58
 -20   0   4   21.26    9.40
 -19   0   4   -0.39    6.50
 -16   0   4  393.31   20.39
 -15   0   4  427.85   20.10
 -12  -2  -8    9.99   11.58
 -11  -2  -8    3.78   11.05
 -14  -2  -7    8.73   12.87
 -13  -2  -7   17.65   12.64
 -12  -2  -7   32.22   14.72
 -11  -2  -7   14.14   13.04
 -16  -2  -6    1.31   11.23
 -15  -2  -6   14.61   12.81
 -14  -2  -6    2.14   12.72
 -13  -2  -6    2.09   12.57
  -2  -1  -3  289.52   14.93
  -6  -1  -1 1046.85   29.85
  -9  -1   0   46.93    9.36
 -20  -1   1    6.91   10.83
 -19  -1   1    4.33   10.33
 -18  -1   1  164.97   19.15
 -17  -1   1  103.50   15.42
 -16  -1   1   16.39    9.58
 -15  -1   1  237.99   19.70
  -8   0   3    2.28    3.73
 -23   0   4   20.46   10.81
 -22   0   4    0.16    7.73
 -14   0   4   17.70    6.38
   2  -1 -12   17.45    8.87
   3  -1 -10    6.05    6.29
 -10  -2  -9   23.93   11.48
  -9  -2  -9   -2.61   10.09
 -10  -2  -8    8.14   10.52
  -9  -2  -8    8.80   11.67
 -10  -2  -7   26.98   13.74
  -9  -2  -7   47.87   14.55
 -12  -2  -6   19.15   12.02
 -11  -2  -6   31.31   13.98
 -10  -2  -6   33.09   12.57
 -17  -2  -5    2.75   12.25
 -16  -2  -5    4.50   11.40
 -15  -2  -5   13.05   13.64
 -14  -2  -5   -1.38   11.85
 -13  -2  -5   16.11   12.92
 -12  -2  -5   16.26   12.60
 -22  -1   1   14.28   11.05
 -21  -1   1   14.00   11.53
 -14  -1   1    3.63    6.77
 -13  -1   1   -0.32    7.27
 -13   0   4  460.71   18.51
   3  -1 -11   59.95   10.37
   3  -1  -9   70.44    8.74
  -8  -2  -9    3.93   10.34
  -7  -2  -9    2.94   10.70
  -8  -2  -8    3.38    9.22
  -7  -2  -8   33.90   12.60
  -8  -2  -7   11.65   10.35
  -9  -2  -6   14.42   11.64
 -11  -2  -5   49.85   14.93
 -10  -2  -5   11.91   11.25
 -18  -2  -4    4.28   12.14
 -17  -2  -4    1.22   12.03
 -16  -2  -4    5.70   12.80
 -15  -2  -4    3.42   12.03
 -14  -2  -4   14.62   12.64
 -13  -2  -4    7.52   11.64
  -8  -1   0 1097.46   31.71
 -12  -1   1   46.45    9.96
   3  -1 -12    7.52    7.79
  -7  -2 -10    8.46    9.97
  -6  -2 -10    3.18    9.47
  -6  -2  -9    4.97   10.20
   3  -1  -8    1.43    4.25
  -6  -2  -8    7.45    9.29
  -7  -2  -7    4.03    9.13
  -8  -2  -6   54.98   13.29
  -9  -2  -5  522.93   31.19
   0  -1  -4   12.05    5.22
 -12  -2  -4    5.72    8.34
 -11  -2  -4   10.79   10.12
 -19  -2  -3   12.65   12.53
 -18  -2  -3   37.99   15.23
 -17  -2  -3   20.77   14.09
 -16  -2  -3    9.20   12.63
 -15  -2  -3   11.05   12.38
  -3  -1  -2 1597.49   32.64
  -5  -1  -1  179.78   12.61
 -11  -1   1  177.75   15.05
 -12   0   4  101.46    8.90
  -5  -2 -10   12.16    9.99
  -5  -2  -9    5.07    9.47
  -5  -2  -8   -1.65    7.82
  -6  -2  -7    1.00    8.41
  -7  -2  -6   -4.08    6.68
  -8  -2  -5   54.68   12.99
 -10  -2  -4   29.32   11.44
  -1  -1  -3   29.96    7.22
 -14  -2  -3   16.72   11.01
 -13  -2  -3   20.96   11.62
 -10  -1   1  198.48   15.09
 -22  -1   2   40.28   13.03
 -21  -1   2   21.18   11.82
 -20  -1   2   16.30   10.82
 -19  -1   2   10.42    9.32
 -18  -1   2  183.17   18.83
 -17  -1   2  215.92   19.56
 -16  -1   2   19.64    9.15
  -4  -2 -10    6.06    9.85
  -4  -2  -9   -3.82    8.65
   3  -1  -7   15.96    5.06
  -5  -2  -7    3.98    8.33
  -6  -2  -6  204.61   19.46
  -7  -2  -5  112.52   15.43
  -9  -2  -4   78.60   13.20
 -12  -2  -3   57.73   12.70
 -11  -2  -3   28.14   11.34
 -20  -2  -2    6.39   12.33
 -19  -2  -2   18.08   12.46
 -18  -2  -2   52.98   16.29
 -17  -2  -2   -3.29   11.92
 -16  -2  -2    0.29   11.73
 -15  -2  -2   -0.36   11.19
 -15  -1   2    6.78    7.51
 -14  -1   2   37.11   10.53
 -11   0   4   11.32    4.68
 -22   0   5    2.23    8.43
 -21   0   5    1.21    7.97
 -20   0   5   -2.29    7.29
 -19   0   5    1.28    7.25
   4  -1 -11   52.87    9.37
   4  -1 -10    5.00    5.36
   4  -1  -9   89.64    9.03
  -4  -2  -8    9.44    8.56
  -4  -2  -7   21.53   10.20
  -5  -2  -6   15.82    9.04
  -6  -2  -5   12.55    9.20
  -8  -2  -4    2.77    8.90
 -10  -2  -3   32.57   11.18
 -14  -2  -2    2.60    8.27
 -13  -2  -2    9.78    9.96
  -4  -1  -1   24.61    7.35
  -9  -1   1  115.01   11.69
 -13  -1   2   -1.56    7.79
  -7   0   3    1.57    3.50
 -18   0   5    0.64    6.14
   4  -1 -12   18.08    8.10
  -3  -2 -10   96.22   15.28
  -3  -2  -9    9.23    8.41
  -3  -2  -8   36.40   11.09
  -7  -2  -4  116.40   15.49
  -9  -2  -3   12.80    9.93
  -2  -1  -2   90.84    9.20
 -12  -2  -2    1.73    8.85
 -20  -2  -1   -3.80   10.54
 -19  -2  -1  110.82   19.63
 -18  -2  -1  -12.22   11.14
 -17  -2  -1   45.60   15.48
 -16  -2  -1  220.27   22.95
  -6  -1   0  391.26   18.08
 -17   0   5   -0.26    5.09
  -2  -2 -10    1.68    9.27
  -3  -2  -7   21.98    9.73
  -4  -2  -6   -0.90    6.98
  -5  -2  -5   -4.07    7.78
  -8  -2  -3  288.54   21.98
 -11  -2  -2   34.64    9.99
 -15  -2  -1    2.69    8.36
 -14  -2  -1   42.42   12.65
 -12  -1   2  168.28   14.73
 -22  -1   3    8.42    9.56
 -21  -1   3   -4.78    8.92
 -20  -1   3   -0.20    7.65
 -19  -1   3    4.81    7.86
 -18  -1   3   -1.18    8.28
 -16   0   5    0.77    4.80
  -2  -2 -11    3.70    7.78
  -2  -2  -9    4.67    7.59
  -2  -2  -8   27.15   10.02
  -6  -2  -4   96.01   14.06
 -13  -2  -1   25.60   11.00
 -21  -2   0   -2.60    9.39
 -20  -2   0    5.24   11.72
 -19  -2   0    5.97   12.05
 -18  -2   0    5.83   11.63
  -8  -1   1  153.23   12.62
 -17  -1   3   70.32   12.05
  -3  -2  -6   12.61    8.00
  -4  -2  -5   57.48   11.64
  -7  -2  -3   16.36    9.42
  -9  -2  -2   53.13   12.33
 -12  -2  -1   11.38    9.45
 -17  -2   0    0.14   11.05
 -16  -2   0   10.22   11.64
 -11  -1   2    7.17    6.72
 -16  -1   3   36.65    9.73
   2   2 -11    7.56    7.38
  -2   1 -10   48.75   12.00
 -12   0  -9    7.00   11.85
 -11   0  -9    5.78   12.80
  -7   0  -8   -1.91    9.32
   3   1  -7   20.57    5.04
 -19  -1  -4   14.62   13.85
 -18  -1  -4   13.52   13.61
 -17  -1  -4    9.39   14.47
 -16  -1  -4   -3.78   11.59
 -15  -1  -4    6.27   12.00
 -14  -1  -4   49.28   15.35
 -13  -1  -4    1.27   11.19
 -11  -1  -3   34.24   11.60
 -10  -1  -2  132.94   15.98
  -9  -1  -1   37.85   10.56
  -9  -1   0   36.68    9.55
  -9  -1   1  124.81   12.35
 -12  -1   4   17.68    6.97
 -21  -1   6    5.12   10.57
 -20  -1   6    2.31    9.11
 -19  -1   6    4.26    8.61
  -5   1 -11    2.47    9.18
   4   2 -10    1.65    5.17
 -10   0  -9   -9.83   11.57
  -9   0  -9   -5.72   11.83
   2   1  -8    6.40    5.22
  -6   0  -8   -2.33    8.70
  -4   0  -7    0.35    8.00
   4   1  -6    1.36    2.51
 -18  -1  -5  -11.61   12.75
 -17  -1  -5   15.76   15.55
 -16  -1  -5    1.54   14.48
 -15  -1  -5   -0.69   14.06
 -12  -1  -4    1.51    8.88
 -11  -1  -4   40.96   13.62
 -10  -1  -3   12.01    9.26
  -9  -1  -2  348.16   22.90
 -14  -1   5  133.61   11.80
 -18  -1   6   -2.42    7.09
 -17  -1   6    4.86    7.10
  -4   1 -11    1.98    9.17
  -8   0  -9    0.05   11.63
  -5   0  -8  137.29   17.24
  -3   0  -7   -2.85    8.37
  -2   0  -6 1970.57   45.68
  -1   0  -5   -2.61    4.94
 -14  -1  -5    5.15   12.49
 -13  -1  -5    6.12   13.51
 -12  -1  -5    8.04   11.87
 -10  -1  -4  368.45   27.55
  -9  -1  -3   37.53   10.87
  -8  -1  -2   32.57   10.48
  -8  -1  -1  104.51   12.43
  -8  -1   0 1115.38   33.37
  -9  -1   2  171.17   12.52
 -10  -1   3  170.40   12.20
 -16  -1   6    6.73    6.93
  -3   1 -11    3.42   10.15
   1   1  -9   15.97    6.73
  -7   0  -9    1.30    9.95
 -17  -1  -6   12.52   14.20
 -16  -1  -6   16.00   13.90
 -15  -1  -6    2.27   14.78
 -14  -1  -6    4.95   14.37
 -11  -1  -5   24.70   13.17
  -9  -1  -4   37.16   12.69
  -8  -1  -3  376.63   24.63
  -8  -1   1  147.47   12.48
 -11  -1   4   31.13    6.70
 -13  -1   5    2.66    4.75
   3   2 -11    4.82    6.48
  -9   0 -10   70.53   17.18
  -6   0  -9    6.60    9.78
  -4   0  -8   -8.47    7.01
 -13  -1  -6   11.76   12.52
 -12  -1  -6   41.12   16.38
 -10  -1  -5  100.63   16.31
  -8  -1  -4   52.74   12.90
  -7  -1  -2   14.16    9.04
  -7  -1  -1  345.65   20.07
 -15  -1   6  271.54   15.25
 -20  -1   7   11.85    8.83
  -8   0 -10    2.69   11.27
  -5   0  -9   -0.06    9.75
  -2   0  -7    3.42    7.03
 -15  -1  -7   17.24   14.09
 -14  -1  -7    4.83   14.09
 -13  -1  -7   18.05   15.73
  -1   0  -6    3.49    6.10
 -11  -1  -6  191.88   23.43
 -10  -1  -6  435.47   31.91
  -9  -1  -5   -1.76    7.73
  -7  -1  -3   89.93   13.70
  -7  -1   0    0.19    6.01
  -8  -1   2  964.97   25.88
  -9  -1   3  725.31   21.60
 -19  -1   7    3.81    7.47
  -7   0 -10    3.68   11.39
  -3   0  -8   43.13   10.66
 -12  -1  -7   33.49   16.66
  -9  -1  -6   32.76   13.10
  -8  -1  -5    9.41   10.33
  -7  -1  -4  157.26   17.32
  -7  -1   1  271.26   15.08
 -12  -1   5    9.64    4.59
 -18  -1   7    2.15    6.95
  -6   0 -10   40.31   13.74
   2   1  -9    5.57    6.00
  -4   0  -9   -4.93    7.53
   3   1  -8    0.74    4.14
 -13  -1  -8   13.88   12.95
 -11  -1  -7   -5.22   11.01
  -7  -1  -5  108.60   16.08
  -6  -1  -3   26.08    9.71
  -6  -1  -2  107.79   12.19
  -6  -1  -1 1128.46   32.76
 -10  -1   4  146.82    9.89
 -14  -1   6    0.92    4.84
 -17  -1   7   18.17    7.17
   1   1 -10   20.75    8.04
  -2   0  -8   11.05    8.44
 -12  -1  -8   -7.12   12.62
  -1   0  -7    5.61    7.34
  -9  -1  -7   59.88   16.55
  -8  -1  -6    8.32    8.85
  -6  -1  -4   50.63   11.70
  -6  -1   0  387.25   18.38
   5   2 -10    1.41    3.86
  -3   0  -9    4.57    7.82
 -11  -1  -8   51.45   17.26
 -10  -1  -8    2.95   13.51
  -8  -1  -7   84.75   16.30
  -7  -1  -6   42.00   12.40
  -6  -1  -5   79.26   14.07
 -20  -2  -2   -9.89   11.41
 -19  -2  -2   22.22   15.11
 -20  -2  -1   -0.92   12.16
 -19  -2  -1   99.32   20.44
 -18  -2  -1   -3.04   12.70
 -21  -2   0   -0.70   11.03
 -20  -2   0    4.43   12.06
 -19  -2   0   -5.01   11.75
 -21  -2   1   -0.39   10.89
 -20  -2   1   -6.10   13.29
   4   2 -11   -1.60    5.04
  -6   0 -11   -5.83   11.53
  -4   0 -10   13.71   11.74
  -9  -1  -8   20.96   14.17
  -5  -1  -4   14.30    8.88
  -5  -1  -3   78.54   11.87
 -19  -2  -3    2.42   12.63
 -17  -2  -3   36.18   16.82
  -5  -1  -2  241.64   16.90
 -18  -2  -2   36.60   16.15
 -17  -2  -2    3.26   13.42
 -16  -2  -2   13.81   13.45
 -17  -2  -1   46.72   14.97
 -16  -2  -1  227.84   24.68
 -18  -2   0    1.24   12.00
 -17  -2   0   -0.20   11.07
 -19  -2   1   15.39   12.64
 -18  -2   1   25.88   12.87
  -7  -1   2   16.15    5.96
 -21  -2   2   11.30   11.48
 -20  -2   2   -2.51   11.78
  -8  -1   3   71.05    7.42
 -11  -1   5   57.08    6.59
 -13  -1   6    5.16    4.19
 -16  -1   7   -0.45    5.36
  -2   0  -9    3.92    8.14
 -11  -1  -9    3.04   11.97
  -1   0  -8   36.88    9.53
  -8  -1  -8    9.41   11.51
   4   1  -7    9.87    3.44
  -7  -1  -7    8.90   10.31
  -6  -1  -6    4.17    9.66
  -5  -1  -5    8.30    8.97
 -18  -2  -4   -2.56   10.71
 -17  -2  -4   16.42   14.67
 -16  -2  -4    2.32   14.36
 -16  -2  -3    9.62   14.14
 -15  -2  -3   -4.93   12.57
 -15  -2  -2    9.56   11.74
  -5  -1  -1  167.29   12.97
 -15  -2  -1    9.77   11.23
 -16  -2   0   10.91   10.93
  -6  -1   1   43.09    7.44
 -19  -2   2    0.83   10.47
 -18  -2   2   62.80   14.61
 -21  -2   3    0.08   10.54
  -5   0 -11    0.05    8.96
  -3   0 -10   42.84   12.19
 -10  -1  -9   77.97   17.34
  -9  -1  -9   -8.67   12.13
  -6  -1  -7    4.28    9.34
 -17  -2  -5   -8.85   11.31
 -16  -2  -5   10.69   13.36
 -15  -2  -4    0.09   13.61
 -14  -2  -3    5.93   11.94
 -14  -2  -2   -5.40    9.99
 -14  -2  -1   70.94   15.05
 -15  -2   0   19.27    9.67
 -16  -2   1   11.03   10.02
 -17  -2   2    0.91    8.62
 -20  -2   3    0.34    9.61
 -19  -2   3   -5.18    8.87
  -9  -1   4    3.78    4.23
 -19  -1   8   -0.86    5.92
   1   1 -11   -5.56    7.53
  -4   0 -11   -3.91   10.39
   2   1 -10   35.06    8.12
   3   1  -9   77.64    8.45
  -7  -1  -8    0.67   10.26
  -5  -1  -6   45.42   12.16
 -16  -2  -6    4.23   14.06
 -15  -2  -5   -2.24   12.19
 -14  -2  -5   -5.90   13.38
  -4  -1  -4  300.48   19.90
 -14  -2  -4   18.04   12.95
 -13  -2  -4    6.80   13.10
  -4  -1  -3  535.17   24.24
 -13  -2  -3   15.18   13.36
 -13  -2  -2    0.53   11.21
 -13  -2  -1   34.37   12.09
  -5  -1   0  596.63   20.95
 -14  -2   0   -1.87    6.99
 -15  -2   1  125.19   16.74
 -16  -2   2   50.93   12.10
 -18  -2   3    1.57    9.96
 -21  -2   4   42.86   13.21
 -15  -1   7   61.87    7.28
  -2   0 -10   23.79   10.84
  -1   0  -9    0.18    7.10
  -8  -1  -9    6.23   11.24
  -6  -1  -8   49.78   13.46
  -5  -1  -7   13.89    9.66
 -15  -2  -6   45.71   15.53
 -14  -2  -6   11.42   15.17
  -4  -1  -5    3.82    8.26
 -13  -2  -5    4.46   13.63
 -12  -2  -4    0.16   12.35
 -12  -2  -3   84.99   16.58
  -4  -1  -2  136.32   13.21
 -12  -2  -2   -1.38    9.51
 -12  -2  -1    4.42    9.54
 -13  -2   0   36.14   11.42
 -14  -2   1   29.83   10.53
 -15  -2   2   44.85   11.19
 -17  -2   3   -4.22    8.39
 -20  -2   4    1.39    9.71
  -3   0 -11   -4.72    9.87
  -9  -1 -10   12.66   12.63
  -7  -1  -9    1.10   11.76
  -4  -1  -6   65.17   12.81
 -13  -2  -6   17.01   15.61
 -12  -2  -5   17.93   14.56
 -11  -2  -4   -3.20   10.21
 -11  -2  -3   19.75   11.64
 -11  -2  -2   31.24   12.15
 -12  -2   0   50.65   12.46
 -13  -2   1   14.26    8.88
 -16  -2   3  316.63   22.92
 -19  -2   4   -2.62    7.66
 -18  -1   8   -0.99    5.21
  -8  -1 -10    2.84   11.83
  -6  -1  -9   -4.36   10.68
  -5  -1  -8   21.49   11.16
 -14  -2  -7    9.94   12.15
 -13  -2  -7    6.06   12.63
 -12  -2  -6   18.28   15.25
 -11  -2  -5   46.27   16.42
  -4  -1  -1   29.50    7.11
 -11  -2  -1   86.75   14.99
 -14  -2   2    0.21    7.14
 -18  -2   4    6.40    9.14
 -21  -2   5    8.48   10.79
  -1   0 -10   23.38    9.58
  -7  -1 -10    3.24   11.64
   4   1  -8    3.37    3.39
  -4  -1  -7  164.97   17.92
 -12  -2  -7   18.90   15.39
 -11  -2  -6   30.69   15.37
  -3  -1  -5  211.53   17.52
 -10  -2  -5   14.38   12.66
  -3  -1  -4  572.56   25.56
 -10  -2  -4   12.09    9.69
 -10  -2  -3   21.82   10.04
 -10  -2  -2   93.59   15.82
 -12  -2   1   -0.59    8.14
  -6  -1   2    7.29    4.97
 -15  -2   3   19.29    8.55
 -17  -2   4    6.83    8.04
 -10  -1   5   17.76    4.15
 -20  -2   5    7.33    9.52
 -12  -1   6   56.97    5.52
   1   1 -12   17.81    9.59
[truncated: 88,627 more chars]
