# Supplementary material for: Bis(4-hy­droxy­phen­yl) 1,4-phenyl­enebiscarbamate
Source: IUCrdata. 2022 Sep 27;7(Pt 9):x220919. doi: 10.1107/S2414314622009191 (PMC9635426; doi:10.1107/S2414314622009191)
Supplement: Supplementary file 2 [file x-07-x220919-Isup2.hkl]

data_I                                                                          
_shelx_title ' d120918_a.res in P2(1)/c'                                        
_shelx_refln_list_code          4                                               
_shelx_F_calc_maximum      130.46                                               
_exptl_crystal_F_000       396.00                                               
_reflns_d_resolution_high  0.8205                                               
                                                                                
loop_                                                                           
 _space_group_symop_operation_xyz                                               
 'x, y, z'                                                                      
 '-x, y+1/2, -z+1/2'                                                            
 '-x, -y, -z'                                                                   
 'x, -y-1/2, z-1/2'                                                             
                                                                                
_cell_length_a    19.0804                                                       
_cell_length_b     4.6758                                                       
_cell_length_c    10.1189                                                       
_cell_angle_alpha  90.000                                                       
_cell_angle_beta  101.169                                                       
_cell_angle_gamma  90.000                                                       
                                                                                
_shelx_F_squared_multiplier     1.000                                           
                                                                                
loop_                                                                           
 _refln_index_h                                                                 
 _refln_index_k                                                                 
 _refln_index_l                                                                 
 _refln_F_squared_calc                                                          
 _refln_F_squared_meas                                                          
 _refln_F_squared_sigma                                                         
 _refln_observed_status                                                         
   3   0   0        163.77        133.49         7.15 o                         
   4   0   0         55.03         79.83         6.56 o                         
   5   0   0        429.45        431.20        13.17 o                         
   6   0   0        291.25        281.70        10.26 o                         
   7   0   0        507.94        491.46        16.93 o                         
   8   0   0        671.47        654.63        20.32 o                         
   9   0   0       1223.63       1342.81        21.67 o                         
  10   0   0       1230.38       1360.80        25.91 o                         
  11   0   0         13.15          1.57         5.02 o                         
  12   0   0         86.08         83.08         8.02 o                         
  13   0   0         22.64         28.76         6.70 o                         
  14   0   0          7.03          5.53         5.69 o                         
  15   0   0         17.20         17.54         6.11 o                         
  16   0   0         86.94         81.56         9.11 o                         
  17   0   0        729.62        775.61        22.99 o                         
  18   0   0        234.82        257.40        21.82 o                         
  19   0   0        111.02        122.67        17.73 o                         
  20   0   0         10.11          8.59        10.39 o                         
  21   0   0          0.33          3.04        10.05 o                         
  22   0   0          1.01          9.19        10.17 o                         
   1   1   0       5116.04       5168.38        38.09 o                         
   2   1   0       3420.31       3488.19        23.85 o                         
   3   1   0         52.20         48.36         4.08 o                         
   4   1   0       2064.73       2037.54        14.05 o                         
   5   1   0        938.55        962.07         9.83 o                         
   6   1   0        578.11        606.56         8.07 o                         
   7   1   0          3.29          1.55         2.90 o                         
   8   1   0       1567.13       1724.15        14.03 o                         
   9   1   0         51.16         60.23         4.24 o                         
  10   1   0         12.78         12.73         3.55 o                         
  11   1   0        258.02        244.15         8.53 o                         
  12   1   0         23.28         18.53         4.87 o                         
  13   1   0        181.54        183.06         8.31 o                         
  14   1   0        198.37        198.55         9.40 o                         
  15   1   0          1.00          1.48         4.01 o                         
  16   1   0         36.07         45.75         5.78 o                         
  17   1   0        501.05        534.76        14.78 o                         
  18   1   0          6.91          4.32         5.03 o                         
  19   1   0          0.11         -2.01         4.74 o                         
  20   1   0         13.41          9.35         5.73 o                         
  21   1   0         12.68         17.39         6.06 o                         
  22   1   0          1.46          1.44         5.28 o                         
   0   2   0       1880.67       1863.07        26.51 o                         
   1   2   0        354.18        336.31         7.72 o                         
   2   2   0        298.52        296.45         7.17 o                         
   3   2   0         97.82         94.09         4.79 o                         
   4   2   0        449.79        456.77        12.55 o                         
   5   2   0        375.50        367.58         9.42 o                         
   6   2   0       1447.65       1480.41        20.31 o                         
   7   2   0          1.79         -3.36         3.75 o                         
   8   2   0         48.25         57.80         4.64 o                         
   9   2   0          0.20          0.86         3.13 o                         
  10   2   0        299.49        315.25         8.85 o                         
  11   2   0        180.03        179.06         7.21 o                         
  12   2   0         63.82         65.58         5.14 o                         
  13   2   0         64.09         69.17         4.96 o                         
  14   2   0          0.04          1.28         3.95 o                         
  15   2   0         19.31         17.00         5.04 o                         
  16   2   0          7.42          8.67         4.71 o                         
  17   2   0          2.66          1.99         5.48 o                         
  18   2   0         11.83          8.60         6.48 o                         
  19   2   0          1.41         -4.51         5.20 o                         
  20   2   0          8.63         11.24         5.88 o                         
  21   2   0          0.10         -1.13         5.19 o                         
   1   3   0         88.62         93.53         5.90 o                         
   2   3   0          0.03          2.53         3.66 o                         
   3   3   0        255.87        266.40         7.94 o                         
   4   3   0        348.55        363.77        11.93 o                         
   5   3   0          8.16          2.84         5.75 o                         
   6   3   0          1.47         -1.07         4.75 o                         
   7   3   0        237.99        260.00        10.89 o                         
   8   3   0         84.89         87.84         6.72 o                         
   9   3   0        109.83        106.01         6.84 o                         
  10   3   0         35.05         39.96         5.85 o                         
  11   3   0         66.55         65.74         6.46 o                         
  12   3   0         40.64         44.08         5.34 o                         
  13   3   0          2.20         -4.53         4.53 o                         
  14   3   0         16.23         15.40         5.55 o                         
  15   3   0          1.89          2.91         4.88 o                         
  16   3   0          0.41          1.36         5.53 o                         
  17   3   0         31.04         22.18         7.46 o                         
  18   3   0          0.18          0.83         6.52 o                         
  19   3   0          9.20          8.56         6.05 o                         
   0   4   0        102.30         98.70         8.93 o                         
   1   4   0          7.61          6.96         4.31 o                         
   2   4   0         14.36         14.02         4.41 o                         
   3   4   0          6.75         10.35         4.47 o                         
   4   4   0         83.76         84.16         6.10 o                         
   5   4   0         78.32         88.82         8.29 o                         
   6   4   0         55.80         56.05         7.18 o                         
   7   4   0          0.23          1.30         5.66 o                         
   8   4   0         35.36         38.15         6.93 o                         
   9   4   0          0.73          1.47         5.40 o                         
  10   4   0         21.81         26.65         6.60 o                         
  11   4   0          5.89          4.18         6.49 o                         
  12   4   0         13.80         13.05         6.18 o                         
  13   4   0         15.67         20.26         6.63 o                         
  14   4   0          0.96          3.13         6.55 o                         
  15   4   0          0.56          2.19         6.12 o                         
  16   4   0          1.60          2.42         5.78 o                         
   1   5   0          3.80          8.06         5.65 o                         
   2   5   0          3.61          5.19         5.63 o                         
   3   5   0         14.63         18.64         5.86 o                         
   4   5   0         22.35         32.62         7.48 o                         
   5   5   0          6.96          8.20         8.40 o                         
   6   5   0          4.17         -1.41         6.83 o                         
   7   5   0         29.61         20.77         7.37 o                         
   8   5   0         18.46         21.10         7.34 o                         
   9   5   0          2.90          5.48         5.90 o                         
  10   5   0         18.75         19.63         6.74 o                         
 -22   1   1         20.98         22.84         6.01 o                         
 -21   1   1         11.67         16.73         6.07 o                         
 -20   1   1          3.67          9.48         5.33 o                         
 -19   1   1         15.04         14.46         5.21 o                         
 -18   1   1        232.84        253.64        10.30 o                         
 -17   1   1        178.59        165.06         8.04 o                         
 -16   1   1         39.11         36.80         5.27 o                         
 -15   1   1        360.77        344.28         9.93 o                         
 -14   1   1         12.15         11.22         4.94 o                         
 -13   1   1          0.04         -2.83         5.14 o                         
 -12   1   1         65.40         64.01         5.06 o                         
 -11   1   1        232.85        265.19         7.51 o                         
 -10   1   1        258.25        301.79         8.07 o                         
  -9   1   1        170.01        198.76         5.86 o                         
  -8   1   1        222.19        229.41         6.51 o                         
  -7   1   1        368.50        410.00         9.56 o                         
  -6   1   1         82.27         78.50         3.62 o                         
  -5   1   1        366.34        375.06         5.49 o                         
  -4   1   1        800.97        771.79         8.26 o                         
  -3   1   1         83.48         88.66         5.42 o                         
  -2   1   1          0.95          1.96         2.99 o                         
  -1   1   1       7461.48       6882.69        27.20 o                         
   0   1   1        218.00        213.80         4.43 o                         
   1   1   1        884.96        847.94        10.21 o                         
   2   1   1       8523.63       8159.82        26.83 o                         
   3   1   1       1459.06       1314.04        13.69 o                         
   4   1   1         39.38         41.40         2.71 o                         
   5   1   1        263.86        265.34         5.38 o                         
   6   1   1       1797.26       1703.32        13.34 o                         
   7   1   1        529.90        526.36         8.67 o                         
   8   1   1        159.20        167.81         5.40 o                         
   9   1   1         75.30         78.27         4.89 o                         
  10   1   1        169.14        200.07         7.36 o                         
  11   1   1         35.84         35.91         5.36 o                         
  12   1   1          1.45          2.29         5.07 o                         
  13   1   1          0.39         -3.01         5.19 o                         
  14   1   1         14.08         13.21         6.77 o                         
  15   1   1          5.94          9.81         6.23 o                         
  16   1   1          0.03          2.99         5.34 o                         
  17   1   1         38.17         40.86         6.61 o                         
  18   1   1          6.92          4.20         5.41 o                         
  19   1   1         66.39         62.03         8.26 o                         
  20   1   1         41.52         42.95         7.37 o                         
  21   1   1          1.37          1.27         6.07 o                         
  22   1   1          1.75          1.06         5.38 o                         
 -21   2   1          3.23         -0.16         5.55 o                         
 -20   2   1          0.00          0.53         5.76 o                         
 -19   2   1         15.55         18.03         6.36 o                         
 -18   2   1         48.88         52.14         7.00 o                         
 -17   2   1         35.01         38.77         6.82 o                         
 -16   2   1         31.92         27.21         5.18 o                         
 -15   2   1        176.46        170.70         8.22 o                         
 -14   2   1         36.94         30.76         4.78 o                         
 -13   2   1          9.58         11.22         3.97 o                         
 -12   2   1          0.01          3.55         4.12 o                         
 -11   2   1        349.04        345.32         9.84 o                         
 -10   2   1        339.15        342.81         8.24 o                         
  -9   2   1          3.05          2.64         2.98 o                         
  -8   2   1          1.59          3.91         3.40 o                         
  -7   2   1        283.60        289.41         7.88 o                         
  -6   2   1         21.59         27.91         4.39 o                         
  -5   2   1        736.37        728.31        14.88 o                         
  -4   2   1         12.38         13.20         5.39 o                         
  -3   2   1          4.67          7.28         4.99 o                         
  -2   2   1        203.70        188.22         5.69 o                         
  -1   2   1       1045.68       1077.15        13.79 o                         
   0   2   1        841.95        862.66        11.85 o                         
   1   2   1        446.04        454.29         8.57 o                         
   2   2   1        918.95        885.82        12.18 o                         
   3   2   1        616.37        629.83        10.31 o                         
   4   2   1         59.81         73.72         6.14 o                         
   5   2   1        275.73        244.70         8.07 o                         
   6   2   1        182.16        170.07         7.36 o                         
   7   2   1         87.80         92.63         5.81 o                         
   8   2   1         63.00         51.81         4.58 o                         
   9   2   1         30.32         38.70         4.95 o                         
  10   2   1         57.89         64.52         4.78 o                         
  11   2   1        148.30        141.78         6.32 o                         
  12   2   1          6.18          6.28         3.59 o                         
  13   2   1         45.59         43.16         4.37 o                         
  14   2   1         65.92         77.92         5.53 o                         
  15   2   1         15.22          8.97         4.76 o                         
  16   2   1        348.44        311.43        12.49 o                         
  17   2   1         81.39         75.96         8.48 o                         
  18   2   1          0.06         -4.64         5.64 o                         
  19   2   1        137.61        133.76         8.67 o                         
  20   2   1          1.27         -1.80         5.51 o                         
 -19   3   1         12.08         11.19         6.65 o                         
 -18   3   1         26.16         25.54         6.55 o                         
 -17   3   1         14.82         14.68         5.82 o                         
 -16   3   1          3.02          1.40         6.04 o                         
 -15   3   1         44.44         44.11         7.10 o                         
 -14   3   1          2.34          4.87         4.49 o                         
 -13   3   1          1.55          6.07         4.49 o                         
 -12   3   1          1.07          2.16         3.71 o                         
 -11   3   1          0.04          1.66         4.33 o                         
 -10   3   1         11.44         19.72         5.12 o                         
  -9   3   1          0.30         -0.60         4.02 o                         
  -8   3   1        149.15        138.19         7.94 o                         
  -7   3   1         59.70         64.87         6.47 o                         
  -6   3   1         15.84         19.97         5.94 o                         
  -5   3   1         18.14         25.84         6.73 o                         
  -4   3   1         13.66         27.71         6.07 o                         
  -3   3   1         41.88         42.10         3.80 o                         
  -2   3   1         13.81         15.54         3.61 o                         
  -1   3   1        399.13        403.48        10.45 o                         
   0   3   1          7.32         11.32         4.32 o                         
   1   3   1        197.18        202.84         7.49 o                         
   2   3   1        308.04        313.26         8.84 o                         
   3   3   1        115.43        103.39         5.85 o                         
   4   3   1        112.96         99.93         6.62 o                         
   5   3   1          0.03          2.35         4.91 o                         
   6   3   1        273.01        239.61        10.05 o                         
   7   3   1          2.20          8.01         4.45 o                         
   8   3   1          5.72          3.24         4.68 o                         
   9   3   1        178.41        174.30         8.92 o                         
  10   3   1         19.99         19.61         5.08 o                         
  11   3   1         16.07         17.10         5.04 o                         
  12   3   1         41.66         40.51         5.91 o                         
  13   3   1         60.12         53.06         6.79 o                         
  14   3   1          0.19          3.12         5.43 o                         
  15   3   1         12.58         11.76         5.85 o                         
  16   3   1         19.80         26.09         7.61 o                         
  17   3   1          7.73         12.09         8.03 o                         
  18   3   1          1.63         -4.60         7.25 o                         
 -16   4   1          1.70          3.65         6.59 o                         
 -15   4   1         16.65         11.72         6.73 o                         
 -14   4   1         25.33         24.90         6.32 o                         
 -13   4   1          5.89          9.48         6.06 o                         
 -12   4   1          1.07          1.18         6.79 o                         
 -11   4   1         60.58         67.20         7.74 o                         
 -10   4   1          2.42          4.53         5.83 o                         
  -9   4   1         12.95          9.23         6.15 o                         
  -8   4   1          4.53          9.77         5.56 o                         
  -7   4   1          9.08         10.43         7.20 o                         
  -6   4   1         19.10         18.41         6.61 o                         
  -5   4   1         53.01         65.21         7.67 o                         
  -4   4   1          0.02          5.09         5.06 o                         
  -3   4   1         12.75         22.90         4.13 o                         
  -2   4   1          1.11          1.13         3.84 o                         
  -1   4   1         49.63         43.58         5.06 o                         
   0   4   1          0.49         -1.17         4.03 o                         
   1   4   1          0.79          2.20         4.64 o                         
   2   4   1        210.50        195.83         8.54 o                         
   3   4   1         57.43         62.95         6.13 o                         
   4   4   1          4.26          6.87         4.55 o                         
   5   4   1          1.00         -1.51         5.43 o                         
   6   4   1         97.43         93.09         8.59 o                         
   7   4   1        164.45        181.68        10.20 o                         
   8   4   1         39.64         35.71         6.36 o                         
   9   4   1         16.91         18.00         6.00 o                         
  10   4   1         32.93         34.94         7.23 o                         
  11   4   1          0.61         -1.26         6.25 o                         
  12   4   1          2.72         -1.83         5.55 o                         
  13   4   1          0.11          3.80         5.78 o                         
  14   4   1          9.90         13.10         7.14 o                         
  15   4   1          2.22          1.43         8.07 o                         
 -11   5   1          6.38          8.35         7.28 o                         
 -10   5   1         52.84         55.35         7.80 o                         
  -9   5   1          1.42          2.46         6.69 o                         
  -8   5   1          5.43         14.25         7.06 o                         
  -7   5   1         10.92         14.26         7.32 o                         
  -6   5   1         62.60         62.54         9.20 o                         
  -5   5   1          9.75          7.69         7.65 o                         
  -4   5   1         33.28         27.04         7.91 o                         
  -3   5   1          3.80          2.11         5.03 o                         
  -2   5   1         20.47         14.04         5.69 o                         
  -1   5   1          0.45         -3.76         5.40 o                         
   0   5   1          0.06         -2.92         5.38 o                         
   1   5   1          0.70         -0.04         5.63 o                         
   2   5   1          7.24          5.50         5.56 o                         
   3   5   1         12.40         11.47         6.48 o                         
   4   5   1          0.43          0.59         5.97 o                         
   5   5   1          5.72          7.70         7.14 o                         
   6   5   1          3.60          1.70         7.57 o                         
   7   5   1         50.78         46.90         8.07 o                         
   8   5   1          0.21         -2.31         6.06 o                         
   9   5   1          0.06          0.31         5.98 o                         
  10   5   1          3.82          5.86         6.89 o                         
 -23   0   2          0.25          4.02         7.74 o                         
 -22   0   2          0.14          0.23         7.69 o                         
 -21   0   2         61.51         66.18        11.60 o                         
 -20   0   2          0.55         -4.87         7.96 o                         
 -19   0   2          0.44          1.18         7.90 o                         
 -18   0   2        505.58        507.43        20.64 o                         
 -17   0   2        213.35        201.70        14.25 o                         
 -16   0   2       2642.43       2654.57        50.85 o                         
 -15   0   2        189.64        167.70        12.19 o                         
 -14   0   2        599.44        572.98        18.81 o                         
 -13   0   2          3.14          0.70         5.85 o                         
 -12   0   2          0.48         -1.25         5.68 o                         
 -11   0   2        144.13        172.81        10.56 o                         
 -10   0   2        201.81        191.70        10.66 o                         
  -9   0   2        649.49        640.95        14.27 o                         
  -8   0   2        314.18        321.40        11.16 o                         
  -7   0   2        748.23        673.79        12.91 o                         
  -6   0   2        531.42        485.82        11.06 o                         
  -5   0   2        217.65        187.15         6.65 o                         
  -4   0   2        209.63        227.53         8.42 o                         
  -3   0   2         65.79         86.17         5.06 o                         
  -2   0   2         15.91         18.87         4.32 o                         
  -1   0   2         39.57         33.07         2.96 o                         
   0   0   2       4334.05       3827.79        30.24 o                         
   1   0   2      17020.40      15624.09        47.83 o                         
   2   0   2       5121.46       4554.96        23.80 o                         
   3   0   2        496.87        469.29         8.65 o                         
   4   0   2        332.30        313.35        14.26 o                         
   5   0   2         45.81         29.37         8.46 o                         
   6   0   2        674.16        698.38        18.58 o                         
   7   0   2         98.19         75.39        16.23 o                         
   8   0   2       1050.91       1041.35        29.98 o                         
   9   0   2       3023.59       3133.04        41.12 o                         
  10   0   2        787.56        756.38        21.99 o                         
  11   0   2        159.62        156.64        11.97 o                         
  12   0   2         39.00         37.61         8.73 o                         
  13   0   2         12.47         13.64         7.77 o                         
  14   0   2          3.28          2.78         7.38 o                         
  15   0   2         86.03         92.03        10.56 o                         
  16   0   2         10.46          5.43         8.70 o                         
  17   0   2         70.27         77.83        10.42 o                         
  18   0   2         48.31         41.46         9.48 o                         
  19   0   2         14.39          5.82         8.89 o                         
  20   0   2          4.19         -1.72         8.61 o                         
  21   0   2          0.00          6.50         8.22 o                         
 -22   1   2         50.16         54.95         7.72 o                         
 -21   1   2         27.68         29.92         7.06 o                         
 -20   1   2         32.23         38.05         6.69 o                         
 -19   1   2         14.17         12.08         5.10 o                         
 -18   1   2        291.95        310.77        11.68 o                         
 -17   1   2        338.36        317.15         9.95 o                         
 -16   1   2         34.58         33.14         4.84 o                         
 -15   1   2          5.89          8.87         4.06 o                         
 -14   1   2         77.46         67.58         5.26 o                         
 -13   1   2          3.84          1.08         3.56 o                         
 -12   1   2        292.87        276.07         7.73 o                         
 -11   1   2         21.15         18.99         4.11 o                         
 -10   1   2         52.49         54.16         4.52 o                         
  -9   1   2        237.44        255.20         5.96 o                         
  -8   1   2       1451.34       1496.60        14.94 o                         
  -7   1   2         27.39         29.23         3.08 o                         
  -6   1   2         13.50          9.20         3.55 o                         
  -5   1   2        355.20        345.61         7.39 o                         
  -4   1   2        810.31        799.59        10.72 o                         
  -3   1   2        611.28        593.30         9.61 o                         
  -2   1   2       2123.99       2062.12        15.09 o                         
  -1   1   2       2663.02       2445.03        15.82 o                         
   0   1   2        560.79        503.17         6.96 o                         
   1   1   2      11691.52      10783.24        36.35 o                         
   2   1   2        152.45        163.67         4.52 o                         
   3   1   2       2596.84       2519.64        19.17 o                         
   4   1   2        238.83        229.94         4.76 o                         
   5   1   2        388.36        380.94         7.47 o                         
   6   1   2        162.13        160.99         5.86 o                         
   7   1   2         19.99         29.14         4.45 o                         
   8   1   2         48.82         51.26         4.42 o                         
   9   1   2        509.50        528.22        11.03 o                         
  10   1   2        167.54        186.79         7.50 o                         
  11   1   2        352.82        335.90         9.83 o                         
  12   1   2         91.34         85.40         8.00 o                         
  13   1   2          0.35          5.25         5.41 o                         
  14   1   2         20.04         12.47         5.44 o                         
  15   1   2        107.38        107.60         8.64 o                         
  16   1   2          8.96         14.63         6.34 o                         
  17   1   2          8.36          8.01         6.05 o                         
  18   1   2         73.30         64.35         8.75 o                         
  19   1   2        176.63        169.94        11.68 o                         
  20   1   2          8.55         10.86         7.65 o                         
  21   1   2          8.03          7.77         6.65 o                         
 -21   2   2          0.87          4.35         5.62 o                         
 -20   2   2          1.29         -1.29         5.54 o                         
 -19   2   2          5.63          9.19         5.38 o                         
 -18   2   2         71.30         91.58         7.48 o                         
 -17   2   2          4.70          2.08         4.52 o                         
 -16   2   2         78.41         71.05         5.90 o                         
 -15   2   2         70.44         64.93         5.44 o                         
 -14   2   2         12.58          6.50         3.81 o                         
 -13   2   2         54.05         46.62         5.04 o                         
 -12   2   2         50.77         48.22         5.01 o                         
 -11   2   2        218.52        218.41         7.93 o                         
 -10   2   2        196.50        205.76         7.81 o                         
  -9   2   2         11.88         14.94         4.57 o                         
  -8   2   2        421.58        461.31         8.16 o                         
  -7   2   2          0.21         -0.73         2.56 o                         
  -6   2   2          0.14          1.27         2.66 o                         
  -5   2   2        802.76        829.56        16.20 o                         
  -4   2   2          6.38          8.94         4.39 o                         
  -3   2   2         75.25         71.06         5.34 o                         
  -2   2   2         16.66         15.08         3.71 o                         
  -1   2   2        175.75        171.33         5.64 o                         
   0   2   2        393.52        358.37         7.59 o                         
   1   2   2         19.82         14.31         3.56 o                         
   2   2   2        118.53        121.52         5.54 o                         
   3   2   2        361.88        325.33         7.23 o                         
   4   2   2        402.33        382.19         8.58 o                         
   5   2   2         27.30         22.62         4.70 o                         
   6   2   2         44.50         46.91         4.85 o                         
   7   2   2        142.20        145.93         6.93 o                         
   8   2   2         11.23          8.92         4.23 o                         
   9   2   2         76.39         72.12         5.14 o                         
  10   2   2        127.58        118.54         5.46 o                         
  11   2   2         46.69         38.18         4.05 o                         
  12   2   2          7.15          2.91         3.37 o                         
  13   2   2          4.80          1.56         3.56 o                         
  14   2   2          1.87         -1.47         3.70 o                         
  15   2   2          1.39          4.50         4.38 o                         
  16   2   2          7.65          6.13         5.00 o                         
  17   2   2          1.57         -0.80         5.46 o                         
  18   2   2         51.02         62.12         6.92 o                         
  19   2   2         23.83         25.60         6.39 o                         
  20   2   2          0.04          1.12         5.53 o                         
 -19   3   2          4.88          3.73         5.85 o                         
 -18   3   2          9.84         11.57         6.08 o                         
 -17   3   2         36.53         42.63         6.23 o                         
 -16   3   2         11.02          7.22         5.64 o                         
 -15   3   2          3.97          2.09         6.69 o                         
 -14   3   2         59.64         55.63         7.43 o                         
 -13   3   2         14.13         13.25         6.43 o                         
 -12   3   2        168.34        155.97         8.34 o                         
 -11   3   2          0.64          0.91         3.96 o                         
 -10   3   2          1.93          2.89         3.01 o                         
  -9   3   2         19.64         12.97         4.51 o                         
  -8   3   2          5.94          6.44         4.59 o                         
  -7   3   2          3.08          4.72         5.69 o                         
  -6   3   2         85.17         94.41         8.34 o                         
  -5   3   2        291.38        295.26        10.06 o                         
  -4   3   2          0.00         -4.11         5.34 o                         
  -3   3   2         16.83         16.01         4.74 o                         
  -2   3   2         41.64         41.67         5.06 o                         
  -1   3   2         11.00         11.05         4.03 o                         
   0   3   2         82.53         84.13         5.71 o                         
   1   3   2         16.20         11.85         4.32 o                         
   2   3   2         38.34         41.71         4.91 o                         
   3   3   2          0.24         -1.77         3.85 o                         
   4   3   2          3.68         -1.33         3.95 o                         
   5   3   2        487.40        495.01        11.79 o                         
   6   3   2        295.83        273.68        10.69 o                         
   7   3   2         38.89         33.61         5.59 o                         
   8   3   2         62.26         60.06         6.26 o                         
   9   3   2        198.84        196.39         8.99 o                         
  10   3   2         15.18         19.36         5.24 o                         
  11   3   2          0.22          0.24         4.50 o                         
  12   3   2        104.66         92.45         7.79 o                         
  13   3   2          0.02          4.36         5.51 o                         
  14   3   2          4.78          6.82         6.31 o                         
  15   3   2          2.89          4.81         7.06 o                         
  16   3   2          0.00          1.65         7.66 o                         
  17   3   2          2.81          3.72         7.05 o                         
  18   3   2         53.87         56.38         7.69 o                         
 -16   4   2         10.52          9.85         8.05 o                         
 -15   4   2          7.71         10.48         7.50 o                         
 -14   4   2          8.28          3.75         5.59 o                         
 -13   4   2          6.61         13.97         6.08 o                         
 -12   4   2         34.44         45.35         7.65 o                         
 -11   4   2        172.91        191.59        10.49 o                         
 -10   4   2          0.57         -0.70         5.49 o                         
  -9   4   2          4.19          3.25         5.64 o                         
  -8   4   2         15.17         15.59         6.51 o                         
  -7   4   2          8.37         11.44         6.79 o                         
  -6   4   2         47.41         46.26         6.58 o                         
  -5   4   2          5.59          2.47         5.77 o                         
  -4   4   2         15.47         11.83         5.79 o                         
  -3   4   2         33.51         28.52         5.32 o                         
  -2   4   2          0.05          0.89         3.66 o                         
  -1   4   2         16.76         13.84         5.25 o                         
   0   4   2          6.63          8.91         4.97 o                         
   1   4   2         41.20         42.89         5.63 o                         
   2   4   2          2.02          2.22         4.64 o                         
   3   4   2         27.20         28.74         5.27 o                         
   4   4   2         18.75         20.17         4.88 o                         
   5   4   2          6.72          9.66         5.26 o                         
   6   4   2        140.54        127.98         9.68 o                         
   7   4   2          2.52          1.65         5.44 o                         
   8   4   2         12.63         12.98         6.18 o                         
   9   4   2         11.37         14.91         5.99 o                         
  10   4   2          2.05          7.30         5.99 o                         
  11   4   2         35.46         32.59         7.10 o                         
  12   4   2         27.99         40.09         7.40 o                         
  13   4   2          4.54         11.65         6.45 o                         
  14   4   2          2.60         -1.21         6.01 o                         
  15   4   2          0.04          1.34         6.51 o                         
 -11   5   2         20.59         23.44         6.85 o                         
 -10   5   2         15.10         20.18         7.06 o                         
  -9   5   2         11.16          8.59         6.10 o                         
  -8   5   2          3.32          8.16         7.41 o                         
  -7   5   2          2.96          2.46         7.36 o                         
  -6   5   2         29.42         26.82         8.27 o                         
  -5   5   2         32.57         36.37         8.69 o                         
  -4   5   2          2.29          3.21         7.31 o                         
  -3   5   2          3.49          5.68         7.10 o                         
  -2   5   2          2.56          2.94         4.88 o                         
  -1   5   2         13.41         15.24         5.65 o                         
   0   5   2          0.12         -0.99         5.41 o                         
   1   5   2          1.16          1.30         6.30 o                         
   2   5   2         19.69         21.08         6.91 o                         
   3   5   2          0.16          5.75         6.22 o                         
   4   5   2         14.33          7.26         6.03 o                         
   5   5   2          8.57          9.69         7.43 o                         
   6   5   2          0.57         -1.30         6.76 o                         
   7   5   2          1.74         -0.23         6.49 o                         
   8   5   2          4.52          5.79         6.43 o                         
   9   5   2          3.17          3.06         7.11 o                         
 -22   1   3          0.05         -1.11         5.20 o                         
 -21   1   3          0.52          0.08         5.89 o                         
 -20   1   3          3.37          3.37         5.56 o                         
 -19   1   3          7.56          5.57         5.30 o                         
 -18   1   3          0.35          1.89         5.13 o                         
 -17   1   3        101.85         94.40         7.07 o                         
 -16   1   3         69.25         60.32         6.14 o                         
 -15   1   3        773.47        720.32        15.61 o                         
 -14   1   3        284.68        270.53         9.68 o                         
 -13   1   3        106.05        105.68         5.01 o                         
 -12   1   3          0.17         -0.67         2.85 o                         
 -11   1   3          4.58          4.16         2.76 o                         
 -10   1   3        227.28        247.10         5.40 o                         
  -9   1   3        979.53       1092.30         8.91 o                         
  -8   1   3        127.51        126.66         3.58 o                         
  -7   1   3        128.00        127.27         3.15 o                         
  -6   1   3        328.46        362.92         6.94 o                         
  -5   1   3        606.08        600.19         7.43 o                         
  -4   1   3          5.02         16.58         3.16 o                         
  -3   1   3         19.36         16.83         3.36 o                         
  -2   1   3        621.64        604.18         7.92 o                         
  -1   1   3          1.60          0.51         1.56 o                         
   0   1   3         76.56         86.96         4.88 o                         
   1   1   3         55.32         54.20         3.19 o                         
   2   1   3        487.00        444.19         7.01 o                         
   3   1   3        356.77        349.60         7.98 o                         
   4   1   3        807.35        795.45        13.53 o                         
   5   1   3        109.73        107.22         5.70 o                         
   6   1   3         20.02         27.79         3.87 o                         
   7   1   3        114.78        161.58         6.25 o                         
   8   1   3        613.24        621.28        11.99 o                         
   9   1   3         69.67         68.20         5.65 o                         
  10   1   3         12.80         12.47         4.00 o                         
  11   1   3         52.65         61.35         5.88 o                         
  12   1   3          5.33         16.38         4.77 o                         
  13   1   3          7.25         61.75         7.04 o                         
  14   1   3         13.27         16.11         5.15 o                         
  15   1   3          1.76          4.63         5.54 o                         
  16   1   3         25.65         25.55         6.80 o                         
  17   1   3         44.60         41.70         7.61 o                         
  18   1   3          0.22         -0.30         6.72 o                         
  19   1   3          4.37          2.39         7.36 o                         
  20   1   3          0.13         -1.64         6.78 o                         
 -21   2   3          0.88         -0.81         5.05 o                         
 -20   2   3          0.15          1.81         5.07 o                         
 -19   2   3          2.51         -0.11         4.80 o                         
 -18   2   3          1.46          4.97         4.84 o                         
 -17   2   3          0.31         -2.27         3.87 o                         
 -16   2   3        511.79        482.92        13.19 o                         
 -15   2   3         36.87         37.00         4.48 o                         
 -14   2   3         23.15         25.40         3.95 o                         
 -13   2   3        106.11        101.18         6.58 o                         
 -12   2   3         20.67         22.47         4.33 o                         
 -11   2   3         22.46         18.51         4.43 o                         
 -10   2   3        124.52        124.31         7.59 o                         
  -9   2   3         16.21         21.94         3.97 o                         
  -8   2   3         17.12         19.04         4.14 o                         
  -7   2   3         34.68         33.00         4.26 o                         
  -6   2   3          0.20         -3.09         3.09 o                         
  -5   2   3          7.28         42.23         4.41 o                         
  -4   2   3         75.99        176.78         8.41 o                         
  -3   2   3        179.96        236.26         8.04 o                         
  -2   2   3        188.38        250.46        15.66 o                         
  -1   2   3        659.20        666.89         7.44 o                         
   0   2   3       2114.52       2070.45        16.44 o                         
   1   2   3       1579.47       1498.99        16.07 o                         
   2   2   3       1971.81       1901.14        15.17 o                         
   3   2   3        654.63        603.46        11.20 o                         
   4   2   3          3.27          0.06         3.32 o                         
   5   2   3          4.16          5.88         3.80 o                         
   6   2   3         17.34         16.47         4.21 o                         
   7   2   3         13.25         17.47         4.23 o                         
   8   2   3        438.48        417.44        11.17 o                         
   9   2   3          9.58          8.04         4.69 o                         
  10   2   3         47.85         39.49         4.27 o                         
  11   2   3         44.92         47.90         3.62 o                         
  12   2   3        112.06        101.16         5.51 o                         
  13   2   3         41.25         29.75         4.26 o                         
  14   2   3          1.22         21.65         4.25 o                         
  15   2   3         14.02         11.75         4.38 o                         
  16   2   3         16.79         10.97         4.53 o                         
  17   2   3         32.91         39.33         6.21 o                         
  18   2   3         87.56         67.43         7.47 o                         
  19   2   3         21.96         16.34         5.72 o                         
 -19   3   3          8.36          6.62         6.40 o                         
 -18   3   3          0.16         -3.63         5.46 o                         
 -17   3   3          9.18          8.39         6.20 o                         
 -16   3   3          0.64          0.94         5.97 o                         
 -15   3   3        139.22        135.86         9.19 o                         
 -14   3   3         65.44         73.27         8.13 o                         
 -13   3   3          0.13         -0.95         4.32 o                         
 -12   3   3        115.19        100.71         6.86 o                         
 -11   3   3          1.44          0.35         3.56 o                         
 -10   3   3         72.41         73.98         4.91 o                         
  -9   3   3          0.60          2.16         3.96 o                         
  -8   3   3        131.61        122.80         9.17 o                         
  -7   3   3         48.67         46.67         6.46 o                         
  -6   3   3         15.52         18.39         5.69 o                         
  -5   3   3        204.57        194.20         9.60 o                         
  -4   3   3          2.74          1.87         4.84 o                         
  -3   3   3        179.24        177.76         9.33 o                         
  -2   3   3          2.64          4.44         3.95 o                         
  -1   3   3          0.04         -1.38         3.77 o                         
   0   3   3         43.85         39.54         4.74 o                         
   1   3   3          5.26         11.40         4.06 o                         
   2   3   3          0.42         -1.38         3.53 o                         
   3   3   3          3.34         15.13         4.30 o                         
   4   3   3         26.89         23.97         4.80 o                         
   5   3   3         92.82         91.28         6.78 o                         
   6   3   3          2.28          6.71         4.85 o                         
   7   3   3         14.77          9.57         4.79 o                         
   8   3   3        166.16        153.53         8.20 o                         
   9   3   3         33.41         33.00         5.72 o                         
  10   3   3         40.40         53.99         6.31 o                         
  11   3   3         11.63         10.34         5.54 o                         
  12   3   3         36.55         42.37         6.88 o                         
  13   3   3          0.05          6.88         5.96 o                         
  14   3   3         25.84         28.47         7.60 o                         
  15   3   3          7.57         11.67         6.94 o                         
  16   3   3          2.41          1.75         7.32 o                         
  17   3   3         31.42         31.51         9.14 o                         
 -16   4   3          7.98          9.05         7.91 o                         
 -15   4   3          0.00          3.18         8.22 o                         
 -14   4   3         29.36         33.87         7.70 o                         
 -13   4   3         13.97          9.16         8.18 o                         
 -12   4   3         80.54        100.99         7.22 o                         
 -11   4   3         67.57         65.84         7.24 o                         
 -10   4   3         50.36         58.32         7.54 o                         
  -9   4   3         65.45         75.61         8.81 o                         
  -8   4   3          0.26         -0.34         5.59 o                         
  -7   4   3         33.11         38.23         7.73 o                         
  -6   4   3         44.26         48.61         7.54 o                         
  -5   4   3          0.00         -1.80         5.74 o                         
  -4   4   3          1.61          3.95         5.85 o                         
  -3   4   3          8.77         11.90         6.67 o                         
  -2   4   3          7.23          7.71         4.87 o                         
  -1   4   3         10.06         13.11         4.92 o                         
   0   4   3          2.69          4.10         4.65 o                         
   1   4   3          4.34          2.73         4.75 o                         
   2   4   3          1.08          3.90         4.38 o                         
   3   4   3          4.85          1.03         4.38 o                         
   4   4   3         61.42         62.99         6.12 o                         
   5   4   3         52.36         51.81         6.58 o                         
   6   4   3          0.05          1.52         5.73 o                         
   7   4   3         14.71         13.56         6.16 o                         
   8   4   3         66.12         75.95         8.28 o                         
   9   4   3          0.03          3.81         5.74 o                         
  10   4   3          2.68          5.32         6.27 o                         
  11   4   3          7.36          4.31         6.55 o                         
  12   4   3          1.22          7.22         6.21 o                         
  13   4   3         13.62         12.27         7.36 o                         
  14   4   3          1.13          3.45         7.70 o                         
 -10   5   3          2.60          0.24         6.50 o                         
  -9   5   3         64.83         54.16         9.43 o                         
  -8   5   3          2.55          3.27         7.05 o                         
  -7   5   3         12.62         17.62         7.62 o                         
  -6   5   3          0.39          3.49         7.29 o                         
  -5   5   3         23.71         25.31         8.23 o                         
  -4   5   3          8.84         15.03         7.66 o                         
  -3   5   3         11.61         13.98         8.17 o                         
  -2   5   3          0.11          0.42         4.67 o                         
  -1   5   3          7.56          8.50         5.31 o                         
   0   5   3          1.57          4.85         6.56 o                         
   1   5   3          3.14          6.37         6.58 o                         
   2   5   3          5.01          5.13         5.88 o                         
   3   5   3         14.16         17.64         6.38 o                         
   4   5   3          7.87         10.10         6.24 o                         
   5   5   3         10.53         13.30         6.45 o                         
   6   5   3          0.11         -6.36         6.36 o                         
   7   5   3          0.43          6.10         6.85 o                         
   8   5   3          0.11          0.57         6.73 o                         
 -23   0   4         13.04         23.61        10.09 o                         
 -22   0   4          0.01          5.02         8.14 o                         
 -21   0   4         15.29         25.22         9.86 o                         
 -20   0   4         19.03         33.37         9.89 o                         
 -19   0   4          1.93          0.61         7.55 o                         
 -18   0   4          1.77          6.24         7.57 o                         
 -17   0   4         40.85         35.30         8.61 o                         
 -16   0   4        618.72        635.13        19.13 o                         
 -15   0   4        733.90        695.57        20.85 o                         
 -14   0   4          4.77         36.85         6.86 o                         
 -13   0   4        721.61        722.06        18.06 o                         
 -12   0   4        188.03        178.77         9.62 o                         
 -11   0   4         20.94         19.12         5.19 o                         
 -10   0   4        747.70        814.32        21.82 o                         
  -9   0   4       2476.76       2413.36        34.59 o                         
  -8   0   4        344.36        307.62        10.61 o                         
  -7   0   4       3476.23       3663.29        32.10 o                         
  -6   0   4        233.40        206.23         6.92 o                         
  -5   0   4       1305.00       1376.39        17.13 o                         
  -3   0   4         53.72        119.22         4.33 o                         
  -2   0   4        176.53        197.92         5.93 o                         
  -1   0   4         40.36         40.85         4.68 o                         
   0   0   4       1009.83        938.06        18.13 o                         
   1   0   4       3696.06       3600.72        31.32 o                         
   2   0   4        562.58        714.96        16.92 o                         
   3   0   4          4.88         23.46         6.13 o                         
   5   0   4         13.07         37.26         6.81 o                         
   7   0   4        324.60        377.49        11.70 o                         
   8   0   4         19.30         20.12         5.51 o                         
   9   0   4          4.83         20.42         6.71 o                         
  10   0   4        409.42        443.54        17.12 o                         
  11   0   4        415.83        450.19        21.32 o                         
  12   0   4         35.67         79.88        11.88 o                         
  13   0   4          1.32         44.50        11.06 o                         
  14   0   4         13.79         18.12        10.00 o                         
  15   0   4          1.36         -3.23        10.00 o                         
  16   0   4          7.07          6.42        10.22 o                         
  17   0   4         22.85         29.41        12.66 o                         
  18   0   4        135.80        139.74        17.48 o                         
  19   0   4         20.27         20.66        11.58 o                         
  20   0   4         16.75         12.97         8.79 o                         
 -22   1   4          6.12          8.82         5.73 o                         
 -21   1   4          6.09          5.63         5.57 o                         
 -20   1   4         36.67         39.58         6.87 o                         
 -19   1   4         29.60         32.54         6.33 o                         
 -18   1   4          5.22          1.01         4.88 o                         
 -17   1   4        495.31        496.67        13.17 o                         
 -16   1   4        101.39         88.11         6.19 o                         
 -15   1   4         27.25         26.01         4.26 o                         
 -14   1   4          1.64          8.33         3.27 o                         
 -13   1   4        731.22        736.45        16.04 o                         
 -12   1   4         30.71         32.32         4.04 o                         
 -11   1   4         44.66         50.48         3.94 o                         
 -10   1   4        241.16        229.74         5.83 o                         
  -9   1   4          6.57          7.55         2.32 o                         
  -8   1   4        288.03        297.32         5.18 o                         
  -7   1   4       1037.56       1045.88        10.47 o                         
  -5   1   4         24.06         27.48         3.11 o                         
  -4   1   4        281.41        517.97         9.75 o                         
  -3   1   4          1.32          4.09         2.63 o                         
  -2   1   4         49.83        111.56         4.17 o                         
  -1   1   4        904.37        896.57         9.62 o                         
   0   1   4         17.26         20.71         2.96 o                         
   1   1   4       2904.15       2898.17        17.90 o                         
   2   1   4         62.61         66.77         4.20 o                         
   3   1   4        965.29        940.53        14.35 o                         
   4   1   4        464.69        520.72        12.12 o                         
   5   1   4          7.26         26.07         4.19 o                         
   6   1   4         95.13         96.92         5.38 o                         
   7   1   4        247.40        254.89         7.55 o                         
   8   1   4         61.51         67.27         5.45 o                         
   9   1   4         63.20         62.20         6.21 o                         
  10   1   4        567.04        610.31        15.02 o                         
  11   1   4         80.79         74.88         7.01 o                         
  12   1   4          2.92          6.04         4.52 o                         
  13   1   4          2.11          8.25         4.41 o                         
  14   1   4         12.84         45.05         6.13 o                         
  15   1   4          8.33         12.34         5.27 o                         
  16   1   4          1.53         -0.46         5.57 o                         
  17   1   4          0.42          9.68         6.50 o                         
  18   1   4          6.25          1.82         6.62 o                         
  19   1   4          3.56          3.69         6.67 o                         
 -21   2   4         66.31         72.31         7.24 o                         
 -20   2   4          0.00         -2.48         5.06 o                         
 -19   2   4          0.65         -1.76         4.90 o                         
 -18   2   4         20.43         16.23         4.68 o                         
 -17   2   4          0.47          2.65         4.00 o                         
 -16   2   4         40.44         41.37         5.45 o                         
 -15   2   4         20.76         22.27         4.43 o                         
 -14   2   4         91.61         78.92         5.06 o                         
 -13   2   4        223.70        236.76         8.78 o                         
 -12   2   4         21.65         26.97         4.00 o                         
 -11   2   4          4.72          3.61         3.16 o                         
 -10   2   4          0.28         11.28         3.92 o                         
  -9   2   4        342.14        366.43         8.44 o                         
  -8   2   4         86.21         78.84         5.46 o                         
  -7   2   4          0.04         30.20         4.13 o                         
  -6   2   4         69.89         79.42         5.75 o                         
  -5   2   4         35.91         53.45         4.63 o                         
  -4   2   4          2.63         14.34         3.67 o                         
  -3   2   4          1.18          2.66         2.86 o                         
  -2   2   4          6.52         10.37         3.14 o                         
  -1   2   4         10.61          6.09         2.13 o                         
   0   2   4          2.84         -0.69         2.62 o                         
   1   2   4        238.71        192.60         5.01 o                         
   2   2   4        411.35        369.43         7.20 o                         
   3   2   4        221.59        213.55         6.93 o                         
   4   2   4        487.77        415.41         8.76 o                         
   5   2   4         47.29         50.31         6.77 o                         
   6   2   4        140.36        169.90         8.23 o                         
   7   2   4        190.75        182.79         9.53 o                         
   8   2   4          0.51         -3.62         4.98 o                         
   9   2   4        130.54        129.47         8.58 o                         
  10   2   4         31.69         38.57         6.12 o                         
  11   2   4          9.48          8.56         3.90 o                         
  12   2   4          1.35          3.23         4.12 o                         
  13   2   4          7.34         10.62         3.72 o                         
  14   2   4         15.59         15.48         4.46 o                         
  15   2   4          0.38         -0.20         4.32 o                         
  16   2   4          0.00         -0.92         4.99 o                         
  17   2   4          6.40          8.65         5.49 o                         
  18   2   4          0.04          4.67         5.54 o                         
 -19   3   4         12.58         10.25         5.47 o                         
 -18   3   4          1.71          2.47         5.47 o                         
 -17   3   4          0.32         -1.91         5.06 o                         
 -16   3   4         62.34         63.59         6.49 o                         
 -15   3   4         20.49         25.45         5.43 o                         
 -14   3   4         38.28         35.91         5.81 o                         
 -13   3   4         18.47         15.82         4.96 o                         
 -12   3   4         36.62         36.62         5.45 o                         
 -11   3   4         92.60         77.98         5.53 o                         
 -10   3   4        230.76        265.06        11.71 o                         
  -9   3   4         39.04         38.66         6.16 o                         
  -8   3   4        170.32        170.29         9.51 o                         
  -7   3   4        165.68        168.83        10.01 o                         
  -6   3   4         20.15         22.30         5.66 o                         
  -5   3   4          3.39          4.17         5.97 o                         
  -4   3   4        141.42        155.71         8.38 o                         
  -3   3   4         13.97         10.14         5.00 o                         
  -2   3   4         17.99         14.64         3.24 o                         
  -1   3   4          7.20          7.76         3.61 o                         
   0   3   4          0.32         -2.10         3.49 o                         
   1   3   4         96.81        104.78         5.49 o                         
   2   3   4         62.45         55.22         4.25 o                         
   3   3   4         34.85         34.78         3.93 o                         
   4   3   4        170.95        158.28        10.05 o                         
   5   3   4         66.50         65.92         7.39 o                         
   6   3   4          6.50         12.50         4.30 o                         
   7   3   4        393.27        409.56        14.31 o                         
   8   3   4         13.47         19.69         5.39 o                         
   9   3   4         11.54         16.22         5.44 o                         
  10   3   4         27.06         33.20         6.50 o                         
  11   3   4          1.90          3.75         5.62 o                         
  12   3   4          8.20          8.64         6.36 o                         
  13   3   4          7.96          8.89         6.01 o                         
  14   3   4          0.85         -1.63         6.39 o                         
  15   3   4         10.28         10.49         6.85 o                         
  16   3   4         14.14         12.59         7.49 o                         
 -15   4   4          4.71          5.88         7.11 o                         
 -14   4   4          0.07          3.17         8.13 o                         
 -13   4   4         35.20         38.82         8.65 o                         
 -12   4   4         16.07         13.17         6.84 o                         
 -11   4   4          0.33          1.70         5.09 o                         
 -10   4   4        135.78        153.13         8.80 o                         
  -9   4   4         26.40         28.35         7.73 o                         
  -8   4   4         15.61         12.63         7.84 o                         
  -7   4   4          0.19         -1.38         6.84 o                         
  -6   4   4          8.68         10.81         6.13 o                         
  -5   4   4         22.86         20.75         6.54 o                         
  -4   4   4         15.89         16.89         5.75 o                         
  -3   4   4         72.71         81.08         7.92 o                         
  -2   4   4         52.80         54.27         5.90 o                         
  -1   4   4          0.00         -0.52         4.30 o                         
   0   4   4          4.47          7.27         4.67 o                         
   1   4   4         18.77         24.14         5.08 o                         
   2   4   4          3.11          6.62         4.58 o                         
   3   4   4         17.06         15.01         5.06 o                         
   4   4   4         13.62         11.00         5.14 o                         
   5   4   4          0.29         -0.32         4.76 o                         
   6   4   4          5.51          7.32         6.34 o                         
   7   4   4          2.89          7.66         6.52 o                         
   8   4   4         17.87         15.99         8.04 o                         
   9   4   4         10.47          9.37         5.87 o                         
  10   4   4         10.09         14.47         6.31 o                         
  11   4   4          0.65         -3.07         6.25 o                         
  12   4   4          0.37         -1.07         7.16 o                         
  13   4   4         23.93         21.85         8.01 o                         
  -9   5   4         12.22         14.90         7.36 o                         
  -8   5   4          2.65          3.54         6.82 o                         
  -7   5   4          2.85          1.39         6.75 o                         
  -6   5   4          2.81          7.31         7.24 o                         
  -5   5   4          0.91          4.16         7.00 o                         
  -4   5   4          7.59          8.50         6.95 o                         
  -3   5   4          2.48          0.78         7.71 o                         
  -2   5   4          5.67          5.80         7.67 o                         
  -1   5   4          5.15          6.62         6.38 o                         
   0   5   4          8.49         12.02         6.36 o                         
   1   5   4          4.80          4.83         5.65 o                         
   2   5   4          0.38          0.51         5.64 o                         
   3   5   4         12.26         14.90         5.85 o                         
   4   5   4          1.28          5.44         5.82 o                         
   5   5   4         10.18         10.92         6.52 o                         
   6   5   4          2.40          3.55         7.40 o                         
 -22   1   5         15.08         14.62         5.57 o                         
 -21   1   5         13.88         11.23         5.15 o                         
 -20   1   5          0.15          3.78         4.75 o                         
 -19   1   5          0.78          1.40         4.30 o                         
 -18   1   5         36.77         39.33         7.22 o                         
 -17   1   5          0.66         -1.61         5.43 o                         
 -16   1   5         78.87         70.86         5.71 o                         
 -15   1   5         28.26         22.49         4.52 o                         
 -14   1   5        216.59        225.89         6.89 o                         
 -13   1   5          2.54         -0.30         2.82 o                         
 -12   1   5          6.68          8.40         2.54 o                         
 -11   1   5         81.89         84.71         4.09 o                         
 -10   1   5         26.04         28.42         2.93 o                         
  -9   1   5          3.30          3.36         2.19 o                         
  -8   1   5        372.30        356.03         6.99 o                         
  -7   1   5        524.39        512.91         8.05 o                         
  -6   1   5        237.61        254.19         6.01 o                         
  -5   1   5        288.55        310.72         6.10 o                         
  -4   1   5        162.67        145.82         4.63 o                         
  -3   1   5         34.45         31.90         2.84 o                         
  -2   1   5         25.28         25.62         2.80 o                         
  -1   1   5         97.17        111.67         4.20 o                         
   0   1   5        317.14        322.94         5.88 o                         
   1   1   5         29.28         29.15         3.01 o                         
   2   1   5          1.94         -1.56         2.17 o                         
   3   1   5        368.08        352.30         8.02 o                         
   4   1   5          0.60          0.74         4.82 o                         
   5   1   5          0.01         -1.35         3.58 o                         
   6   1   5        127.52        118.29         6.39 o                         
   7   1   5        183.40        178.73         8.06 o                         
   8   1   5          3.54          5.95         4.53 o                         
   9   1   5          0.47         -2.75         4.12 o                         
  10   1   5        149.60        142.96         7.98 o                         
  11   1   5         41.10         41.37         6.48 o                         
  12   1   5          2.90         13.23         5.85 o                         
  13   1   5         21.81         21.08         6.31 o                         
  14   1   5          2.03          0.84         5.59 o                         
  15   1   5          0.14          0.61         5.75 o                         
  16   1   5          1.01          2.67         5.95 o                         
  17   1   5         11.93         13.67         6.43 o                         
  18   1   5          1.11         -0.62         5.94 o                         
 -21   2   5          3.65          6.02         6.12 o                         
 -20   2   5          8.27         14.10         5.93 o                         
 -19   2   5          0.46         -0.36         5.63 o                         
 -18   2   5          0.18          1.66         4.89 o                         
 -17   2   5         81.32         78.85         6.93 o                         
 -16   2   5          1.95          3.70         5.31 o                         
 -15   2   5        129.55        118.44         7.59 o                         
 -14   2   5        695.95        639.95        14.70 o                         
 -13   2   5          0.82         12.66         4.14 o                         
 -12   2   5         21.90         18.22         4.36 o                         
 -11   2   5         11.34         11.19         2.97 o                         
 -10   2   5        181.11        181.45         6.94 o                         
  -9   2   5        109.86        104.75         6.02 o                         
  -8   2   5        294.55        271.12         7.46 o                         
  -7   2   5         69.64         69.44         5.23 o                         
  -6   2   5          0.63          3.18         4.74 o                         
  -5   2   5          3.91          6.67         3.99 o                         
  -4   2   5        287.24        266.21         6.99 o                         
  -3   2   5        104.85        103.58         4.81 o                         
  -2   2   5          8.32          4.40         2.67 o                         
  -1   2   5        150.20        149.48         4.14 o                         
   0   2   5        350.76        351.29         9.04 o                         
   1   2   5        256.26        259.28         6.81 o                         
   2   2   5         91.75         88.38         4.63 o                         
   3   2   5        477.67        454.54        11.84 o                         
   4   2   5         87.88        100.07         6.78 o                         
   5   2   5          0.73         -4.51         4.62 o                         
   6   2   5         21.48         28.88         5.64 o                         
   7   2   5        191.96        176.70         9.44 o                         
   8   2   5         90.74         83.69         7.80 o                         
   9   2   5        801.83        796.21        17.47 o                         
  10   2   5         27.46         43.63         6.54 o                         
  11   2   5         67.62         70.12         6.96 o                         
  12   2   5         22.24         20.78         6.30 o                         
  13   2   5          3.85          4.91         4.88 o                         
  14   2   5          0.75          2.61         5.78 o                         
  15   2   5          3.35          3.98         4.65 o                         
  16   2   5          4.36          5.34         4.85 o                         
  17   2   5          1.37         -3.75         4.94 o                         
 -18   3   5          3.58         -1.79         4.48 o                         
 -17   3   5          0.70          0.82         4.44 o                         
 -16   3   5          1.54          0.14         4.68 o                         
 -15   3   5         38.81         32.78         5.66 o                         
 -14   3   5          0.14          0.08         4.67 o                         
 -13   3   5         21.00         21.29         5.57 o                         
 -12   3   5          2.24          1.43         4.30 o                         
 -11   3   5        113.03        121.86         6.63 o                         
 -10   3   5         80.33         88.75         7.04 o                         
  -9   3   5          7.24         10.90         6.25 o                         
  -8   3   5         18.82         24.50         6.28 o                         
  -7   3   5        159.92        157.03         8.20 o                         
  -6   3   5         86.29         85.91         6.09 o                         
  -5   3   5         21.21         28.05         4.83 o                         
  -4   3   5        235.89        234.98         7.64 o                         
  -3   3   5         20.73         16.55         3.61 o                         
  -2   3   5         12.17          7.75         4.26 o                         
  -1   3   5          2.30          1.23         3.03 o                         
   0   3   5         46.72         48.35         3.75 o                         
   1   3   5        110.46         93.85         4.15 o                         
   2   3   5          7.54          2.01         3.27 o                         
   3   3   5        395.57        394.17        12.39 o                         
   4   3   5         44.45         43.41         6.37 o                         
   5   3   5        153.65        158.75         9.51 o                         
   6   3   5         62.52         59.47         8.02 o                         
   7   3   5          0.14          1.23         4.54 o                         
   8   3   5         28.59         32.09         5.42 o                         
   9   3   5          8.07          3.84         5.40 o                         
  10   3   5         37.54         34.61         7.08 o                         
  11   3   5          2.62          5.98         7.01 o                         
  12   3   5         15.95         23.55         7.56 o                         
  13   3   5          4.04          5.44         7.31 o                         
  14   3   5          2.60         -4.27         6.06 o                         
  15   3   5          1.00          6.80         5.72 o                         
 -15   4   5          0.71         -1.68         5.89 o                         
 -14   4   5          0.17          6.54         6.84 o                         
 -13   4   5          5.60          8.38         6.25 o                         
 -12   4   5          0.66          1.33         6.85 o                         
 -11   4   5         18.31         20.13         8.13 o                         
 -10   4   5         27.69         26.12         7.26 o                         
  -9   4   5          2.78          1.06         5.90 o                         
  -8   4   5         37.84         45.24         8.25 o                         
  -7   4   5          4.17         11.10         7.07 o                         
  -6   4   5         54.32         55.98         7.25 o                         
  -5   4   5         38.27         31.54         6.97 o                         
  -4   4   5          0.07         -2.84         3.94 o                         
  -3   4   5         14.07         12.69         4.35 o                         
  -2   4   5          7.53         10.53         5.36 o                         
  -1   4   5          0.36         -1.58         4.30 o                         
   0   4   5          0.01         -1.26         4.09 o                         
   1   4   5          0.11          4.62         4.17 o                         
   2   4   5          0.65         -2.71         4.01 o                         
   3   4   5        117.00        115.27         5.81 o                         
   4   4   5         17.83         18.22         3.84 o                         
   5   4   5          0.03         -1.23         5.69 o                         
   6   4   5          0.53         -1.32         7.55 o                         
   7   4   5          5.24          6.49         7.57 o                         
   8   4   5          3.15         12.63         7.42 o                         
   9   4   5          0.80          5.67         7.37 o                         
  10   4   5          5.36          0.87         5.18 o                         
  11   4   5          2.81          0.06         5.69 o                         
  -7   5   5          0.65          3.46         7.03 o                         
  -6   5   5          0.06         -2.72         6.50 o                         
  -5   5   5         14.37         13.02         7.19 o                         
  -4   5   5         10.46         10.66         6.82 o                         
  -3   5   5         19.82         19.18         4.42 o                         
  -2   5   5          0.87          6.61         7.21 o                         
  -1   5   5          2.45          0.75         6.45 o                         
   0   5   5          8.01          4.68         5.90 o                         
   1   5   5          1.08          3.98         5.48 o                         
   2   5   5          4.72          3.69         5.08 o                         
   3   5   5          3.10          2.25         4.84 o                         
   4   5   5          1.02          0.14         4.84 o                         
 -22   0   6          0.01         -0.17        10.44 o                         
 -21   0   6         21.49         24.11        12.08 o                         
 -20   0   6         19.85         14.50        13.13 o                         
 -19   0   6          3.51         -3.39        11.48 o                         
 -18   0   6          1.51         -0.57         9.36 o                         
 -17   0   6        135.64        118.18        13.23 o                         
 -16   0   6        248.92        246.69        16.46 o                         
 -15   0   6        128.47        125.45        10.88 o                         
 -14   0   6         97.73        102.49        10.22 o                         
 -13   0   6          0.58          1.27         6.36 o                         
 -12   0   6         12.03         13.17         4.17 o                         
 -11   0   6         49.65         55.52         5.82 o                         
 -10   0   6          6.96          6.62         4.16 o                         
  -9   0   6         51.19         53.95         5.46 o                         
  -8   0   6         31.44         25.87         5.01 o                         
  -7   0   6        825.46        837.10        16.23 o                         
  -6   0   6        328.35        362.48         9.43 o                         
  -5   0   6        253.36        232.47         6.21 o                         
  -4   0   6        247.19        226.06         5.90 o                         
  -3   0   6        113.00        112.94         4.39 o                         
  -2   0   6        103.94         81.75         6.33 o                         
  -1   0   6         51.36         52.38         6.53 o                         
   0   0   6         13.46         15.49         5.56 o                         
   1   0   6          4.84          2.97         4.70 o                         
   2   0   6       3308.29       3233.68        48.32 o                         
   3   0   6          2.72         -2.94         6.69 o                         
   4   0   6         29.64         18.83         8.67 o                         
   5   0   6          4.54          3.42         6.59 o                         
   6   0   6         34.92         33.19         8.64 o                         
   7   0   6         43.45         38.89         8.88 o                         
   8   0   6          1.37          3.01         6.93 o                         
   9   0   6        332.33        336.66        17.32 o                         
  10   0   6         21.59         23.23         8.35 o                         
  11   0   6        408.48        403.16        23.28 o                         
  12   0   6        439.67        428.20        31.11 o                         
  13   0   6         31.61         25.02        11.89 o                         
  14   0   6          4.34          4.43        11.01 o                         
  15   0   6         14.65         17.77        12.99 o                         
  16   0   6          4.14          7.22        12.12 o                         
  17   0   6         15.61         10.83        10.16 o                         
 -21   1   6          6.84          4.01         4.87 o                         
 -20   1   6          0.06          0.34         4.49 o                         
 -19   1   6          0.55          5.55         4.51 o                         
 -18   1   6          0.01          0.56         4.15 o                         
 -17   1   6         11.70         15.18         4.05 o                         
 -16   1   6         23.37         20.49         3.97 o                         
 -15   1   6        521.34        460.53        10.18 o                         
 -14   1   6          0.10         -2.96         2.96 o                         
 -13   1   6         12.35         10.90         2.76 o                         
 -12   1   6        111.14         94.05         4.61 o                         
 -11   1   6          1.36         -0.74         2.16 o                         
 -10   1   6          0.00          2.28         3.72 o                         
  -9   1   6         93.50         89.49         5.46 o                         
  -8   1   6        733.46        743.08        10.80 o                         
  -7   1   6        278.97        258.26         7.05 o                         
  -6   1   6        237.32        238.28         5.24 o                         
  -5   1   6          0.97         -0.34         2.09 o                         
  -4   1   6          4.41          4.29         1.95 o                         
  -3   1   6         79.41         73.01         3.52 o                         
  -2   1   6        117.28        117.16         3.96 o                         
  -1   1   6         33.74         31.85         2.72 o                         
   0   1   6         59.68         63.68         3.63 o                         
   1   1   6        220.03        215.78         4.56 o                         
   2   1   6         13.08         16.66         2.59 o                         
   3   1   6         40.38         36.42         2.78 o                         
   4   1   6         83.07         85.43         6.24 o                         
   5   1   6         70.32         67.69         5.83 o                         
   6   1   6          8.56          8.20         4.21 o                         
   7   1   6         60.17         53.48         5.60 o                         
   8   1   6         16.20         13.67         4.76 o                         
   9   1   6         64.94         68.57         6.67 o                         
  10   1   6        686.76        679.81        15.95 o                         
  11   1   6        300.45        285.86        11.33 o                         
  12   1   6         56.45         56.99         7.79 o                         
  13   1   6         16.29         15.87         6.91 o                         
  14   1   6          7.59          9.19         6.57 o                         
  15   1   6          6.40          5.40         7.15 o                         
  16   1   6         26.17         22.01         6.94 o                         
  17   1   6         16.06         14.78         6.36 o                         
 -20   2   6          3.50          5.21         5.05 o                         
 -19   2   6          0.45         -0.05         4.86 o                         
 -18   2   6          0.01         -2.49         4.87 o                         
 -17   2   6          0.14          2.55         4.42 o                         
 -16   2   6         16.59         18.30         5.25 o                         
 -15   2   6         31.85         40.47         5.45 o                         
 -14   2   6          5.64          6.94         4.01 o                         
 -13   2   6          1.07         -0.10         3.51 o                         
 -12   2   6        258.69        272.10         8.31 o                         
 -11   2   6        147.75        139.82         6.41 o                         
 -10   2   6          5.80          4.51         3.49 o                         
  -9   2   6         37.80         35.16         4.34 o                         
  -8   2   6         59.94         52.74         4.58 o                         
  -7   2   6        180.49        175.29         6.30 o                         
  -6   2   6          3.57          2.87         4.09 o                         
  -5   2   6         13.01          8.83         3.96 o                         
  -4   2   6          4.12          2.26         3.15 o                         
  -3   2   6         28.50         28.85         3.74 o                         
  -2   2   6         31.11         35.96         4.31 o                         
  -1   2   6          3.03          2.04         3.78 o                         
   0   2   6          0.42         -0.53         3.47 o                         
   1   2   6          0.19         -1.45         3.28 o                         
   2   2   6        109.42        100.06         5.28 o                         
   3   2   6          9.71         15.32         4.46 o                         
   4   2   6          0.32         -1.81         4.05 o                         
   5   2   6         26.60         19.86         6.02 o                         
   6   2   6        351.38        321.48        12.03 o                         
   7   2   6          1.65         -0.01         5.11 o                         
   8   2   6         99.64         94.92         7.83 o                         
   9   2   6         17.21         22.77         6.35 o                         
  10   2   6         52.08         58.52         7.23 o                         
  11   2   6         44.19         48.10         7.58 o                         
  12   2   6         17.41         24.42         7.07 o                         
  13   2   6          6.50          7.95         7.87 o                         
  14   2   6          2.74          4.33         5.43 o                         
  15   2   6         32.07         41.78         6.41 o                         
  16   2   6          1.07          6.52         5.73 o                         
 -18   3   6          4.12          1.47         5.35 o                         
 -17   3   6          4.73         -0.26         5.05 o                         
 -16   3   6          1.43          0.27         4.92 o                         
 -15   3   6         50.68         53.78         4.86 o                         
 -14   3   6         21.11         23.50         4.82 o                         
 -13   3   6          0.51          1.26         5.03 o                         
 -12   3   6         82.90        101.54         7.13 o                         
 -11   3   6         16.19         14.96         3.99 o                         
 -10   3   6          8.78         10.30         5.21 o                         
  -9   3   6        118.66        123.40         9.30 o                         
  -8   3   6         31.30         28.37         6.26 o                         
  -7   3   6        259.35        224.60         9.17 o                         
  -6   3   6         16.43         21.25         4.46 o                         
  -5   3   6         15.73         11.94         4.11 o                         
  -4   3   6          5.22          6.17         3.25 o                         
  -3   3   6         52.36         45.24         3.57 o                         
  -2   3   6          5.45          3.55         3.85 o                         
  -1   3   6         29.99         24.94         3.40 o                         
   0   3   6         23.54         25.14         3.07 o                         
   1   3   6          1.72         -3.16         3.16 o                         
   2   3   6        104.93         85.30         5.32 o                         
   3   3   6          0.47          1.71         3.93 o                         
   4   3   6          4.55          5.60         5.24 o                         
   5   3   6        326.92        312.60        11.90 o                         
   6   3   6          2.82          1.10         6.58 o                         
   7   3   6         14.94          9.81         4.20 o                         
   8   3   6         35.53         38.76         6.09 o                         
   9   3   6         16.16         11.70         5.80 o                         
  10   3   6          0.28          0.13         6.25 o                         
  11   3   6          2.09          6.31         6.64 o                         
  12   3   6          3.28          0.16         5.61 o                         
  13   3   6          0.14         -2.92         5.82 o                         
 -14   4   6         10.06         12.00         6.39 o                         
 -13   4   6          5.88          3.68         6.61 o                         
 -12   4   6         10.85         16.55         6.55 o                         
 -11   4   6          0.54         -2.15         6.68 o                         
 -10   4   6          0.69         -1.32         6.70 o                         
  -9   4   6          4.60         -2.32         5.84 o                         
  -8   4   6          4.14          5.43         5.79 o                         
  -7   4   6          0.47         -0.77         4.99 o                         
  -6   4   6         10.41         12.98         5.14 o                         
  -5   4   6          9.14          8.73         4.91 o                         
  -4   4   6          3.18         -0.14         3.71 o                         
  -3   4   6          0.41         -0.53         5.26 o                         
  -2   4   6         19.69         21.82         5.99 o                         
  -1   4   6         93.82         88.00         6.38 o                         
   0   4   6         20.74         18.77         4.53 o                         
   1   4   6          0.36         -0.22         3.76 o                         
   2   4   6         36.07         39.76         4.63 o                         
   3   4   6          5.72          3.04         3.60 o                         
   4   4   6         22.72         17.97         5.88 o                         
   5   4   6         11.37          8.66         7.08 o                         
   6   4   6          6.62          9.32         7.38 o                         
   7   4   6          0.62         -0.62         6.83 o                         
   8   4   6          3.97          1.92         6.16 o                         
   9   4   6          0.16          3.22         6.80 o                         
 -20   1   7         12.81         16.57         5.00 o                         
 -19   1   7          0.33          3.44         4.82 o                         
 -18   1   7          0.13          1.85         4.55 o                         
 -17   1   7         22.26         26.32         4.77 o                         
 -16   1   7          3.92          0.13         4.06 o                         
 -15   1   7         96.35         92.15         5.42 o                         
 -14   1   7          8.28         13.84         3.76 o                         
 -13   1   7         41.72         41.50         4.99 o                         
 -12   1   7          5.56          9.65         4.11 o                         
 -11   1   7         24.05         25.73         4.52 o                         
 -10   1   7         42.50         43.44         4.85 o                         
  -9   1   7        260.22        277.88         6.92 o                         
  -8   1   7         17.94         17.16         3.17 o                         
  -7   1   7         23.11         25.06         3.00 o                         
  -6   1   7         23.99         26.37         2.74 o                         
  -5   1   7         30.82         37.33         3.48 o                         
  -4   1   7         20.82         16.51         2.50 o                         
  -3   1   7         25.97         24.97         2.47 o                         
  -2   1   7          1.68          2.70         2.42 o                         
  -1   1   7          7.99          8.92         2.65 o                         
   0   1   7          0.48          2.05         2.60 o                         
   1   1   7         54.88         64.40         3.24 o                         
   2   1   7          5.51          4.38         3.19 o                         
   3   1   7         66.16         57.93         4.47 o                         
   4   1   7        227.38        223.60         7.48 o                         
   5   1   7         17.87         18.95         4.20 o                         
   6   1   7          3.74          5.39         3.81 o                         
   7   1   7         13.92          7.39         4.56 o                         
   8   1   7        147.73        155.17         9.21 o                         
   9   1   7        112.13        108.20         7.57 o                         
  10   1   7         44.57         48.08         6.84 o                         
  11   1   7          1.19          0.60         5.44 o                         
  12   1   7         76.90         73.63         7.78 o                         
  13   1   7         27.06         28.63         7.03 o                         
  14   1   7          7.04         13.19         6.42 o                         
  15   1   7          8.47         16.69         6.20 o                         
 -19   2   7          1.58          6.77         4.79 o                         
 -18   2   7          1.44          0.82         4.53 o                         
 -17   2   7          6.47          6.94         4.34 o                         
 -16   2   7         67.17         70.30         5.74 o                         
 -15   2   7         74.50         85.34         5.92 o                         
 -14   2   7         46.59         47.59         5.28 o                         
 -13   2   7        180.98        189.11         6.48 o                         
 -12   2   7         71.15         79.19         4.76 o                         
 -11   2   7         12.27          8.21         3.79 o                         
 -10   2   7          6.09          4.70         3.07 o                         
  -9   2   7        295.28        280.17         7.61 o                         
  -8   2   7        444.65        441.46        10.58 o                         
  -7   2   7        111.26        104.68         5.98 o                         
  -6   2   7         45.15         42.58         5.13 o                         
  -5   2   7        496.17        460.48         9.11 o                         
  -4   2   7         47.45         53.32         4.38 o                         
  -3   2   7         30.16         27.67         3.91 o                         
  -2   2   7          9.59         12.46         4.20 o                         
  -1   2   7         58.60         53.08         5.17 o                         
   0   2   7          0.13         27.67         3.99 o                         
   1   2   7          0.03          1.06         3.82 o                         
   2   2   7         81.36         83.10         5.22 o                         
   3   2   7          3.14         32.95         5.01 o                         
   4   2   7          8.98         31.96         4.84 o                         
   5   2   7         10.59         10.95         4.78 o                         
   6   2   7          6.66          6.74         5.04 o                         
   7   2   7          4.10          6.70         4.95 o                         
   8   2   7         23.24         34.37         6.04 o                         
   9   2   7         78.22         76.96         8.28 o                         
  10   2   7         28.73         28.70         7.39 o                         
  11   2   7         25.42         27.60         9.38 o                         
  12   2   7         30.46         34.06         9.53 o                         
  13   2   7          9.19         11.27         8.13 o                         
  14   2   7         19.44         18.62         7.45 o                         
 -17   3   7         11.93         11.41         5.06 o                         
 -16   3   7          1.72          3.30         4.71 o                         
 -15   3   7          3.35          2.74         4.82 o                         
 -14   3   7          3.90          6.27         4.97 o                         
 -13   3   7        145.39        147.98         7.17 o                         
 -12   3   7         42.37         42.55         4.94 o                         
 -11   3   7          0.54          0.84         4.76 o                         
 -10   3   7          3.32         10.87         5.47 o                         
  -9   3   7          4.30          2.62         5.23 o                         
  -8   3   7         51.99         54.09         5.70 o                         
  -7   3   7          6.47          4.06         4.35 o                         
  -6   3   7          0.18          2.09         4.00 o                         
  -5   3   7          2.05          1.19         4.03 o                         
  -4   3   7          3.03          5.24         3.37 o                         
  -3   3   7         21.57         17.02         3.83 o                         
  -2   3   7          9.76         12.17         4.67 o                         
  -1   3   7         50.75         48.69         5.25 o                         
   0   3   7          1.11          1.06         3.23 o                         
   1   3   7          0.01         -0.67         3.48 o                         
   2   3   7          2.05          3.92         4.71 o                         
   3   3   7          0.89          9.81         5.52 o                         
   4   3   7         65.01         56.15         7.22 o                         
   5   3   7         83.15         91.41         8.44 o                         
   6   3   7         11.18          9.62         7.05 o                         
   7   3   7          0.64         -3.02         7.40 o                         
   8   3   7          0.55          9.08         5.34 o                         
   9   3   7          3.74          4.90         5.72 o                         
  10   3   7          5.32          4.79         5.69 o                         
  11   3   7          0.02          3.18         5.46 o                         
 -12   4   7          2.89          1.02         6.87 o                         
 -11   4   7         15.91         12.37         6.67 o                         
 -10   4   7          0.05          3.58         6.07 o                         
  -9   4   7         16.99         27.02         6.56 o                         
  -8   4   7          0.31          1.16         5.73 o                         
  -7   4   7          2.93          2.29         4.83 o                         
  -6   4   7          0.38          1.89         4.58 o                         
  -5   4   7          0.18          0.37         3.81 o                         
  -4   4   7          5.54          3.72         5.62 o                         
  -3   4   7          0.58         -0.78         5.13 o                         
  -2   4   7          4.17          4.44         4.96 o                         
  -1   4   7          0.01         -0.58         4.32 o                         
   0   4   7          8.17          5.39         4.53 o                         
   1   4   7         28.50         21.34         4.16 o                         
   2   4   7          1.54          0.47         3.72 o                         
   3   4   7          1.78         -2.66         4.29 o                         
   4   4   7        106.40         99.05         8.54 o                         
   5   4   7         12.62         13.44         6.58 o                         
   6   4   7          1.26          0.33         6.81 o                         
   7   4   7          5.99          6.02         6.96 o                         
 -20   0   8         60.63         63.78         9.37 o                         
 -19   0   8         36.50         47.18        11.13 o                         
 -18   0   8          5.40         14.35         9.03 o                         
 -17   0   8          3.51         29.86         9.49 o                         
 -16   0   8         56.15         58.84        10.69 o                         
 -15   0   8          3.69          1.19         4.21 o                         
 -14   0   8        336.24        317.81        11.98 o                         
 -13   0   8         12.91         14.65         5.02 o                         
 -12   0   8        312.67        279.47        10.40 o                         
 -11   0   8          1.58         14.84         5.24 o                         
 -10   0   8         18.78         11.24         4.99 o                         
  -9   0   8        358.14        329.81        10.26 o                         
  -8   0   8        120.90        116.35         8.21 o                         
  -7   0   8       1068.11       1002.04        19.50 o                         
  -6   0   8         20.48         19.75         4.05 o                         
  -5   0   8        154.24        137.46         5.21 o                         
  -4   0   8        398.81        356.39         8.32 o                         
  -3   0   8         31.50         40.51         5.08 o                         
  -2   0   8          2.71         30.98         6.74 o                         
  -1   0   8         89.19         85.91         9.73 o                         
   0   0   8         48.08         49.48         7.43 o                         
   2   0   8         13.66         16.94         7.23 o                         
   3   0   8         43.92         68.80         9.11 o                         
   4   0   8          0.01          1.57         6.29 o                         
   5   0   8        223.41        213.65        12.82 o                         
   6   0   8          0.20         16.58         7.36 o                         
   7   0   8          5.17         -0.70         7.40 o                         
   8   0   8        212.19        230.04        16.91 o                         
   9   0   8          0.05         -1.44         9.46 o                         
  10   0   8        153.18        149.84        15.57 o                         
  11   0   8        451.80        524.32        24.57 o                         
  12   0   8         90.13         80.63        15.81 o                         
  13   0   8         22.22         24.50        12.77 o                         
  14   0   8         24.47         18.66        12.54 o                         
 -19   1   8          4.91          2.73         4.20 o                         
 -18   1   8          4.50          0.69         4.22 o                         
 -17   1   8          3.17          9.83         4.12 o                         
 -16   1   8         62.04         65.16         6.20 o                         
 -15   1   8         90.46         78.90         6.26 o                         
 -14   1   8         71.11         66.94         5.89 o                         
 -13   1   8         17.33         16.99         5.13 o                         
 -12   1   8         19.48         21.98         3.87 o                         
 -11   1   8         77.85         75.69         4.86 o                         
 -10   1   8          2.68         10.90         3.21 o                         
  -9   1   8          2.66          1.53         3.01 o                         
  -8   1   8         88.63         79.82         3.76 o                         
  -7   1   8         71.37         74.40         3.61 o                         
  -6   1   8       1692.89       1602.30        15.26 o                         
  -5   1   8        155.82        137.01         4.25 o                         
  -4   1   8          8.60          5.11         2.71 o                         
  -3   1   8          0.80          1.19         2.08 o                         
  -2   1   8          5.09          1.91         2.48 o                         
  -1   1   8          5.22         15.98         3.23 o                         
   0   1   8         91.15        176.40         7.25 o                         
   1   1   8         49.40         45.51         3.67 o                         
   2   1   8          7.89          9.95         3.11 o                         
   3   1   8          0.67         -2.70         3.47 o                         
   4   1   8        141.02        121.10         5.59 o                         
   5   1   8         53.97         44.61         4.53 o                         
   6   1   8         77.90         72.36         5.25 o                         
   7   1   8          4.64          9.57         4.69 o                         
   8   1   8          4.62         14.12         5.09 o                         
   9   1   8         15.02         24.52         5.81 o                         
  10   1   8          0.24         -1.25         5.46 o                         
  11   1   8         84.98         76.64         7.71 o                         
  12   1   8          6.13          4.88         5.96 o                         
  13   1   8         20.57         20.16         6.22 o                         
 -18   2   8          4.26          3.83         4.93 o                         
 -17   2   8          0.59          0.52         5.59 o                         
 -16   2   8          0.34          2.71         4.71 o                         
 -15   2   8          0.42         -5.23         5.23 o                         
 -14   2   8         46.69         39.12         6.16 o                         
 -13   2   8         29.56         43.61         6.04 o                         
 -12   2   8         36.12         40.92         4.54 o                         
 -11   2   8          1.27          1.41         3.55 o                         
 -10   2   8        160.66        159.04         6.24 o                         
  -9   2   8         12.16         12.63         3.73 o                         
  -8   2   8          8.85         12.28         3.37 o                         
  -7   2   8         86.82         80.48         5.44 o                         
  -6   2   8        107.24        102.68         5.61 o                         
  -5   2   8         16.79         19.58         3.89 o                         
  -4   2   8          2.93          6.37         3.51 o                         
  -3   2   8         61.98         66.11         5.31 o                         
  -2   2   8         58.98         69.30         5.44 o                         
  -1   2   8         66.67         58.92         5.43 o                         
   0   2   8          0.09          1.66         1.78 o                         
   1   2   8          0.22          5.74         4.03 o                         
   2   2   8         65.73         51.77         5.52 o                         
   3   2   8         51.01         52.16         5.79 o                         
   4   2   8          8.15         15.09         4.63 o                         
   5   2   8          0.00         -1.88         4.07 o                         
   6   2   8         26.63         25.93         4.55 o                         
   7   2   8         44.70         44.63         5.07 o                         
   8   2   8          0.62          1.58         4.20 o                         
   9   2   8          1.79          4.27         6.58 o                         
  10   2   8          4.31          7.42         6.54 o                         
  11   2   8          1.61         -0.14         6.62 o                         
  12   2   8          8.30          9.63         6.94 o                         
 -15   3   8          1.29          0.14         4.18 o                         
 -14   3   8         34.86         39.27         5.58 o                         
 -13   3   8          2.94          5.75         4.19 o                         
 -12   3   8         73.80         82.51         7.26 o                         
 -11   3   8         98.49        120.06         7.01 o                         
 -10   3   8         15.87         17.33         5.43 o                         
  -9   3   8          0.00         -0.06         5.05 o                         
  -8   3   8         31.55         37.12         5.81 o                         
  -7   3   8          0.57         -0.32         4.45 o                         
  -6   3   8         32.69         34.70         5.07 o                         
  -5   3   8          9.32          6.92         3.84 o                         
  -4   3   8          0.00          3.31         4.68 o                         
  -3   3   8          6.78          6.75         4.61 o                         
  -2   3   8         68.10         69.73         5.95 o                         
  -1   3   8          3.80          3.06         4.64 o                         
   0   3   8         85.77         76.96         5.79 o                         
   1   3   8          1.88          1.77         3.47 o                         
   2   3   8         16.25         18.52         6.17 o                         
   3   3   8          4.56          2.81         5.15 o                         
   4   3   8          4.25          8.89         5.61 o                         
   5   3   8         25.45         25.64         7.12 o                         
   6   3   8         24.12         31.67         8.78 o                         
   7   3   8         26.24         35.58         8.57 o                         
   8   3   8          3.94          9.82         5.02 o                         
   9   3   8          2.91          3.42         5.24 o                         
  -9   4   8          6.01          8.58         5.36 o                         
  -8   4   8          0.65         -1.97         4.74 o                         
  -7   4   8          1.86          2.87         4.53 o                         
  -6   4   8         33.36         32.36         4.86 o                         
  -5   4   8          1.19          3.71         5.25 o                         
  -4   4   8          0.47         -4.25         4.42 o                         
  -3   4   8          1.24         -2.26         5.31 o                         
  -2   4   8          1.53          2.90         4.85 o                         
  -1   4   8          1.15          4.79         4.91 o                         
   0   4   8          5.29          7.78         4.81 o                         
   1   4   8         15.87         13.10         4.25 o                         
   2   4   8          1.23          3.48         3.95 o                         
   3   4   8         25.20         24.44         5.86 o                         
 -18   1   9          4.83          5.00         4.71 o                         
 -17   1   9          0.12          3.57         4.91 o                         
 -16   1   9          0.98         -1.82         4.50 o                         
 -15   1   9          5.62          4.25         4.67 o                         
 -14   1   9          6.82          8.49         4.78 o                         
 -13   1   9         95.49         94.56         6.63 o                         
 -12   1   9         22.95         19.61         5.58 o                         
 -11   1   9          3.98          5.99         5.24 o                         
 -10   1   9          4.00          3.36         3.70 o                         
  -9   1   9          1.18          2.37         3.01 o                         
  -8   1   9         70.48         70.91         4.12 o                         
  -7   1   9        277.96        280.19         6.99 o                         
  -6   1   9         83.83         83.01         5.66 o                         
  -5   1   9          4.27          3.74         3.29 o                         
  -4   1   9        172.65        155.10         5.34 o                         
  -3   1   9        120.70        116.38         5.14 o                         
  -2   1   9         11.09         12.78         3.73 o                         
  -1   1   9         26.58         23.73         3.40 o                         
   0   1   9          3.11          1.13         3.22 o                         
   1   1   9          2.07          0.19         3.48 o                         
   2   1   9          3.57          8.47         3.45 o                         
   3   1   9          1.32          2.82         3.63 o                         
   4   1   9         37.61         35.76         4.34 o                         
   5   1   9         24.41         18.01         4.17 o                         
   6   1   9          4.43          1.12         3.64 o                         
   7   1   9          1.14          6.23         5.65 o                         
   8   1   9          0.03          3.21         5.98 o                         
   9   1   9          2.56         -2.50         6.70 o                         
  10   1   9        118.60        124.20         9.43 o                         
  11   1   9          6.00          2.05         6.25 o                         
 -16   2   9          8.98          5.75         5.21 o                         
 -15   2   9         13.57         14.19         5.47 o                         
 -14   2   9         95.87         83.79         7.20 o                         
 -13   2   9          2.78          0.94         5.29 o                         
 -12   2   9          1.54         -0.11         1.41 o                         
 -11   2   9          5.60          6.94         3.48 o                         
 -10   2   9          3.46          4.88         3.76 o                         
  -9   2   9          0.37          1.09         3.65 o                         
  -8   2   9          8.23          6.28         4.07 o                         
  -7   2   9         84.77         85.85         5.50 o                         
  -6   2   9          2.27          1.59         3.61 o                         
  -5   2   9         69.98         67.39         4.86 o                         
  -4   2   9        257.76        243.07         7.41 o                         
  -3   2   9          7.60          8.44         3.64 o                         
  -2   2   9         23.77         24.12         4.01 o                         
  -1   2   9         13.42         14.92         3.93 o                         
   0   2   9         81.58         74.82         6.08 o                         
   1   2   9          0.65          1.61         4.16 o                         
   2   2   9          4.39          2.64         4.07 o                         
   3   2   9         22.07         16.85         4.25 o                         
   4   2   9          0.24         -3.65         3.73 o                         
   5   2   9          0.58          2.22         5.78 o                         
   6   2   9          4.01          4.20         6.51 o                         
   7   2   9          2.07          7.39         6.55 o                         
   8   2   9          4.28          3.21         4.71 o                         
   9   2   9          0.10         -1.02         5.91 o                         
  10   2   9         28.47         33.48         6.99 o                         
 -13   3   9         24.82         22.48         5.58 o                         
 -12   3   9         30.38         26.61         5.78 o                         
 -11   3   9         12.67         12.30         5.21 o                         
 -10   3   9          2.59          4.26         4.95 o                         
  -9   3   9          1.67          2.29         4.94 o                         
  -8   3   9          1.87          5.20         4.91 o                         
  -7   3   9          4.97          6.15         4.77 o                         
  -6   3   9         28.94         31.18         4.50 o                         
  -5   3   9          0.19          2.85         4.96 o                         
  -4   3   9        106.52        114.75         7.06 o                         
  -3   3   9         15.01         24.18         5.97 o                         
  -2   3   9          0.12         -3.20         5.23 o                         
  -1   3   9          0.00          0.91         5.59 o                         
   0   3   9         35.13         30.12         5.23 o                         
   1   3   9          7.63          6.48         5.02 o                         
   2   3   9         15.86         12.43         3.99 o                         
   3   3   9          0.27          0.37         5.91 o                         
   4   3   9          5.53          8.94         5.81 o                         
   5   3   9          0.73          5.13         5.98 o                         
   6   3   9          3.26          1.98         5.22 o                         
 -17   0  10         23.78         12.34         8.89 o                         
 -16   0  10         20.18         25.34         9.51 o                         
 -15   0  10          1.73          2.48         5.12 o                         
 -14   0  10          2.70         -0.99         5.54 o                         
 -13   0  10         29.33         21.29         6.61 o                         
 -12   0  10         26.74         29.86         6.45 o                         
 -11   0  10        140.18        153.73         9.28 o                         
 -10   0  10         12.75         12.10         5.31 o                         
  -9   0  10         15.81         18.10         6.57 o                         
  -8   0  10        300.23        315.17         9.70 o                         
  -7   0  10        317.53        330.78        13.90 o                         
  -6   0  10         26.84         23.63         4.59 o                         
  -5   0  10        648.52        605.48        15.61 o                         
  -4   0  10          3.49          3.64         5.35 o                         
  -3   0  10        364.67        364.88        13.67 o                         
  -2   0  10        166.64        152.46        14.95 o                         
  -1   0  10          8.41          9.46         6.95 o                         
   0   0  10        126.42        126.18         9.61 o                         
   1   0  10         26.13         35.66         6.66 o                         
   2   0  10         51.85         41.14         7.83 o                         
   3   0  10         67.59         66.15         8.54 o                         
   4   0  10          0.01          0.74         6.40 o                         
   5   0  10         66.75         96.93        13.04 o                         
   6   0  10         42.88         56.20        10.60 o                         
   7   0  10          6.82          9.13         8.80 o                         
   8   0  10          0.20         -3.79         7.37 o                         
   9   0  10        103.59         93.33        12.01 o                         
 -16   1  10          7.99         10.97         5.05 o                         
 -15   1  10          0.42          4.67         4.82 o                         
 -14   1  10          1.36          2.17         4.96 o                         
 -13   1  10         14.81         17.63         5.84 o                         
 -12   1  10         23.51         26.68         5.82 o                         
 -11   1  10         89.99         97.79         6.13 o                         
 -10   1  10         25.62         31.33         4.43 o                         
  -9   1  10          0.00          1.18         3.24 o                         
  -8   1  10         24.18         26.50         3.57 o                         
  -7   1  10          8.62          7.07         4.19 o                         
  -6   1  10         64.44         71.61         5.36 o                         
  -5   1  10        187.18        186.22         6.57 o                         
  -4   1  10         17.80         16.20         3.86 o                         
  -3   1  10          7.24          2.61         3.98 o                         
  -2   1  10         58.32         61.85         5.37 o                         
  -1   1  10         33.16         29.09         4.92 o                         
   0   1  10          0.45          4.10         4.61 o                         
   1   1  10         70.67         68.28         5.01 o                         
   2   1  10         71.98         85.61         4.89 o                         
   3   1  10          2.14          4.87         3.51 o                         
   4   1  10         58.45         66.01         5.64 o                         
   5   1  10         41.27         43.81         6.25 o                         
   6   1  10          9.02          7.14         5.60 o                         
   7   1  10          4.53          3.45         5.25 o                         
   8   1  10          5.08          7.07         5.72 o                         
   9   1  10         15.80         16.32         6.05 o                         
 -14   2  10         14.22         22.27         5.12 o                         
 -13   2  10          0.63         -0.78         4.64 o                         
 -12   2  10         20.04         26.63         5.08 o                         
 -11   2  10          3.17          2.64         3.70 o                         
 -10   2  10         10.37         15.71         4.07 o                         
  -9   2  10         26.23         24.79         4.74 o                         
  -8   2  10          4.72          5.27         4.49 o                         
  -7   2  10         10.66         14.62         4.46 o                         
  -6   2  10         29.00         30.30         4.97 o                         
  -5   2  10          0.19          1.26         3.32 o                         
  -4   2  10          7.78          6.73         3.45 o                         
  -3   2  10         41.44         36.19         4.68 o                         
  -2   2  10         27.48         29.28         4.72 o                         
  -1   2  10         75.62         67.65         5.79 o                         
   0   2  10          2.68          4.12         4.41 o                         
   1   2  10          2.94         -0.19         4.16 o                         
   2   2  10          2.40          1.59         5.71 o                         
   3   2  10        139.92        145.50         9.05 o                         
   4   2  10         13.67          9.55         6.34 o                         
   5   2  10         12.68         19.80         5.64 o                         
   6   2  10          7.89          7.15         5.84 o                         
   7   2  10          0.02         -1.43         5.40 o                         
  -9   3  10          3.26          1.38         4.91 o                         
  -8   3  10          6.84          8.66         4.86 o                         
  -7   3  10         30.09         35.57         5.35 o                         
  -6   3  10          5.07          7.35         5.70 o                         
  -5   3  10          0.34          1.16         4.81 o                         
  -4   3  10         20.38         24.29         5.71 o                         
  -3   3  10          0.50          0.89         5.10 o                         
  -2   3  10         25.79         24.57         6.19 o                         
  -1   3  10          0.46          1.38         4.79 o                         
   0   3  10         10.75          5.72         5.02 o                         
   1   3  10          8.61          3.18         5.92 o                         
   2   3  10          1.22         -1.57         5.99 o                         
 -13   1  11          0.07         -0.07         3.75 o                         
 -12   1  11         18.41         17.44         4.56 o                         
 -11   1  11          2.61          0.37         3.82 o                         
 -10   1  11          7.73         11.39         3.69 o                         
  -9   1  11          2.62          4.43         4.11 o                         
  -8   1  11          1.57          3.17         4.72 o                         
  -7   1  11         10.29          5.76         4.63 o                         
  -6   1  11        108.23        122.68         6.97 o                         
  -5   1  11         55.57         64.24         5.20 o                         
  -4   1  11         80.84         93.51         6.14 o                         
  -3   1  11         88.97         83.47         6.24 o                         
  -2   1  11          8.79         17.72         5.06 o                         
  -1   1  11          0.11         -1.48         4.91 o                         
   0   1  11          0.02         -0.10         5.41 o                         
   1   1  11         12.38          1.09         3.02 o                         
   2   1  11         35.78         36.74         6.37 o                         
   3   1  11          0.61         -0.89         3.57 o                         
   4   1  11          0.34          1.85         3.88 o                         
   5   1  11          9.76          6.37         4.28 o                         
 -10   2  11          0.64          1.19         3.97 o                         
  -9   2  11          0.00         -0.90         4.26 o                         
  -8   2  11         26.16         28.90         4.67 o                         
  -7   2  11          1.12          2.71         4.29 o                         
  -6   2  11         20.46         24.61         5.52 o                         
  -5   2  11         18.43         25.03         4.05 o                         
  -4   2  11          2.18         -0.46         3.64 o                         
  -3   2  11          1.39          4.85         4.20 o                         
  -2   2  11         13.74         16.16         4.52 o                         
  -1   2  11          6.95          4.73         5.21 o                         
   0   2  11          1.61          2.04         5.36 o                         
   1   2  11          0.61          1.50         5.37 o                         
   2   2  11          0.45         -1.37         4.85 o                         
  -9   0  12          8.69          5.46         6.47 o                         
  -8   0  12          0.79          0.01         4.84 o                         
  -7   0  12         43.25         33.73         6.85 o                         
  -6   0  12          2.72         -1.01         4.83 o                         
  -5   0  12        168.66        186.82        10.03 o                         
  -4   0  12         56.66         61.97         7.91 o                         
  -3   0  12          6.28          5.99         5.91 o                         
  -2   0  12        100.09         96.99         9.44 o                         
  -1   0  12          9.14          3.55         7.45 o                         
   0   0  12          1.36          4.80         7.11 o                         
  -7   1  12          7.25         11.44         5.25 o                         
  -6   1  12         33.14         41.01         5.31 o                         
  -5   1  12         27.63         30.70         4.83 o                         
  -4   1  12         24.51         30.17         4.97 o                         
  -3   1  12          6.12          8.20         4.74 o                         
  -2   1  12         21.44         26.30         5.10 o                         
  -1   1  12         22.43         23.76         5.49 o                         
                                                                                
